# Supplementary material for: Identification of protein secretion systems in bacterial genomes
Source: Sci Rep. 2016 Mar 16;6:23080. doi: 10.1038/srep23080 (PMC4793230; doi:10.1038/srep23080)
Supplement: Supplementary Table S3 [file srep23080-s2.xls]

## Sheet: TableS3_SuppInfo.xls
Species_code	Refseq_ID	Kingdom	Phylum	Class	Order	Family	Species_full_name	Diderm_dataset?	T1SS	T2SS	T4P	Tad	Flagellum	T3SS	pT4SSi	pT4SSt	T4SS-typeB	T4SS-typeC	T4SS-typeF	T4SS-typeG	T4SS-typeI	T4SS-typeT	T5aSS	T5bSS	T5cSS	T6SSi	T6SSii	T6SSiii	T9SS
ACAR001	NC_014378	Bacteria	Firmicutes	Clostridia	Halanaerobiales	Halobacteroidaceae	Acetohalobium arabaticum DSM 5501	yes	0	0	0	1	1	0	0	0	0	0	0	0	0	0	0	0	0	0	0	0	0
ACAV001	NC_008752	Bacteria	Proteobacteria	Betaproteobacteria	Burkholderiales	Comamonadaceae	Acidovorax citrulli AAC00-1	yes	0	1	1	0	1	1	0	0	0	0	0	2	0	1	0	0	0	1	0	0	0
ACAV002	NC_015138	Bacteria	Proteobacteria	Betaproteobacteria	Burkholderiales	Comamonadaceae	Acidovorax avenae subsp. avenae ATCC 19860	yes	1	1	1	0	1	1	0	0	0	0	0	0	0	0	0	0	0	1	0	0	0
ACBA001	NC_009085, NC_009084, NC_009083	Bacteria	Proteobacteria	Gammaproteobacteria	Pseudomonadales	Moraxellaceae	Acinetobacter baumannii ATCC 17978	yes	2	0	1	0	0	0	0	0	0	0	0	0	1	0	1	0	1	0	0	0	0
ACBA002	NC_010400, NC_010398, NC_010396, NC_010395	Bacteria	Proteobacteria	Gammaproteobacteria	Pseudomonadales	Moraxellaceae	Acinetobacter baumannii SDF	yes	2	0	0	0	0	0	0	0	0	0	0	0	0	0	0	2	0	1	0	0	0
ACBA003	NC_010410, NC_010401, NC_010402, NC_010403, NC_010404	Bacteria	Proteobacteria	Gammaproteobacteria	Pseudomonadales	Moraxellaceae	Acinetobacter baumannii AYE	yes	1	0	1	0	0	0	0	0	0	0	0	0	0	0	1	0	0	1	0	0	0
ACBA004	NC_010611, NC_010605, NC_010606	Bacteria	Proteobacteria	Gammaproteobacteria	Pseudomonadales	Moraxellaceae	Acinetobacter baumannii ACICU	yes	1	0	1	0	0	0	0	0	0	0	1	0	0	0	0	1	1	1	0	0	0
ACBA005	NC_011595	Bacteria	Proteobacteria	Gammaproteobacteria	Pseudomonadales	Moraxellaceae	Acinetobacter baumannii AB307-0294	yes	1	0	1	0	0	0	0	0	0	0	0	0	0	0	0	0	0	1	0	0	0
ACBA006	NC_011586, NC_011585	Bacteria	Proteobacteria	Gammaproteobacteria	Pseudomonadales	Moraxellaceae	Acinetobacter baumannii AB0057	yes	1	0	1	0	0	0	0	0	0	0	0	0	0	0	1	0	0	1	0	0	0
ACBA007	NC_017171, NC_017172	Bacteria	Proteobacteria	Gammaproteobacteria	Pseudomonadales	Moraxellaceae	Acinetobacter baumannii MDR-ZJ06	yes	1	0	1	0	0	0	0	0	0	0	0	0	0	0	0	1	1	1	0	0	0
ACBA008	NC_017162, NC_017163, NC_017164	Bacteria	Proteobacteria	Gammaproteobacteria	Pseudomonadales	Moraxellaceae	Acinetobacter baumannii 1656-2	yes	1	0	1	0	0	0	0	0	0	0	1	0	0	0	0	1	1	1	0	0	0
ACBA009	NC_017387, NC_017165, NC_017166	Bacteria	Proteobacteria	Gammaproteobacteria	Pseudomonadales	Moraxellaceae	Acinetobacter baumannii TCDC-AB0715	yes	1	0	1	0	0	0	0	0	0	0	1	0	0	0	0	1	1	1	0	0	0
ACBA010	NC_017847, NC_017848, NC_020524	Bacteria	Proteobacteria	Gammaproteobacteria	Pseudomonadales	Moraxellaceae	Acinetobacter baumannii MDR-TJ	yes	1	0	1	0	0	0	0	0	0	0	1	0	0	0	0	1	1	1	0	0	0
ACBA011	NC_018706	Bacteria	Proteobacteria	Gammaproteobacteria	Pseudomonadales	Moraxellaceae	Acinetobacter baumannii TYTH-1	yes	1	0	1	0	0	0	0	0	0	0	0	0	0	0	0	1	1	1	0	0	0
ACBA012	NC_021726, NC_021727, NC_021728	Bacteria	Proteobacteria	Gammaproteobacteria	Pseudomonadales	Moraxellaceae	Acinetobacter baumannii BJAB07104	yes	1	0	1	0	0	0	0	0	0	0	1	0	0	0	0	1	1	1	0	0	0
ACBA013	NC_021733, NC_021734	Bacteria	Proteobacteria	Gammaproteobacteria	Pseudomonadales	Moraxellaceae	Acinetobacter baumannii BJAB0715	yes	1	0	1	0	0	0	0	0	0	0	0	0	0	0	0	1	0	1	0	0	0
ACBA014	NC_021729, NC_021730, NC_021731, NC_021732	Bacteria	Proteobacteria	Gammaproteobacteria	Pseudomonadales	Moraxellaceae	Acinetobacter baumannii BJAB0868	yes	1	0	1	0	0	0	0	0	0	0	1	0	0	0	0	1	1	1	0	0	0
ACBA015	NC_020547, NC_020525	Bacteria	Proteobacteria	Gammaproteobacteria	Pseudomonadales	Moraxellaceae	Acinetobacter baumannii D1279779	yes	1	0	1	0	0	0	0	0	0	0	0	0	0	0	0	0	1	0	0	0	0
ACBO001	NC_013926	Archaea	Euryarchaeota	Aciduliprofundum			Aciduliprofundum boonei T469	no	0	0	0	0	0	0	0	0	0	0	0	0	0	0	0	0	0	0	0	0	0
ACCA001	NC_012483	Bacteria	Acidobacteria	Acidobacteriales	Acidobacteriaceae	Acidobacterium	Acidobacterium capsulatum ATCC 51196	yes	0	0	0	1	1	0	0	0	0	0	0	0	0	2	0	0	0	0	0	0	0
ACCD001	NC_015850, NC_015851, NC_015852, NC_015853, NC_015854	Bacteria	Proteobacteria	Gammaproteobacteria	Acidithiobacillales	Acidithiobacillaceae	Acidithiobacillus caldus SM-1	yes	0	0	1	0	1	0	0	1	0	0	0	0	0	1	0	0	0	0	0	0	0
ACCE001	NC_008578	Bacteria	Actinobacteria	Actinobacteridae	Actinomycetales	Frankineae	Acidothermus cellulolyticus 11B	no	0	0	0	0	1	0	0	0	0	0	0	0	0	0	0	0	0	0	0	0	0
ACCL001	NC_016603	Bacteria	Proteobacteria	Gammaproteobacteria	Pseudomonadales	Moraxellaceae	Acinetobacter calcoaceticus PHEA-2	yes	1	0	1	0	0	0	0	0	0	0	0	0	0	0	0	2	0	1	0	0	0
ACCR001	NC_009484, NC_009474, NC_009473, NC_009472, NC_009471, NC_009470, NC_009469, NC_009468, NC_009467	Bacteria	Proteobacteria	Alphaproteobacteria	Rhodospirillales	Acetobacteraceae	Acidiphilium cryptum JF-5	yes	1	0	0	0	1	0	0	0	0	0	0	0	0	1	2	1	0	1	0	0	0
ACDR001	NC_014259	Bacteria	Proteobacteria	Gammaproteobacteria	Pseudomonadales	Moraxellaceae	Acinetobacter oleivorans DR1	yes	1	0	1	0	0	0	0	0	0	0	0	0	0	0	0	2	0	1	0	0	0
ACFE001	NC_011206	Bacteria	Proteobacteria	Gammaproteobacteria	Acidithiobacillales	Acidithiobacillaceae	Acidithiobacillus ferrooxidans ATCC 53993	yes	2	0	1	1	0	0	0	0	0	0	0	0	0	2	0	0	1	0	0	0	0
ACFE002	NC_011761	Bacteria	Proteobacteria	Gammaproteobacteria	Acidithiobacillales	Acidithiobacillaceae	Acidithiobacillus ferrooxidans ATCC 23270	yes	2	0	1	1	0	0	0	0	0	0	0	0	0	1	0	0	1	0	0	0	0
ACFM001	NC_013740	Bacteria	Firmicutes	Negativicutes	Selenomonadales	Acidaminococcaceae	Acidaminococcus fermentans DSM 20731	yes	0	0	0	0	0	0	0	0	0	0	0	0	0	0	0	3	6	0	0	0	0
ACFR001	NC_015942	Bacteria	Proteobacteria	Gammaproteobacteria	Acidithiobacillales	Acidithiobacillaceae	Acidithiobacillus ferrivorans SS3	yes	0	0	1	0	0	0	0	0	0	0	0	0	1	1	0	0	0	0	0	0	0
ACHO001	NC_015518	Archaea	Crenarchaeota	Thermoprotei	Sulfolobales	Sulfolobaceae	Acidianus hospitalis W1	no	0	0	0	0	0	0	0	0	0	0	0	0	0	0	0	0	0	0	0	0	0
ACIN001	NC_016077	Bacteria	Firmicutes	Negativicutes	Selenomonadales	Acidaminococcaceae	Acidaminococcus intestini RyC-MR95	yes	0	0	0	0	0	0	0	0	0	0	0	0	0	0	4	1	7	0	0	0	0
ACJS001	NC_008782, NC_008766, NC_008765	Bacteria	Proteobacteria	Betaproteobacteria	Burkholderiales	Comamonadaceae	Acidovorax sp. JS42	yes	1	1	1	0	1	0	0	1	0	0	2	3	0	1	0	0	0	0	0	0	0
ACKK001	NC_018708	Bacteria	Proteobacteria	Betaproteobacteria	Burkholderiales	Comamonadaceae	Acidovorax sp. KKS102	yes	2	1	1	0	1	0	0	0	0	0	0	0	0	2	0	0	0	0	0	0	0
ACLA001	NC_010163	Bacteria	Tenericutes	Mollicutes	Acholeplasmatales	Acholeplasmataceae	Acholeplasma laidlawii PG-8A	no	0	0	0	0	0	0	0	0	0	0	0	0	0	0	0	0	0	0	0	0	0
ACMA001	NC_009925, NC_009926, NC_009927, NC_009928, NC_009929, NC_009930, NC_009931, NC_009932, NC_009933, NC_009934	Bacteria	Cyanobacteria	Chroococcales	Acaryochloris		Acaryochloris marina MBIC11017	yes	3	0	0	0	0	0	0	0	0	3	0	0	0	0	0	3	0	0	0	0	0
ACMI001	NC_013093	Bacteria	Actinobacteria	Actinobacteridae	Actinomycetales	Pseudonocardineae	Actinosynnema mirum DSM 43827	no	0	0	0	0	1	0	0	0	0	0	0	0	0	0	0	0	0	0	0	0	0
ACMP001	NC_015064, NC_015057, NC_015058, NC_015059, NC_015060, NC_015065	Bacteria	Acidobacteria	Acidobacteriales	Acidobacteriaceae	Granulicella	Granulicella tundricola	yes	0	0	0	1	1	0	0	0	0	0	0	0	0	3	0	0	0	1	0	0	0
ACMR001	NC_019942	Archaea	Euryarchaeota	Aciduliprofundum			Aciduliprofundum sp. MAR08-339	no	0	0	0	0	0	0	0	0	0	0	0	0	0	0	0	0	0	0	0	0	0
ACMS001	NC_017093	Bacteria	Actinobacteria	Actinobacteridae	Actinomycetales	Micromonosporineae	Actinoplanes missouriensis 431	no	0	0	0	0	1	0	0	0	0	0	0	0	0	0	0	0	0	0	0	0	0
ACMU001	NC_015186, NC_015178, NC_015179, NC_015180, NC_015181, NC_015182, NC_015187, NC_015188, NC_015189	Bacteria	Proteobacteria	Alphaproteobacteria	Rhodospirillales	Acetobacteraceae	Acidiphilium multivorum AIU301	yes	1	0	0	0	1	0	0	0	0	0	0	0	0	4	2	1	0	1	0	0	0
ACN9001	NC_021191	Bacteria	Actinobacteria	Actinobacteridae	Actinomycetales	Micromonosporineae	Actinoplanes sp. N902-109	no	0	0	0	0	1	0	0	0	0	0	0	0	0	0	0	0	0	0	0	0	0
ACPA001	NC_013209, NC_013210, NC_013211, NC_013212, NC_013213, NC_013214, NC_013215	Bacteria	Proteobacteria	Alphaproteobacteria	Rhodospirillales	Acetobacteraceae	Acetobacter pasteurianus IFO 3283-01	yes	2	0	0	0	0	0	0	0	0	0	0	0	0	0	0	0	0	0	0	0	0
ACPA002	NC_017100, NC_017101, NC_017118, NC_017119, NC_017142, NC_017120, NC_017109	Bacteria	Proteobacteria	Alphaproteobacteria	Rhodospirillales	Acetobacteraceae	Acetobacter pasteurianus IFO 3283-03	yes	2	0	0	0	0	0	0	0	0	0	0	0	0	0	0	0	0	0	0	0	0
ACPA003	NC_017121, NC_017143, NC_017122, NC_017110, NC_017123, NC_017144, NC_017124	Bacteria	Proteobacteria	Alphaproteobacteria	Rhodospirillales	Acetobacteraceae	Acetobacter pasteurianus IFO 3283-07	yes	2	0	0	0	0	0	0	0	0	0	0	0	0	0	0	0	0	0	0	0	0
ACPA004	NC_017125, NC_017117, NC_017126, NC_017127, NC_017145, NC_017128, NC_017129	Bacteria	Proteobacteria	Alphaproteobacteria	Rhodospirillales	Acetobacteraceae	Acetobacter pasteurianus IFO 3283-22	yes	2	0	0	0	0	0	0	0	0	0	0	0	0	0	0	0	0	0	0	0	0
ACPA005	NC_017146, NC_017130, NC_017131, NC_017147, NC_017132, NC_017148, NC_017133	Bacteria	Proteobacteria	Alphaproteobacteria	Rhodospirillales	Acetobacteraceae	Acetobacter pasteurianus IFO 3283-26	yes	2	0	0	0	0	0	0	0	0	0	0	0	0	0	0	0	0	0	0	0	0
ACPA006	NC_017111, NC_017134, NC_017149, NC_017135, NC_017102, NC_017103, NC_017112	Bacteria	Proteobacteria	Alphaproteobacteria	Rhodospirillales	Acetobacteraceae	Acetobacter pasteurianus IFO 3283-32	yes	2	0	0	0	0	0	0	0	0	0	0	0	0	0	0	0	0	0	0	0	0
ACPA007	NC_017150, NC_017104, NC_017105, NC_017151, NC_017106, NC_017107, NC_017152	Bacteria	Proteobacteria	Alphaproteobacteria	Rhodospirillales	Acetobacteraceae	Acetobacter pasteurianus IFO 3283-01-42C	yes	2	0	0	0	0	0	0	0	0	0	0	0	0	0	0	0	0	0	0	0	0
ACPA008	NC_017108, NC_017136, NC_017113, NC_017114, NC_017115, NC_017116, NC_017137	Bacteria	Proteobacteria	Alphaproteobacteria	Rhodospirillales	Acetobacteraceae	Acetobacter pasteurianus IFO 3283-12	yes	2	0	0	0	0	0	0	0	0	0	0	0	0	0	0	0	0	0	0	0	0
ACPA009	NC_021991, NC_021976, NC_021977, NC_021978, NC_021979, NC_021992, NC_021993	Bacteria	Proteobacteria	Alphaproteobacteria	Rhodospirillales	Acetobacteraceae	Acetobacter pasteurianus 386B	yes	3	0	0	0	0	0	0	0	0	0	0	0	0	0	0	0	0	0	0	0	0
ACPH001	NC_013194, NC_013193, NC_013191, NC_013190	Bacteria	Proteobacteria	Betaproteobacteria	Candidatus Accumulibacter		Candidatus Accumulibacter phosphatis clade IIA str. UW-1	yes	3	0	1	0	1	0	0	1	0	0	0	0	0	0	0	0	0	0	0	0	0
ACPL001	NC_009053	Bacteria	Proteobacteria	Gammaproteobacteria	Pasteurellales	Pasteurellaceae	Actinobacillus pleuropneumoniae serovar 5b str. L20	yes	1	0	0	1	0	0	0	0	0	0	0	0	0	0	1	0	2	0	0	0	0
ACPL002	NC_010278	Bacteria	Proteobacteria	Gammaproteobacteria	Pasteurellales	Pasteurellaceae	Actinobacillus pleuropneumoniae serovar 3 str. JL03	yes	1	0	0	1	0	0	0	0	0	0	0	0	0	0	1	1	0	0	0	0	0
ACPL003	NC_010939, NC_010940, NC_010941, NC_010942	Bacteria	Proteobacteria	Gammaproteobacteria	Pasteurellales	Pasteurellaceae	Actinobacillus pleuropneumoniae serovar 7 str. AP76	yes	2	0	0	1	0	0	0	0	0	0	0	0	0	0	1	1	2	0	0	0	0
ACSA001	NC_014374	Archaea	Crenarchaeota	Thermoprotei	Acidilobales	Acidilobaceae	Acidilobus saccharovorans 345-15	no	0	0	0	0	0	0	0	0	0	0	0	0	0	0	0	0	0	0	0	0	0
ACSE001	NC_017803	Bacteria	Actinobacteria	Actinobacteridae	Actinomycetales	Micromonosporineae	Actinoplanes sp. SE50/110	no	0	0	0	0	1	0	0	0	0	0	0	0	0	0	0	0	0	0	0	0	0
ACSI001	NC_018690	Bacteria	Proteobacteria	Gammaproteobacteria	Pasteurellales	Pasteurellaceae	Actinobacillus suis H91-0380	yes	2	0	0	1	0	0	0	0	0	0	0	0	0	0	5	2	4	0	0	0	0
ACSP001	NC_005966	Bacteria	Proteobacteria	Gammaproteobacteria	Pseudomonadales	Moraxellaceae	Acinetobacter sp. ADP1	yes	1	0	1	0	0	0	0	0	0	0	0	0	0	0	0	2	1	1	0	0	0
ACSU001	NC_009655	Bacteria	Proteobacteria	Gammaproteobacteria	Pasteurellales	Pasteurellaceae	Actinobacillus succinogenes 130Z	yes	0	0	0	0	0	0	0	0	0	0	0	0	0	0	0	0	2	0	0	0	0
ACWO001	NC_016894	Bacteria	Firmicutes	Clostridia	Clostridiales	Eubacteriaceae	Acetobacterium woodii DSM 1030	no	0	0	0	0	1	0	0	0	0	0	0	0	0	0	0	0	0	0	0	0	0
ACXY001	NC_014640, NC_014641, NC_014642	Bacteria	Proteobacteria	Betaproteobacteria	Burkholderiales	Alcaligenaceae	Achromobacter xylosoxidans A8	yes	2	1	0	1	1	0	0	0	0	0	0	1	1	1	7	3	2	2	0	0	0
ACXY002	NC_021285	Bacteria	Proteobacteria	Betaproteobacteria	Burkholderiales	Alcaligenaceae	Achromobacter xylosoxidans NH44784-1996 complete genome.	yes	4	2	0	1	1	1	0	0	0	0	0	2	0	0	9	5	0	1	0	0	0
ADEQ001	NC_022567	Bacteria	Actinobacteria	Coriobacteridae	Coriobacteriales	Coriobacterineae	Adlercreutzia equolifaciens DSM 19450 DNA	no	0	0	0	0	0	0	0	0	0	0	0	0	0	0	0	0	0	0	0	0	0
ADFE001	NC_013124	Bacteria	Actinobacteria	Acidimicrobidae	Acidimicrobiales	Acidimicrobineae	Acidimicrobium ferrooxidans DSM 10331	no	0	0	0	0	1	0	0	0	0	0	0	0	0	0	0	0	0	0	0	0	0
ADKA001	NC_017964, NC_017965	Bacteria	Proteobacteria	Betaproteobacteria	Burkholderiales	Alcaligenaceae	Advenella kashmirensis WT001	yes	0	0	0	0	0	0	0	0	0	0	0	0	0	1	0	1	2	0	0	0	0
AECA001	NC_022521	Archaea	Crenarchaeota	Thermoprotei	Desulfurococcales	Desulfurococcaceae	Aeropyrum camini SY1 = JCM 12091 DNA	no	0	0	0	0	0	0	0	0	0	0	0	0	0	0	0	0	0	0	0	0	0
AEHY001	NC_008570	Bacteria	Proteobacteria	Gammaproteobacteria	Aeromonadales	Aeromonadaceae	Aeromonas hydrophila subsp. hydrophila ATCC 7966	yes	2	1	1	1	1	0	0	0	0	0	0	0	0	0	0	0	0	1	0	0	0
AEHY002	NC_021290	Bacteria	Proteobacteria	Gammaproteobacteria	Aeromonadales	Aeromonadaceae	Aeromonas hydrophila ML09-119	yes	2	1	1	1	1	0	0	0	0	0	0	0	0	0	0	0	0	0	0	0	0
AEPE001	NC_000854	Archaea	Crenarchaeota	Thermoprotei	Desulfurococcales	Desulfurococcaceae	Aeropyrum pernix K1	no	0	0	0	0	0	0	0	0	0	0	0	0	0	0	0	0	0	0	0	0	0
AESA001	NC_009348, NC_009349, NC_009350, NC_004923, NC_004924, NC_004925	Bacteria	Proteobacteria	Gammaproteobacteria	Aeromonadales	Aeromonadaceae	Aeromonas salmonicida subsp. salmonicida A449	yes	1	1	1	1	2	1	0	0	0	0	2	0	0	0	0	0	0	0	0	0	0
AESU001	NC_018013	Bacteria	Bacteroidetes	Flavobacteriia	Flavobacteriales	Flavobacteriaceae	Aequorivita sublithincola DSM 14238	yes	0	0	0	0	0	0	0	0	0	0	0	0	0	0	0	0	0	0	0	0	1
AEUR001	NC_015278	Bacteria	Firmicutes	Lactobacillales	Aerococcaceae	Aerococcus	Aerococcus urinae ACS-120-V-Col10a	no	0	0	0	0	0	0	0	0	0	0	0	0	0	0	0	0	0	0	0	0	0
AEVE001	NC_015424	Bacteria	Proteobacteria	Gammaproteobacteria	Aeromonadales	Aeromonadaceae	Aeromonas veronii B565	yes	1	1	1	1	1	0	0	0	0	0	0	0	0	0	0	0	0	0	0	0	0
AGAC001	NC_013416, NC_013438, NC_014629, NC_013597	Bacteria	Proteobacteria	Gammaproteobacteria	Pasteurellales	Pasteurellaceae	Aggregatibacter actinomycetemcomitans D11S-1	yes	1	0	0	1	0	0	0	0	0	0	0	0	0	2	0	0	2	0	0	0	0
AGAC002	NC_016513	Bacteria	Proteobacteria	Gammaproteobacteria	Pasteurellales	Pasteurellaceae	Aggregatibacter actinomycetemcomitans ANH9381	yes	1	0	0	1	0	0	0	1	0	0	0	0	0	0	0	0	2	0	0	0	0
AGAC003	NC_017846	Bacteria	Proteobacteria	Gammaproteobacteria	Pasteurellales	Pasteurellaceae	Aggregatibacter actinomycetemcomitans D7S-1	yes	1	0	0	1	0	0	0	0	0	0	0	0	0	0	0	0	1	0	0	0	0
AGAP001	NC_012913	Bacteria	Proteobacteria	Gammaproteobacteria	Pasteurellales	Pasteurellaceae	Aggregatibacter aphrophilus NJ8700	yes	0	0	0	1	0	0	0	0	0	0	0	0	0	0	2	0	4	1	0	0	0
AGH1001	NC_015183, NC_015508, NC_015184	Bacteria	Proteobacteria	Alphaproteobacteria	Rhizobiales	Rhizobiaceae	Agrobacterium sp. H13-3	yes	5	0	0	1	1	0	0	1	0	0	0	0	0	0	3	1	0	1	0	0	0
AGRA001	NC_011985, NC_011983, NC_011987, NC_011990, NC_011994	Bacteria	Proteobacteria	Alphaproteobacteria	Rhizobiales	Rhizobiaceae	Agrobacterium radiobacter K84	yes	4	0	0	1	1	0	0	0	0	0	0	0	0	3	1	2	1	0	0	0	0
AGTU001	NC_003062, NC_003063, NC_003064, NC_003065	Bacteria	Proteobacteria	Alphaproteobacteria	Rhizobiales	Rhizobiaceae	Agrobacterium tumefaciens str. C58	yes	4	0	0	1	1	0	0	1	0	0	0	0	0	2	4	0	0	1	0	0	0
AGVI001	NC_011989, NC_011988, NC_011991, NC_011986, NC_011984, NC_011982, NC_011981	Bacteria	Proteobacteria	Alphaproteobacteria	Rhizobiales	Rhizobiaceae	Agrobacterium vitis S4	yes	3	0	0	1	1	0	0	3	0	0	0	0	0	2	2	0	0	0	0	0	0
AKMU001	NC_010655	Bacteria	Verrucomicrobia	Verrucomicrobiae	Verrucomicrobiales	Verrucomicrobiaceae	Akkermansia muciniphila ATCC BAA-835	yes	0	0	0	0	0	0	0	0	0	0	0	0	0	0	7	0	0	0	0	0	0
ALAC001	NC_013205, NC_013206, NC_013207, NC_013208	Bacteria	Firmicutes	Bacillales	Alicyclobacillaceae	Alicyclobacillus	Alicyclobacillus acidocaldarius subsp. acidocaldarius DSM 446	no	0	0	0	0	1	0	0	0	0	0	0	0	0	0	0	0	0	0	0	0	0
ALAC002	NC_017167	Bacteria	Firmicutes	Bacillales	Alicyclobacillaceae	Alicyclobacillus	Alicyclobacillus acidocaldarius subsp. acidocaldarius Tc-4-1	no	0	0	0	0	1	0	0	0	0	0	0	0	0	0	0	0	0	0	0	0	0
ALBO001	NC_008260	Bacteria	Proteobacteria	Gammaproteobacteria	Oceanospirillales	Alcanivoracaceae	Alcanivorax borkumensis SK2	yes	0	1	1	0	0	0	0	0	0	0	0	0	0	0	0	0	0	0	0	0	0
ALDE001	NC_014910, NC_014908, NC_014911	Bacteria	Proteobacteria	Betaproteobacteria	Burkholderiales	Comamonadaceae	Alicycliphilus denitrificans BC	yes	0	1	1	0	1	0	0	0	0	0	1	1	0	3	0	0	0	0	0	0	0
ALDE002	NC_015422, NC_015423	Bacteria	Proteobacteria	Betaproteobacteria	Burkholderiales	Comamonadaceae	Alicycliphilus denitrificans K601	yes	0	1	1	0	1	0	0	0	0	0	3	2	0	1	0	0	0	0	0	0	0
ALDI001	NC_018691	Bacteria	Proteobacteria	Gammaproteobacteria	Oceanospirillales	Alcanivoracaceae	Alcanivorax dieselolei B5	yes	2	1	1	0	1	0	0	0	0	0	0	1	0	1	1	1	1	1	0	0	0
ALEH001	NC_008340	Bacteria	Proteobacteria	Gammaproteobacteria	Chromatiales	Ectothiorhodospiraceae	Alkalilimnicola ehrlichii MLHE-1	yes	1	1	1	1	1	0	0	0	0	0	0	0	0	0	0	1	0	1	0	0	0
ALFI001	NC_018011	Bacteria	Bacteroidetes	Bacteroidia	Bacteroidales	Rikenellaceae	Alistipes finegoldii DSM 17242	yes	0	0	0	0	0	0	0	0	1	0	0	0	0	0	0	0	0	0	0	0	0
ALMA001	NC_011138	Bacteria	Proteobacteria	Gammaproteobacteria	Alteromonadales	Alteromonadaceae	Alteromonas macleodii str. 'Deep ecotype'	yes	2	1	1	0	1	0	0	0	0	0	0	0	0	0	0	0	0	0	0	0	0
ALMA002	NC_018632	Bacteria	Proteobacteria	Gammaproteobacteria	Alteromonadales	Alteromonadaceae	Alteromonas macleodii ATCC 27126	yes	2	1	1	0	1	0	0	0	0	0	0	0	0	0	0	0	0	0	0	0	0
ALMA003	NC_018678	Bacteria	Proteobacteria	Gammaproteobacteria	Alteromonadales	Alteromonadaceae	Alteromonas macleodii str. 'English Channel 673'	yes	2	1	1	0	1	0	0	0	0	0	0	0	0	0	0	0	0	0	0	0	0
ALMA004	NC_018679, NC_018680	Bacteria	Proteobacteria	Gammaproteobacteria	Alteromonadales	Alteromonadaceae	Alteromonas macleodii str. 'Balearic Sea AD45'	yes	1	1	1	0	1	0	0	0	0	0	0	0	0	0	0	0	0	0	0	0	0
ALMA005	NC_018692	Bacteria	Proteobacteria	Gammaproteobacteria	Alteromonadales	Alteromonadaceae	Alteromonas macleodii str. 'Black Sea 11'	yes	1	1	1	0	1	0	0	0	0	0	0	0	0	0	0	0	0	0	0	0	0
ALMA006	NC_019393, NC_019394	Bacteria	Proteobacteria	Gammaproteobacteria	Alteromonadales	Alteromonadaceae	Alteromonas macleodii AltDE1	yes	2	1	1	0	1	0	0	0	0	0	1	0	0	0	0	0	0	0	0	0	0
ALMA007	NC_021716, NC_021709	Bacteria	Proteobacteria	Gammaproteobacteria	Alteromonadales	Alteromonadaceae	Alteromonas macleodii str. 'English Channel 615'	yes	3	1	1	0	1	0	0	0	0	0	1	0	0	0	0	0	0	0	0	0	0
ALMA008	NC_021710, NC_021711	Bacteria	Proteobacteria	Gammaproteobacteria	Alteromonadales	Alteromonadaceae	Alteromonas macleodii str. 'Ionian Sea U4'	yes	2	1	1	0	1	0	0	0	0	0	0	0	0	0	0	0	0	0	0	0	0
ALMA009	NC_021717	Bacteria	Proteobacteria	Gammaproteobacteria	Alteromonadales	Alteromonadaceae	Alteromonas macleodii str. 'Ionian Sea U7'	yes	2	1	1	0	1	0	0	0	0	0	0	0	0	0	0	0	0	0	0	0	0
ALMA010	NC_021712	Bacteria	Proteobacteria	Gammaproteobacteria	Alteromonadales	Alteromonadaceae	Alteromonas macleodii str. 'Ionian Sea U8'	yes	2	1	1	0	1	0	0	0	0	0	0	0	0	0	0	0	0	0	0	0	0
ALMA011	NC_021714	Bacteria	Proteobacteria	Gammaproteobacteria	Alteromonadales	Alteromonadaceae	Alteromonas macleodii str. 'Ionian Sea UM4b'	yes	2	1	1	0	1	0	0	0	0	0	1	0	0	0	0	0	0	0	0	0	0
ALMA012	NC_021713, NC_021718	Bacteria	Proteobacteria	Gammaproteobacteria	Alteromonadales	Alteromonadaceae	Alteromonas macleodii str. 'Ionian Sea UM7'	yes	2	1	1	0	1	0	0	0	0	0	1	0	0	0	0	0	0	0	0	0	0
ALME001	NC_009633	Bacteria	Firmicutes	Clostridia	Clostridiales	Clostridiaceae	Alkaliphilus metalliredigens QYMF	no	0	0	0	0	1	0	0	0	0	0	0	0	0	0	0	0	0	0	0	0	0
ALOR001	NC_009922	Bacteria	Firmicutes	Clostridia	Clostridiales	Clostridiaceae	Alkaliphilus oremlandii OhILAs	no	0	0	0	0	1	0	0	0	0	0	0	0	0	0	0	0	0	0	0	0	0
ALSA001	NC_011312, NC_011313, NC_011314, NC_011315, NC_011316, NC_011311	Bacteria	Proteobacteria	Gammaproteobacteria	Vibrionales	Vibrionaceae	Aliivibrio salmonicida LFI1238	yes	2	1	1	1	1	0	0	0	0	0	1	0	0	0	0	0	2	2	0	0	0
ALSN001	NC_015554	Bacteria	Proteobacteria	Gammaproteobacteria	Alteromonadales	Alteromonadaceae	Alteromonas sp. SN2	yes	2	1	1	0	1	0	0	0	0	0	0	1	0	0	0	0	0	0	0	0	0
ALVI001	NC_013851, NC_013852, NC_013862	Bacteria	Proteobacteria	Gammaproteobacteria	Chromatiales	Chromatiaceae	Allochromatium vinosum DSM 180	yes	1	0	1	0	1	0	0	0	0	0	0	0	0	0	0	0	0	0	0	0	0
AMAS001	NC_010830	Bacteria	Bacteroidetes	Candidatus Amoebophilus			Candidatus Amoebophilus asiaticus 5a2	yes	0	0	0	0	0	0	0	0	0	0	0	0	0	0	0	0	0	0	0	0	0
AMCO001	NC_014011	Bacteria	Synergistetes	Synergistia	Synergistales	Synergistaceae	Aminobacterium colombiense DSM 12261	yes	0	0	0	1	0	0	0	0	0	0	0	0	0	0	0	0	0	0	0	0	0
AMDE001	NC_013385, NC_013386	Bacteria	Firmicutes	Clostridia	Thermoanaerobacterales	Thermoanaerobacteraceae	Ammonifex degensii KC4	no	0	0	0	1	1	0	0	0	0	0	0	0	0	0	0	0	0	0	0	0	0
AMME001	NC_014318	Bacteria	Actinobacteria	Actinobacteridae	Actinomycetales	Pseudonocardineae	Amycolatopsis mediterranei U32	no	0	0	0	0	0	0	0	0	0	0	0	0	0	0	0	0	0	0	0	0	0
AMME002	NC_017186	Bacteria	Actinobacteria	Actinobacteridae	Actinomycetales	Pseudonocardineae	Amycolatopsis mediterranei S699	no	0	0	0	0	0	0	0	0	0	0	0	0	0	0	0	0	0	0	0	0	0
AMME003	NC_018266	Bacteria	Actinobacteria	Actinobacteridae	Actinomycetales	Pseudonocardineae	Amycolatopsis mediterranei S699	no	0	0	0	0	0	0	0	0	0	0	0	0	0	0	0	0	0	0	0	0	0
AMME004	NC_022116	Bacteria	Actinobacteria	Actinobacteridae	Actinomycetales	Pseudonocardineae	Amycolatopsis mediterranei RB	no	0	0	0	0	0	0	0	0	0	0	0	0	0	0	0	0	0	0	0	0	0
AMOR001	NC_021252	Bacteria	Actinobacteria	Actinobacteridae	Actinomycetales	Pseudonocardineae	Amycolatopsis orientalis HCCB10007	no	0	0	0	0	0	0	0	0	0	0	0	0	0	0	0	0	0	0	0	0	0
AMSU001	NC_015564, NC_015560, NC_015561	Bacteria	Actinobacteria	Actinobacteridae	Actinomycetales	Corynebacterineae	Amycolicicoccus subflavus DQS3-9A1	no	0	0	0	0	0	0	0	0	0	0	0	0	0	0	0	0	0	0	0	0	0
AMXY001	NC_018704	Bacteria	Firmicutes	Bacilli	Bacillales	Bacillaceae	Amphibacillus xylanus NBRC 15112	no	0	0	0	0	1	0	0	0	0	0	0	0	0	0	0	0	0	0	0	0	0
AN90001	NC_019427, NC_019439, NC_019440, NC_019428, NC_019429	Bacteria	Cyanobacteria	Nostocales	Nostocaceae	Anabaena	Anabaena sp. 90	yes	7	0	0	0	0	0	0	0	0	0	0	0	0	0	0	1	0	0	0	0	0
ANCE001	NC_013532	Bacteria	Proteobacteria	Alphaproteobacteria	Rickettsiales	Anaplasmataceae	Anaplasma centrale str. Israel	yes	0	0	0	0	0	0	0	0	0	0	0	0	0	0	0	0	0	0	0	0	0
ANCY001	NC_019771, NC_019772, NC_019773, NC_019774, NC_019775, NC_020056, NC_020157	Bacteria	Cyanobacteria	Nostocales	Nostocaceae	Anabaena	Anabaena cylindrica PCC 7122	yes	4	0	1	0	0	0	0	0	0	2	0	0	0	0	0	4	0	0	0	0	0
ANDE001	NC_007760	Bacteria	Proteobacteria	Deltaproteobacteria	Myxococcales	Cystobacterineae	Anaeromyxobacter dehalogenans 2CP-C	yes	0	0	1	1	1	0	0	0	0	0	0	0	0	0	0	0	0	0	0	0	0
ANDE002	NC_011891	Bacteria	Proteobacteria	Deltaproteobacteria	Myxococcales	Cystobacterineae	Anaeromyxobacter dehalogenans 2CP-1	yes	0	0	1	1	1	0	0	0	0	0	0	0	0	1	0	0	0	0	0	0	0
ANFL001	NC_011567	Bacteria	Firmicutes	Bacillales	Bacillaceae	Anoxybacillus	Anoxybacillus flavithermus WK1	no	0	0	0	0	1	0	0	0	0	0	0	0	0	0	0	0	0	0	0	0	0
ANMA001	NC_004842	Bacteria	Proteobacteria	Alphaproteobacteria	Rickettsiales	Anaplasmataceae	Anaplasma marginale str. St. Maries	yes	0	0	0	0	0	0	0	0	0	0	0	0	0	0	0	0	0	0	0	0	0
ANMA002	NC_012026	Bacteria	Proteobacteria	Alphaproteobacteria	Rickettsiales	Anaplasmataceae	Anaplasma marginale str. Florida	yes	0	0	0	0	0	0	0	0	0	0	0	0	0	0	0	0	0	0	0	0	0
ANMO001	NC_018024	Bacteria	Synergistetes	Synergistia	Synergistales	Synergistaceae	Anaerobaculum mobile DSM 13181	yes	0	0	0	0	1	0	0	0	0	0	0	0	0	0	0	0	0	0	0	0	0
ANPH001	NC_007797	Bacteria	Proteobacteria	Alphaproteobacteria	Rickettsiales	Anaplasmataceae	Anaplasma phagocytophilum HZ	yes	0	0	0	0	0	0	0	0	0	0	0	0	0	0	0	0	0	0	0	0	0
ANPH002	NC_021881	Bacteria	Proteobacteria	Alphaproteobacteria	Rickettsiales	Anaplasmataceae	Anaplasma phagocytophilum str. Dog2 genome.	yes	0	0	0	0	0	0	0	0	0	0	0	0	0	0	0	0	0	0	0	0	0
ANPH003	NC_021879	Bacteria	Proteobacteria	Alphaproteobacteria	Rickettsiales	Anaplasmataceae	Anaplasma phagocytophilum str. HZ2	yes	0	0	0	0	0	0	0	0	0	0	0	0	0	0	0	0	0	0	0	0	0
ANPH004	NC_021880	Bacteria	Proteobacteria	Alphaproteobacteria	Rickettsiales	Anaplasmataceae	Anaplasma phagocytophilum str. JM	yes	0	0	0	0	0	0	0	0	0	0	0	0	0	0	0	0	0	0	0	0	0
ANPR001	NC_013171, NC_013164	Bacteria	Firmicutes	Clostridia	Clostridiales	Clostridiales Family XI. Incertae Sedis	Anaerococcus prevotii DSM 20548	no	0	0	0	0	0	0	0	0	0	0	0	0	0	0	0	0	0	0	0	0	0
ANSF001	NC_009675	Bacteria	Proteobacteria	Deltaproteobacteria	Myxococcales	Cystobacterineae	Anaeromyxobacter sp. Fw109-5	yes	1	0	1	1	0	0	0	0	0	0	0	0	0	0	0	0	0	0	0	0	0
ANSP001	NC_011145	Bacteria	Proteobacteria	Deltaproteobacteria	Myxococcales	Cystobacterineae	Anaeromyxobacter sp. K	yes	0	0	1	1	1	0	0	0	0	0	0	0	0	0	0	0	0	0	0	0	0
ANTH001	NC_012034, NC_012036, NC_012037	Bacteria	Firmicutes	Clostridia	Thermoanaerobacterales	Thermoanaerobacterales Family III. Incertae Sedis	Caldicellulosiruptor bescii DSM 6725	no	0	0	0	0	1	0	0	0	0	0	0	0	0	0	0	0	0	0	0	0	0
ANTP001	NC_014960	Bacteria	Chloroflexi	Anaerolineae	Anaerolineales	Anaerolineaceae	Anaerolinea thermophila UNI-1	no	0	0	0	0	0	0	0	0	0	0	0	0	0	0	0	0	0	0	0	0	0
ANVA001	NC_007413, NC_007410, NC_007411, NC_007412, NC_014000	Bacteria	Cyanobacteria	Nostocales	Nostocaceae	Anabaena	Anabaena variabilis ATCC 29413	yes	5	0	0	0	0	0	0	0	0	2	0	0	0	0	0	4	0	0	0	0	0
AQAE001	NC_000918, NC_001880	Bacteria	Aquificae	Aquificales	Aquificaceae	Aquifex	Aquifex aeolicus VF5	yes	0	0	0	0	0	0	0	0	0	0	0	0	0	0	0	0	0	0	0	0	0
ARAR001	NC_014550, NC_014549, NC_014548	Bacteria	Actinobacteria	Actinobacteridae	Actinomycetales	Micrococcineae	Arthrobacter arilaitensis Re117	no	0	0	0	0	0	0	0	0	0	0	0	0	0	0	0	0	0	0	0	0	0
ARAU001	NC_008711, NC_008713, NC_008712	Bacteria	Actinobacteria	Actinobacteridae	Actinomycetales	Micrococcineae	Arthrobacter aurescens TC1	no	0	0	0	0	0	0	0	0	0	0	0	0	0	0	0	0	0	0	0	0	0
ARBU001	NC_009850	Bacteria	Proteobacteria	Epsilonproteobacteria	Campylobacterales	Campylobacteraceae	Arcobacter butzleri RM4018	yes	1	0	0	0	0	0	0	0	0	0	0	0	0	0	0	1	0	0	0	0	0
ARBU002	NC_017187	Bacteria	Proteobacteria	Epsilonproteobacteria	Campylobacterales	Campylobacteraceae	Arcobacter butzleri ED-1	yes	1	0	0	0	0	0	0	0	0	0	0	0	0	0	0	3	0	0	0	0	0
ARBU003	NC_021878	Bacteria	Proteobacteria	Epsilonproteobacteria	Campylobacterales	Campylobacteraceae	Arcobacter butzleri 7h1h	yes	2	0	0	0	0	0	0	0	0	0	0	0	0	0	0	0	0	0	0	0	0
ARCH001	NC_011886, NC_011879, NC_011881	Bacteria	Actinobacteria	Actinobacteridae	Actinomycetales	Micrococcineae	Arthrobacter chlorophenolicus A6	no	0	0	0	0	1	0	0	0	0	0	0	0	0	0	0	0	0	0	0	0	0
ARFB001	NC_008541, NC_008539, NC_008537, NC_008538	Bacteria	Actinobacteria	Actinobacteridae	Actinomycetales	Micrococcineae	Arthrobacter sp. FB24	no	0	0	0	0	0	0	0	0	0	0	0	0	0	0	0	0	0	0	0	0	0
ARFU001	NC_000917	Archaea	Euryarchaeota	Archaeoglobi	Archaeoglobales	Archaeoglobaceae	Archaeoglobus fulgidus DSM 4304	no	0	0	0	0	0	0	0	0	0	0	0	0	0	0	0	0	0	0	0	0	0
ARHA001	NC_014218	Bacteria	Actinobacteria	Actinobacteridae	Actinomycetales	Actinomycineae	Arcanobacterium haemolyticum DSM 20595	no	0	0	0	0	0	0	0	0	0	0	0	0	0	0	0	0	0	0	0	0	0
ARLL001	NC_017192, NC_017193	Bacteria	Proteobacteria	Epsilonproteobacteria	Campylobacterales	Campylobacteraceae	Arcobacter sp. L	yes	2	0	0	0	0	0	0	0	0	0	1	0	0	0	1	2	0	1	0	0	0
ARNI001	NC_014166	Bacteria	Proteobacteria	Epsilonproteobacteria	Campylobacterales	Campylobacteraceae	Arcobacter nitrofigilis DSM 7299	yes	4	0	0	0	0	0	0	0	0	0	0	0	0	0	1	3	0	1	0	0	0
ARPH001	NC_015145, NC_015146, NC_015147	Bacteria	Actinobacteria	Actinobacteridae	Actinomycetales	Micrococcineae	Arthrobacter phenanthrenivorans Sphe3	no	0	0	0	0	0	0	0	0	0	0	0	0	0	0	0	0	0	0	0	0	0
ARPR001	NC_013741, NC_013742	Archaea	Euryarchaeota	Archaeoglobi	Archaeoglobales	Archaeoglobaceae	Archaeoglobus profundus DSM 5631	no	0	0	0	0	0	0	0	0	0	0	0	0	0	0	0	0	0	0	0	0	0
ARRU001	NC_018531, NC_018532, NC_009453	Bacteria	Actinobacteria	Actinobacteridae	Actinomycetales	Micrococcineae	Arthrobacter sp. Rue61a	no	0	0	0	0	0	0	0	0	0	0	0	0	0	0	0	0	0	0	0	0	0
ARSF001	NC_015913	Bacteria	Firmicutes	Clostridia	Clostridiales	Clostridiaceae	Candidatus Arthromitus sp. SFB-mouse-Japan	no	0	0	0	0	0	0	0	0	0	0	0	0	0	0	0	0	0	0	0	0	0
ARSF002	NC_017294	Bacteria	Firmicutes	Clostridia	Clostridiales	Clostridiaceae	Candidatus Arthromitus sp. SFB-mouse-Yit	no	0	0	0	0	0	0	0	0	0	0	0	0	0	0	0	0	0	0	0	0	0
ARSF003	NC_016012	Bacteria	Firmicutes	Clostridia	Clostridiales	Clostridiaceae	Candidatus Arthromitus sp. SFB-rat-Yit	no	0	0	0	0	0	0	0	0	0	0	0	0	0	0	0	0	0	0	0	0	0
ARSP001	NC_009464	Archaea	Euryarchaeota	Methanomicrobia	Methanocellales	Methanocellaceae	Uncultured methanogenic archaeon RC-I	no	0	0	0	0	0	0	0	0	0	0	0	0	0	0	0	0	0	0	0	0	0
ARSU001	NC_021169	Archaea	Euryarchaeota	Archaeoglobi	Archaeoglobales	Archaeoglobaceae	Archaeoglobus sulfaticallidus PM70-1	no	0	0	0	0	0	0	0	0	0	0	0	0	0	0	0	0	0	0	0	0	0
ARVE001	NC_015320	Archaea	Euryarchaeota	Archaeoglobi	Archaeoglobales	Archaeoglobaceae	Archaeoglobus veneficus SNP6	no	0	0	0	0	0	0	0	0	0	0	0	0	0	0	0	0	0	0	0	0	0
ASEX001	NC_014816, NC_014817, NC_014818, NC_014819	Bacteria	Proteobacteria	Alphaproteobacteria	Caulobacterales	Caulobacteraceae	Asticcacaulis excentricus CB 48	yes	0	0	0	1	1	0	0	2	0	0	0	0	0	2	1	0	0	0	0	0	0
ATPA001	NC_013203	Bacteria	Actinobacteria	Coriobacteridae	Coriobacteriales	Coriobacterineae	Atopobium parvulum DSM 20469	no	0	0	0	0	0	0	0	0	0	0	0	0	0	0	0	0	0	0	0	0	0
AZB5001	NC_013854, NC_013855, NC_013856, NC_013857, NC_013858, NC_013859, NC_013860	Bacteria	Proteobacteria	Alphaproteobacteria	Rhodospirillales	Rhodospirillaceae	Azospirillum sp. B510	yes	6	0	0	1	1	0	0	0	0	0	0	0	0	0	4	1	0	2	0	0	0
AZBR001	NC_016617, NC_016594, NC_016595, NC_016596, NC_016597, NC_016618, NC_016619	Bacteria	Proteobacteria	Alphaproteobacteria	Rhodospirillales	Rhodospirillaceae	Azospirillum brasilense Sp245	yes	2	0	0	1	1	0	0	0	0	0	0	0	0	0	2	2	0	0	0	0	0
AZCA001	NC_009937	Bacteria	Proteobacteria	Alphaproteobacteria	Rhizobiales	Xanthobacteraceae	Azorhizobium caulinodans ORS 571	yes	3	0	0	0	1	0	0	0	0	0	0	0	0	1	9	0	0	1	0	0	0
AZKH001	NC_020516, NC_020548	Bacteria	Proteobacteria	Betaproteobacteria	Rhodocyclales	Rhodocyclaceae	Azoarcus sp. KH32C DNA	yes	5	0	1	1	1	0	0	0	0	0	0	0	0	0	1	1	0	1	0	0	0
AZLI001	NC_016622, NC_016585, NC_016586, NC_016587, NC_016588, NC_016623, NC_016624	Bacteria	Proteobacteria	Alphaproteobacteria	Rhodospirillales	Rhodospirillaceae	Azospirillum lipoferum 4B	yes	2	0	0	0	1	0	0	0	0	0	0	0	0	0	0	1	0	1	0	0	0
AZPS001	NC_011565, NC_011564, NC_011563, NC_011562, NC_011561	Bacteria	Bacteroidetes	Bacteroidia	Bacteroidales	Candidatus Azobacteroides	Candidatus Azobacteroides pseudotrichonymphae genomovar. CFP2	yes	0	0	0	0	0	0	0	0	0	0	0	0	0	0	0	0	0	0	0	0	0
AZSP001	NC_006513, NC_006823, NC_006824	Bacteria	Proteobacteria	Betaproteobacteria	Rhodocyclales	Rhodocyclaceae	Aromatoleum aromaticum EbN1	yes	3	1	1	1	0	0	0	0	0	0	1	2	0	1	0	0	0	0	0	0	0
AZSP002	NC_008702	Bacteria	Proteobacteria	Betaproteobacteria	Rhodocyclales	Rhodocyclaceae	Azoarcus sp. BH72	yes	1	0	1	0	1	0	0	0	0	0	0	0	0	0	1	0	0	2	0	0	0
AZVI001	NC_012560	Bacteria	Proteobacteria	Gammaproteobacteria	Pseudomonadales	Pseudomonadaceae	Azotobacter vinelandii DJ	yes	1	0	1	0	1	0	0	0	0	0	0	1	0	1	0	2	0	1	0	0	0
AZVI002	NC_021150	Bacteria	Proteobacteria	Gammaproteobacteria	Pseudomonadales	Pseudomonadaceae	Azotobacter vinelandii CA6	yes	1	0	1	0	1	0	0	0	0	0	0	1	0	1	0	2	0	1	0	0	0
AZVI003	NC_021149	Bacteria	Proteobacteria	Gammaproteobacteria	Pseudomonadales	Pseudomonadaceae	Azotobacter vinelandii CA	yes	1	0	1	0	1	0	0	0	0	0	0	1	0	1	0	2	0	1	0	0	0
BA1N001	NC_021171	Bacteria	Firmicutes	Bacilli	Bacillales	Bacillaceae	Bacillus sp. 1NLA3E	no	0	0	0	0	1	0	0	0	0	0	0	0	0	0	0	0	0	0	0	0	0
BAAM001	NC_009725	Bacteria	Firmicutes	Bacillales	Bacillaceae	Bacillus	Bacillus amyloliquefaciens FZB42	no	0	0	0	0	1	0	0	0	0	0	0	0	0	0	0	0	0	0	0	0	0
BAAM002	NC_014551	Bacteria	Firmicutes	Bacillales	Bacillaceae	Bacillus	Bacillus amyloliquefaciens DSM 7	no	0	0	0	0	1	0	0	0	0	0	0	0	0	0	0	0	0	0	0	0	0
BAAM003	NC_017188	Bacteria	Firmicutes	Bacillales	Bacillaceae	Bacillus	Bacillus amyloliquefaciens TA208	no	0	0	0	0	1	0	0	0	0	0	0	0	0	0	0	0	0	0	0	0	0
BAAM004	NC_017191	Bacteria	Firmicutes	Bacillales	Bacillaceae	Bacillus	Bacillus amyloliquefaciens XH7	no	0	0	0	0	1	0	0	0	0	0	0	0	0	0	0	0	0	0	0	0	0
BAAM005	NC_017190, NC_017189	Bacteria	Firmicutes	Bacillales	Bacillaceae	Bacillus	Bacillus amyloliquefaciens LL3	no	0	0	0	0	1	0	0	0	0	0	0	0	0	0	0	0	0	0	0	0	0
BAAM006	NC_017061	Bacteria	Firmicutes	Bacillales	Bacillaceae	Bacillus	Bacillus amyloliquefaciens subsp. plantarum YAU B9601-Y2	no	0	0	0	0	1	0	0	0	0	0	0	0	0	0	0	0	0	0	0	0	0
BAAM007	NC_017912	Bacteria	Firmicutes	Bacillales	Bacillaceae	Bacillus	Bacillus amyloliquefaciens Y2	no	0	0	0	0	1	0	0	0	0	0	0	0	0	0	0	0	0	0	0	0	0
BAAM008	NC_016784	Bacteria	Firmicutes	Bacilli	Bacillales	Bacillaceae	Bacillus amyloliquefaciens subsp. plantarum CAU B946	no	0	0	0	0	1	0	0	0	0	0	0	0	0	0	0	0	0	0	0	0	0
BAAM009	NC_019842	Bacteria	Firmicutes	Bacilli	Bacillales	Bacillaceae	Bacillus amyloliquefaciens subsp. plantarum AS43.3	no	0	0	0	0	1	0	0	0	0	0	0	0	0	0	0	0	0	0	0	0	0
BAAM010	NC_020272, NC_020273	Bacteria	Firmicutes	Bacilli	Bacillales	Bacillaceae	Bacillus amyloliquefaciens IT-45	no	0	0	0	0	1	0	0	0	0	0	0	0	0	0	0	0	0	0	0	0	0
BAAM011	NC_022530, NC_022531	Bacteria	Firmicutes	Bacilli	Bacillales	Bacillaceae	Bacillus amyloliquefaciens subsp. plantarum NAU-B3	no	0	0	0	0	1	0	0	0	0	0	0	0	0	0	0	0	0	0	0	0	0
BAAM012	NC_022075	Bacteria	Firmicutes	Bacilli	Bacillales	Bacillaceae	Bacillus amyloliquefaciens subsp. plantarum UCMB5033	no	0	0	0	0	1	0	0	0	0	0	0	0	0	0	0	0	0	0	0	0	0
BAAM013	NC_020410	Bacteria	Firmicutes	Bacilli	Bacillales	Bacillaceae	Bacillus amyloliquefaciens subsp. plantarum UCMB5036 complete genome.	no	0	0	0	0	1	0	0	0	0	0	0	0	0	0	0	0	0	0	0	0	0
BAAM014	NC_022081	Bacteria	Firmicutes	Bacilli	Bacillales	Bacillaceae	Bacillus amyloliquefaciens subsp. plantarum UCMB5113	no	0	0	0	0	1	0	0	0	0	0	0	0	0	0	0	0	0	0	0	0	0
BAAM015	NC_022653	Bacteria	Firmicutes	Bacilli	Bacillales	Bacillaceae	Bacillus amyloliquefaciens CC178	no	0	0	0	0	1	0	0	0	0	0	0	0	0	0	0	0	0	0	0	0	0
BAAN001	NC_003997	Bacteria	Firmicutes	Bacillales	Bacillaceae	Bacillus	Bacillus anthracis str. Ames	no	0	0	0	0	1	0	0	0	0	0	0	0	0	0	0	0	0	0	0	0	0
BAAN002	NC_007530, NC_007322, NC_007323	Bacteria	Firmicutes	Bacillales	Bacillaceae	Bacillus	Bacillus anthracis str. 'Ames Ancestor'	no	0	0	0	0	1	0	0	0	0	0	0	0	0	0	0	0	0	0	0	0	0
BAAN003	NC_012659, NC_012656, NC_012655	Bacteria	Firmicutes	Bacillales	Bacillaceae	Bacillus	Bacillus anthracis str. A0248	no	0	0	0	0	1	0	0	0	0	0	0	0	0	0	0	0	0	0	0	0	0
BAAN004	NC_005945	Bacteria	Firmicutes	Bacillales	Bacillaceae	Bacillus	Bacillus anthracis str. Sterne	no	0	0	0	0	1	0	0	0	0	0	0	0	0	0	0	0	0	0	0	0	0
BAAN005	NC_012581, NC_012579, NC_012577	Bacteria	Firmicutes	Bacillales	Bacillaceae	Bacillus	Bacillus anthracis str. CDC 684	no	0	0	0	0	1	0	0	0	0	0	0	0	0	0	0	0	0	0	0	0	0
BAAN006	NC_014335, NC_014333, NC_014332, NC_014331	Bacteria	Firmicutes	Bacillales	Bacillaceae	Bacillus	Bacillus cereus biovar anthracis str. CI	no	0	0	0	0	1	0	0	0	0	0	0	0	0	0	0	0	0	0	0	0	0
BAAN007	NC_017729, NC_017726, NC_017727	Bacteria	Firmicutes	Bacillales	Bacillaceae	Bacillus	Bacillus anthracis str. H9401	no	0	0	0	0	1	0	0	0	0	0	0	0	0	0	0	0	0	0	0	0	0
BAAT001	NC_014639	Bacteria	Firmicutes	Bacillales	Bacillaceae	Bacillus	Bacillus atrophaeus 1942	no	0	0	0	0	1	0	0	0	0	0	0	0	0	0	0	0	0	0	0	0	0
BAAU001	NC_020300	Bacteria	Proteobacteria	Alphaproteobacteria	Rhizobiales	Bartonellaceae	Bartonella australis Aust/NH1	yes	0	0	0	0	0	0	0	2	0	0	0	0	0	0	10	0	1	0	0	0	0
BABA001	NC_008783	Bacteria	Proteobacteria	Alphaproteobacteria	Rhizobiales	Bartonellaceae	Bartonella bacilliformis KC583	yes	0	0	0	0	1	0	0	0	0	0	0	0	0	0	4	0	3	0	0	0	0
BACE001	NC_011658, NC_011657, NC_011656, NC_011655, NC_011654	Bacteria	Firmicutes	Bacillales	Bacillaceae	Bacillus	Bacillus cereus AH187	no	0	0	0	0	1	0	0	0	0	0	0	0	0	0	0	0	0	0	0	0	0
BACE002	NC_003909, NC_005707	Bacteria	Firmicutes	Bacillales	Bacillaceae	Bacillus	Bacillus cereus ATCC 10987	no	0	0	0	0	1	0	0	0	0	0	0	0	0	0	0	0	0	0	0	0	0
BACE003	NC_006274, NC_007107, NC_007106, NC_007105, NC_007104, NC_007103	Bacteria	Firmicutes	Bacillales	Bacillaceae	Bacillus	Bacillus cereus E33L	no	0	0	0	0	1	0	0	0	0	0	0	0	0	0	0	0	0	0	0	0	0
BACE004	NC_011725	Bacteria	Firmicutes	Bacillales	Bacillaceae	Bacillus	Bacillus cereus B4264	no	0	0	0	0	1	0	0	0	0	0	0	0	0	0	0	0	0	0	0	0	0
BACE005	NC_011773, NC_011771, NC_011777, NC_011776	Bacteria	Firmicutes	Bacillales	Bacillaceae	Bacillus	Bacillus cereus AH820	no	0	0	0	0	1	0	0	0	0	0	0	0	0	0	0	0	0	0	0	0	0
BACE006	NC_004722, NC_004721	Bacteria	Firmicutes	Bacillales	Bacillaceae	Bacillus	Bacillus cereus ATCC 14579	no	0	0	0	0	1	0	0	0	0	0	0	0	0	0	0	0	0	0	0	0	0
BACE007	NC_011772, NC_011774, NC_011775	Bacteria	Firmicutes	Bacillales	Bacillaceae	Bacillus	Bacillus cereus G9842	no	0	0	0	0	1	0	0	0	0	0	0	0	0	0	0	0	0	0	0	0	0
BACE008	NC_009674, NC_009673	Bacteria	Firmicutes	Bacillales	Bacillaceae	Bacillus	Bacillus cytotoxicus NVH 391-98	no	0	0	0	0	1	0	0	0	0	0	0	0	0	0	0	0	0	0	0	0	0
BACE009	NC_011969, NC_011971, NC_011973	Bacteria	Firmicutes	Bacillales	Bacillaceae	Bacillus	Bacillus cereus Q1	no	0	0	0	0	1	0	0	0	0	0	0	0	0	0	0	0	0	0	0	0	0
BACE010	NC_012472, NC_012473	Bacteria	Firmicutes	Bacillales	Bacillaceae	Bacillus	Bacillus cereus 03BB102	no	0	0	0	0	1	0	0	0	0	0	0	0	0	0	0	0	0	0	0	0	0
BACE011	NC_016779, NC_016780, NC_016794	Bacteria	Firmicutes	Bacillales	Bacillaceae	Bacillus	Bacillus cereus F837/76	no	0	0	0	0	1	0	0	0	0	0	0	0	0	0	0	0	0	0	0	0	0
BACE012	NC_016771, NC_016772, NC_016773, NC_016774, NC_016792, NC_016793	Bacteria	Firmicutes	Bacillales	Bacillaceae	Bacillus	Bacillus cereus NC7401	no	0	0	0	0	1	0	0	0	0	0	0	0	0	0	0	0	0	0	0	0	0
BACE013	NC_018491, NC_018492, NC_018493, NC_018494, NC_018499	Bacteria	Firmicutes	Bacilli	Bacillales	Bacillaceae	Bacillus cereus FRI-35	no	0	0	0	0	1	0	0	0	0	0	0	0	0	0	0	0	0	0	0	0	0
BACF001	NC_022526	Bacteria	Bacteroidetes	Bacteroidia	Bacteroidales	Bacteroidaceae	Bacteroides sp. CF50	yes	2	0	0	0	0	0	0	0	0	0	0	0	0	0	0	0	0	0	0	0	0
BACG001	NC_014932	Bacteria	Proteobacteria	Alphaproteobacteria	Rhizobiales	Bartonellaceae	Bartonella clarridgeiae 73	yes	0	0	0	0	1	0	0	2	0	0	0	0	0	0	10	0	2	0	0	0	0
BACI001	NC_007984	Bacteria	Proteobacteria	Gammaproteobacteria	Candidatus Baumannia		Baumannia cicadellinicola str. Hc (Homalodisca coagulata)	yes	0	0	0	0	0	0	0	0	0	0	0	0	0	0	0	0	0	0	0	0	0
BACL001	NC_006582	Bacteria	Firmicutes	Bacillales	Bacillaceae	Bacillus	Bacillus clausii KSM-K16	no	0	0	0	0	1	0	0	0	0	0	0	0	0	0	0	0	0	0	0	0	0
BACO001	NC_015634	Bacteria	Firmicutes	Bacillales	Bacillaceae	Bacillus	Bacillus coagulans 2-6	no	0	0	0	0	1	0	0	0	0	0	0	0	0	0	0	0	0	0	0	0	0
BACO002	NC_016023	Bacteria	Firmicutes	Bacillales	Bacillaceae	Bacillus	Bacillus coagulans 36D1	no	0	0	0	0	1	0	0	0	0	0	0	0	0	0	0	0	0	0	0	0	0
BACU001	NC_014829	Bacteria	Firmicutes	Bacillales	Bacillaceae	Bacillus	Bacillus cellulosilyticus DSM 2522	no	0	0	0	0	1	0	0	0	0	0	0	0	0	0	0	0	0	0	0	0	0
BAFR001	NC_006347, NC_006297	Bacteria	Bacteroidetes	Bacteroidia	Bacteroidales	Bacteroidaceae	Bacteroides fragilis YCH46	yes	2	0	0	0	0	0	0	0	4	0	0	0	0	0	0	0	0	0	0	2	0
BAFR002	NC_003228, NC_006873	Bacteria	Bacteroidetes	Bacteroidia	Bacteroidales	Bacteroidaceae	Bacteroides fragilis NCTC 9343	yes	3	0	0	0	0	0	0	0	4	0	0	0	0	0	0	0	0	0	0	1	0
BAFR003	NC_016776	Bacteria	Bacteroidetes	Bacteroidia	Bacteroidales	Bacteroidaceae	Bacteroides fragilis 638R	yes	3	0	0	0	0	0	0	0	4	0	0	0	0	0	0	0	0	0	0	1	0
BAGR001	NC_012846, NC_012847	Bacteria	Proteobacteria	Alphaproteobacteria	Rhizobiales	Bartonellaceae	Bartonella grahamii as4aup	yes	0	0	0	0	0	0	0	3	0	0	0	0	0	1	15	7	5	0	0	0	0
BAHA001	NC_002570	Bacteria	Firmicutes	Bacillales	Bacillaceae	Bacillus	Bacillus halodurans C-125	no	0	0	0	0	1	0	0	0	0	0	0	0	0	0	0	0	0	0	0	0	0
BAHE001	NC_005956	Bacteria	Proteobacteria	Alphaproteobacteria	Rhizobiales	Bartonellaceae	Bartonella henselae str. Houston-1	yes	0	0	0	0	0	0	0	2	0	0	0	0	0	0	9	4	3	0	0	0	0
BAHL001	NC_014933	Bacteria	Bacteroidetes	Bacteroidia	Bacteroidales	Bacteroidaceae	Bacteroides helcogenes P 36-108	yes	0	0	0	0	0	0	0	0	0	0	0	0	0	0	0	0	0	0	0	0	0
BAIN001	NC_022524	Bacteria	Firmicutes	Bacilli	Bacillales	Bacillaceae	Bacillus infantis NRRL B-14911	no	0	0	0	0	1	0	0	0	0	0	0	0	0	0	0	0	0	0	0	0	0
BAJS001	NC_017743	Bacteria	Firmicutes	Bacillales	Bacillaceae	Bacillus	Bacillus sp. JS	no	0	0	0	0	1	0	0	0	0	0	0	0	0	0	0	0	0	0	0	0	0
BALI001	NC_006270	Bacteria	Firmicutes	Bacillales	Bacillaceae	Bacillus	Bacillus licheniformis ATCC 14580	no	0	0	0	0	1	0	0	0	0	0	0	0	0	0	0	0	0	0	0	0	0
BALI002	NC_006322	Bacteria	Firmicutes	Bacillales	Bacillaceae	Bacillus	Bacillus licheniformis ATCC 14580	no	0	0	0	0	1	0	0	0	0	0	0	0	0	0	0	0	0	0	0	0	0
BALI003	NC_021362	Bacteria	Firmicutes	Bacilli	Bacillales	Bacillaceae	Bacillus licheniformis 9945A	no	0	0	0	0	1	0	0	0	0	0	0	0	0	0	0	0	0	0	0	0	0
BAMA001	NC_016620, NC_019100	Bacteria	Proteobacteria	Deltaproteobacteria	Bdellovibrionales	Bacteriovoracaceae	Bacteriovorax marinus SJ	yes	0	0	1	0	1	0	0	0	0	0	0	0	0	0	0	0	0	0	0	0	0
BAME001	NC_014019, NC_014023, NC_014025, NC_014031, NC_010010, NC_010009, NC_010008, NC_004604	Bacteria	Firmicutes	Bacillales	Bacillaceae	Bacillus	Bacillus megaterium QM B1551	no	0	0	0	0	1	0	0	0	0	0	0	0	0	0	0	0	0	0	0	0	0
BAME002	NC_014103	Bacteria	Firmicutes	Bacillales	Bacillaceae	Bacillus	Bacillus megaterium DSM 319	no	0	0	0	0	1	0	0	0	0	0	0	0	0	0	0	0	0	0	0	0	0
BAME003	NC_017138, NC_017139, NC_017140, NC_017141	Bacteria	Firmicutes	Bacillales	Bacillaceae	Bacillus	Bacillus megaterium WSH-002	no	0	0	0	0	1	0	0	0	0	0	0	0	0	0	0	0	0	0	0	0	0
BAPS001	NC_013791, NC_013793, NC_013792	Bacteria	Firmicutes	Bacillales	Bacillaceae	Bacillus	Bacillus pseudofirmus OF4	no	0	0	0	0	1	0	0	0	0	0	0	0	0	0	0	0	0	0	0	0	0
BAPU001	NC_009848	Bacteria	Firmicutes	Bacillales	Bacillaceae	Bacillus	Bacillus pumilus SAFR-032	no	0	0	0	0	1	0	0	0	0	0	0	0	0	0	0	0	0	0	0	0	0
BAQU001	NC_005955	Bacteria	Proteobacteria	Alphaproteobacteria	Rhizobiales	Bartonellaceae	Bartonella quintana str. Toulouse	yes	0	0	0	0	0	0	0	2	0	0	0	0	0	0	3	0	3	0	0	0	0
BAQU002	NC_018533	Bacteria	Proteobacteria	Alphaproteobacteria	Rhizobiales	Bartonellaceae	Bartonella quintana RM-11	yes	0	0	0	0	0	0	0	2	0	0	0	0	0	0	3	0	3	0	0	0	0
BASA001	NC_015164, NC_015165, NC_015166, NC_015168	Bacteria	Bacteroidetes	Bacteroidia	Bacteroidales	Bacteroidaceae	Bacteroides salanitronis DSM 18170	yes	0	0	0	0	0	0	0	0	6	0	0	0	0	0	0	0	0	0	0	1	0
BASE001	NC_014219	Bacteria	Firmicutes	Bacillales	Bacillaceae	Bacillus	Bacillus selenitireducens MLS10	no	0	0	0	0	1	0	0	0	0	0	0	0	0	0	0	0	0	0	0	0	0
BASP001	NS_000191, NS_000192, NS_000193, NS_000194	Bacteria	Elusimicrobia	environmental samples			Uncultured Termite group 1 bacterium phylotype Rs-D17	yes	0	0	0	0	0	0	0	0	0	0	0	0	0	0	0	0	0	0	0	0	0
BASU001	NC_000964	Bacteria	Firmicutes	Bacillales	Bacillaceae	Bacillus	Bacillus subtilis subsp. subtilis str. 168	no	0	0	0	0	1	0	0	0	0	0	0	0	0	0	0	0	0	0	0	0	0
BASU002	NC_014479	Bacteria	Firmicutes	Bacillales	Bacillaceae	Bacillus	Bacillus subtilis subsp. spizizenii str. W23	no	0	0	0	0	1	0	0	0	0	0	0	0	0	0	0	0	0	0	0	0	0
BASU003	NC_014976	Bacteria	Firmicutes	Bacillales	Bacillaceae	Bacillus	Bacillus subtilis BSn5	no	0	0	0	0	1	0	0	0	0	0	0	0	0	0	0	0	0	0	0	0	0
BASU004	NC_017195	Bacteria	Firmicutes	Bacillales	Bacillaceae	Bacillus	Bacillus subtilis subsp. subtilis RO-NN-1	no	0	0	0	0	1	0	0	0	0	0	0	0	0	0	0	0	0	0	0	0	0
BASU005	NC_016047	Bacteria	Firmicutes	Bacillales	Bacillaceae	Bacillus	Bacillus subtilis subsp. spizizenii TU-B-10	no	0	0	0	0	1	0	0	0	0	0	0	0	0	0	0	0	0	0	0	0	0
BASU006	NC_018520	Bacteria	Firmicutes	Bacilli	Bacillales	Bacillaceae	Bacillus subtilis QB928	no	0	0	0	0	1	0	0	0	0	0	0	0	0	0	0	0	0	0	0	0	0
BASU007	NC_019896	Bacteria	Firmicutes	Bacilli	Bacillales	Bacillaceae	Bacillus subtilis subsp. subtilis str. BSP1	no	0	0	0	0	1	0	0	0	0	0	0	0	0	0	0	0	0	0	0	0	0
BASU008	NC_017196, NC_017194	Bacteria	Firmicutes	Bacilli	Bacillales	Bacillaceae	Bacillus subtilis subsp. natto BEST195	no	0	0	0	0	1	0	0	0	0	0	0	0	0	0	0	0	0	0	0	0	0
BASU009	NC_020507	Bacteria	Firmicutes	Bacilli	Bacillales	Bacillaceae	Bacillus subtilis subsp. subtilis 6051-HGW	no	0	0	0	0	1	0	0	0	0	0	0	0	0	0	0	0	0	0	0	0	0
BASU010	NC_020832	Bacteria	Firmicutes	Bacilli	Bacillales	Bacillaceae	Bacillus subtilis subsp. subtilis str. BAB-1	no	0	0	0	0	1	0	0	0	0	0	0	0	0	0	0	0	0	0	0	0	0
BASU011	NC_020244	Bacteria	Firmicutes	Bacilli	Bacillales	Bacillaceae	Bacillus subtilis XF-1	no	0	0	0	0	1	0	0	0	0	0	0	0	0	0	0	0	0	0	0	0	0
BATH001	NC_004663, NC_004703	Bacteria	Bacteroidetes	Bacteroidia	Bacteroidales	Bacteroidaceae	Bacteroides thetaiotaomicron VPI-5482	yes	1	0	0	0	0	0	0	0	4	0	0	0	0	0	0	0	0	0	0	0	0
BATR001	NC_010161, NC_010160	Bacteria	Proteobacteria	Alphaproteobacteria	Rhizobiales	Bartonellaceae	Bartonella tribocorum CIP 105476	yes	1	0	0	0	0	0	0	2	0	0	0	0	0	0	15	4	1	0	0	0	0
BATS001	NC_014098	Bacteria	Firmicutes	Bacillales	Alicyclobacillaceae	Kyrpidia	Kyrpidia tusciae DSM 2912	no	0	0	0	0	1	0	0	0	0	0	0	0	0	0	0	0	0	0	0	0	0
BATU001	NC_005957, NC_006578	Bacteria	Firmicutes	Bacillales	Bacillaceae	Bacillus	Bacillus thuringiensis serovar konkukian str. 97-27	no	0	0	0	0	1	0	0	0	0	0	0	0	0	0	0	0	0	0	0	0	0
BATU002	NC_008600, NC_008598	Bacteria	Firmicutes	Bacillales	Bacillaceae	Bacillus	Bacillus thuringiensis str. Al Hakam	no	0	0	0	0	1	0	0	0	0	0	0	0	0	0	0	0	0	0	0	0	0
BATU003	NC_014171, NC_014172	Bacteria	Firmicutes	Bacillales	Bacillaceae	Bacillus	Bacillus thuringiensis BMB171	no	0	0	0	0	1	0	0	0	0	0	0	0	0	0	0	0	0	0	0	0	0
BATU004	NC_017200, NC_017201, NC_017199	Bacteria	Firmicutes	Bacillales	Bacillaceae	Bacillus	Bacillus thuringiensis serovar finitimus YBT-020	no	0	0	0	0	1	0	0	0	0	0	0	0	0	0	0	0	0	0	0	0	0
BATU005	NC_017208, NC_017202, NC_017209, NC_017203, NC_017204, NC_017210, NC_017205, NC_017211, NC_017206, NC_017207, NC_017212	Bacteria	Firmicutes	Bacillales	Bacillaceae	Bacillus	Bacillus thuringiensis serovar chinensis CT-43	no	0	0	0	0	1	0	0	0	0	0	0	0	0	0	0	0	0	0	0	0	0
BATU006	NC_018508, NC_018509, NC_018510, NC_018511, NC_018512, NC_018516, NC_018517	Bacteria	Firmicutes	Bacilli	Bacillales	Bacillaceae	Bacillus thuringiensis HD-789	no	0	0	0	0	1	0	0	0	0	0	0	0	0	0	0	0	0	0	0	0	0
BATU007	NC_018693, NC_018684, NC_018694, NC_018689, NC_018688, NC_018687, NC_018686, NC_018685	Bacteria	Firmicutes	Bacilli	Bacillales	Bacillaceae	Bacillus thuringiensis MC28	no	0	0	0	0	1	0	0	0	0	0	0	0	0	0	0	0	0	0	0	0	0
BATU008	NC_018877, NC_018878, NC_018879, NC_018880, NC_018881, NC_018882, NC_018883, NC_018884, NC_018885, NC_018886	Bacteria	Firmicutes	Bacilli	Bacillales	Bacillaceae	Bacillus thuringiensis Bt407	no	0	0	0	0	1	0	0	0	0	0	0	0	0	0	0	0	0	0	0	0	0
BATU009	NC_018500, NC_018486, NC_018501, NC_018487, NC_018488, NC_018502, NC_018489, NC_018503, NC_018490	Bacteria	Firmicutes	Bacilli	Bacillales	Bacillaceae	Bacillus thuringiensis HD-771	no	0	0	0	0	1	0	0	0	0	0	0	0	0	0	0	0	0	0	0	0	0
BATU010	NC_020376, NC_020377, NC_020378, NC_020379, NC_020380, NC_020381, NC_020382, NC_020383, NC_020384, NC_020385, NC_020390, NC_020391, NC_020392, NC_020393, NC_020394	Bacteria	Firmicutes	Bacilli	Bacillales	Bacillaceae	Bacillus thuringiensis serovar thuringiensis str. IS5056	no	0	0	0	0	1	0	0	0	0	0	0	0	0	0	0	0	0	0	0	0	0
BATU011	NC_020238, NC_020239, NC_020240, NC_020241, NC_020242, NC_020243, NC_020249, NC_020250	Bacteria	Firmicutes	Bacilli	Bacillales	Bacillaceae	Bacillus thuringiensis serovar kurstaki str. HD73	no	0	0	0	0	1	0	0	0	0	0	0	0	0	0	0	0	0	0	0	0	0
BAVI001	NC_020301	Bacteria	Proteobacteria	Alphaproteobacteria	Rhizobiales	Bartonellaceae	Bartonella vinsonii subsp. berkhoffii str. Winnie	yes	0	0	0	0	0	0	0	3	0	0	0	0	0	0	8	1	2	0	0	0	0
BAVU001	NC_009614	Bacteria	Bacteroidetes	Bacteroidia	Bacteroidales	Bacteroidaceae	Bacteroides vulgatus ATCC 8482	yes	1	0	0	0	0	0	0	0	4	0	0	0	0	0	0	0	0	0	0	0	0
BAWE001	NC_010184, NC_010183, NC_010182, NC_010181, NC_010180	Bacteria	Firmicutes	Bacillales	Bacillaceae	Bacillus	Bacillus weihenstephanensis KBAB4	no	0	0	0	0	1	0	0	0	0	0	0	0	0	0	0	0	0	0	0	0	0
BAXY001	NC_021017	Bacteria	Bacteroidetes	Bacteroidia	Bacteroidales	Bacteroidaceae	Bacteroides xylanisolvens XB1A draft genome.	yes	0	0	0	0	0	0	0	0	4	0	0	0	0	0	0	0	0	0	0	0	0
BDBA001	NC_005363	Bacteria	Proteobacteria	Deltaproteobacteria	Bdellovibrionales	Bdellovibrionaceae	Bdellovibrio bacteriovorus HD100	yes	0	0	1	0	0	0	0	0	0	0	0	0	0	0	0	0	0	0	0	0	0
BDBA002	NC_019567	Bacteria	Proteobacteria	Deltaproteobacteria	Bdellovibrionales	Bdellovibrionaceae	Bdellovibrio bacteriovorus str. Tiberius	yes	0	0	1	0	0	0	0	0	0	0	0	0	0	0	0	0	0	0	0	0	0
BDEX001	NC_020813	Bacteria	Proteobacteria	Deltaproteobacteria	Bdellovibrionales	Bdellovibrionaceae	Bdellovibrio exovorus JSS	yes	0	0	1	0	0	0	0	0	0	0	0	0	0	0	0	0	0	0	0	0	0
BEBA001	NC_018010	Bacteria	Bacteroidetes	Cytophagia	Cytophagales	Cyclobacteriaceae	Belliella baltica DSM 15883	yes	1	0	0	0	0	0	0	0	0	0	0	0	0	0	0	0	0	0	0	0	1
BECA001	NC_012669	Bacteria	Actinobacteria	Actinobacteridae	Actinomycetales	Micrococcineae	Beutenbergia cavernae DSM 12333	no	0	0	0	0	0	0	0	0	0	0	0	0	0	0	0	0	0	0	0	0	0
BEIN001	NC_010581, NC_010578, NC_010580	Bacteria	Proteobacteria	Alphaproteobacteria	Rhizobiales	Beijerinckiaceae	Beijerinckia indica subsp. indica ATCC 9039	yes	0	0	0	0	0	0	0	0	0	0	0	0	1	0	0	1	0	0	0	0	0
BIAD001	NC_008618	Bacteria	Actinobacteria	Actinobacteridae	Bifidobacteriales	Bifidobacteriaceae	Bifidobacterium adolescentis ATCC 15703	no	0	0	0	0	0	0	0	0	0	0	0	0	0	0	0	0	0	0	0	0	0
BIAN001	NC_011835	Bacteria	Actinobacteria	Actinobacteridae	Bifidobacteriales	Bifidobacteriaceae	Bifidobacterium animalis subsp. lactis AD011	no	0	0	0	0	0	0	0	0	0	0	0	0	0	0	0	0	0	0	0	0	0
BIAN002	NC_012814	Bacteria	Actinobacteria	Actinobacteridae	Bifidobacteriales	Bifidobacteriaceae	Bifidobacterium animalis subsp. lactis Bl-04	no	0	0	0	0	0	0	0	0	0	0	0	0	0	0	0	0	0	0	0	0	0
BIAN003	NC_012815	Bacteria	Actinobacteria	Actinobacteridae	Bifidobacteriales	Bifidobacteriaceae	Bifidobacterium animalis subsp. lactis DSM 10140	no	0	0	0	0	0	0	0	0	0	0	0	0	0	0	0	0	0	0	0	0	0
BIAN004	NC_017217	Bacteria	Actinobacteria	Actinobacteridae	Bifidobacteriales	Bifidobacteriaceae	Bifidobacterium animalis subsp. lactis V9	no	0	0	0	0	0	0	0	0	0	0	0	0	0	0	0	0	0	0	0	0	0
BIAN005	NC_017214	Bacteria	Actinobacteria	Actinobacteridae	Bifidobacteriales	Bifidobacteriaceae	Bifidobacterium animalis subsp. lactis BB-12	no	0	0	0	0	0	0	0	0	0	0	0	0	0	0	0	0	0	0	0	0	0
BIAN006	NC_017215	Bacteria	Actinobacteria	Actinobacteridae	Bifidobacteriales	Bifidobacteriaceae	Bifidobacterium animalis subsp. lactis CNCM I-2494	no	0	0	0	0	0	0	0	0	0	0	0	0	0	0	0	0	0	0	0	0	0
BIAN007	NC_017216	Bacteria	Actinobacteria	Actinobacteridae	Bifidobacteriales	Bifidobacteriaceae	Bifidobacterium animalis subsp. lactis BLC1	no	0	0	0	0	0	0	0	0	0	0	0	0	0	0	0	0	0	0	0	0	0
BIAN008	NC_017834	Bacteria	Actinobacteria	Actinobacteridae	Bifidobacteriales	Bifidobacteriaceae	Bifidobacterium animalis subsp. animalis ATCC 25527	no	0	0	0	0	0	0	0	0	0	0	0	0	0	0	0	0	0	0	0	0	0
BIAN009	NC_017866	Bacteria	Actinobacteria	Actinobacteridae	Bifidobacteriales	Bifidobacteriaceae	Bifidobacterium animalis subsp. lactis B420	no	0	0	0	0	0	0	0	0	0	0	0	0	0	0	0	0	0	0	0	0	0
BIAN010	NC_017867	Bacteria	Actinobacteria	Actinobacteridae	Bifidobacteriales	Bifidobacteriaceae	Bifidobacterium animalis subsp. lactis Bi-07	no	0	0	0	0	0	0	0	0	0	0	0	0	0	0	0	0	0	0	0	0	0
BIAN011	NC_022523	Bacteria	Actinobacteria	Actinobacteridae	Bifidobacteriales	Bifidobacteriaceae	Bifidobacterium animalis subsp. lactis ATCC 27673	no	0	0	0	0	0	0	0	0	0	0	0	0	0	0	0	0	0	0	0	0	0
BIAN012	NC_021593	Bacteria	Actinobacteria	Actinobacteridae	Bifidobacteriales	Bifidobacteriaceae	Bifidobacterium animalis subsp. lactis Bl12	no	0	0	0	0	0	0	0	0	0	0	0	0	0	0	0	0	0	0	0	0	0
BIAS001	NC_018720	Bacteria	Actinobacteria	Actinobacteridae	Bifidobacteriales	Bifidobacteriaceae	Bifidobacterium asteroides PRL2011	no	0	0	0	0	0	0	0	0	0	0	0	0	0	0	0	0	0	0	0	0	0
BIBI001	NC_014616	Bacteria	Actinobacteria	Actinobacteridae	Bifidobacteriales	Bifidobacteriaceae	Bifidobacterium bifidum S17	no	0	0	0	0	0	0	0	0	0	0	0	0	0	0	0	0	0	0	0	0	0
BIBI002	NC_014638	Bacteria	Actinobacteria	Actinobacteridae	Bifidobacteriales	Bifidobacteriaceae	Bifidobacterium bifidum PRL2010	no	0	0	0	0	0	0	0	0	0	0	0	0	0	0	0	0	0	0	0	0	0
BIBI003	NC_017999	Bacteria	Actinobacteria	Actinobacteridae	Bifidobacteriales	Bifidobacteriaceae	Bifidobacterium bifidum BGN4	no	0	0	0	0	0	0	0	0	0	0	0	0	0	0	0	0	0	0	0	0	0
BIBR001	NC_017218	Bacteria	Actinobacteria	Actinobacteridae	Bifidobacteriales	Bifidobacteriaceae	Bifidobacterium breve ACS-071-V-Sch8b	no	0	0	0	0	0	0	0	0	0	0	0	0	0	0	0	0	0	0	0	0	0
BIBR002	NC_020517	Bacteria	Actinobacteria	Actinobacteridae	Bifidobacteriales	Bifidobacteriaceae	Bifidobacterium breve UCC2003	no	0	0	0	0	0	0	0	0	0	0	0	0	0	0	0	0	0	0	0	0	0
BIDE001	NC_013714	Bacteria	Actinobacteria	Actinobacteridae	Bifidobacteriales	Bifidobacteriaceae	Bifidobacterium dentium Bd1	no	0	0	0	0	0	0	0	0	0	0	0	0	0	0	0	0	0	0	0	0	0
BILO001	NC_004307, NC_004943	Bacteria	Actinobacteria	Actinobacteridae	Bifidobacteriales	Bifidobacteriaceae	Bifidobacterium longum NCC2705	no	0	0	0	0	0	0	0	0	0	0	0	0	0	0	0	0	0	0	0	0	0
BILO002	NC_010816, NC_004252, NC_004253	Bacteria	Actinobacteria	Actinobacteridae	Bifidobacteriales	Bifidobacteriaceae	Bifidobacterium longum DJO10A	no	0	0	0	0	0	0	0	0	0	0	0	0	0	0	0	0	0	0	0	0	0
BILO003	NC_011593	Bacteria	Actinobacteria	Actinobacteridae	Bifidobacteriales	Bifidobacteriaceae	Bifidobacterium longum subsp. infantis ATCC 15697	no	0	0	0	0	0	0	0	0	0	0	0	0	0	0	0	0	0	0	0	0	0
BILO004	NC_014169	Bacteria	Actinobacteria	Actinobacteridae	Bifidobacteriales	Bifidobacteriaceae	Bifidobacterium longum subsp. longum JDM301	no	0	0	0	0	0	0	0	0	0	0	0	0	0	0	0	0	0	0	0	0	0
BILO005	NC_014656	Bacteria	Actinobacteria	Actinobacteridae	Bifidobacteriales	Bifidobacteriaceae	Bifidobacterium longum subsp. longum BBMN68	no	0	0	0	0	0	0	0	0	0	0	0	0	0	0	0	0	0	0	0	0	0
BILO006	NC_015052, NC_015053, NC_015066	Bacteria	Actinobacteria	Actinobacteridae	Bifidobacteriales	Bifidobacteriaceae	Bifidobacterium longum subsp. infantis 157F	no	0	0	0	0	0	0	0	0	0	0	0	0	0	0	0	0	0	0	0	0	0
BILO007	NC_015067	Bacteria	Actinobacteria	Actinobacteridae	Bifidobacteriales	Bifidobacteriaceae	Bifidobacterium longum subsp. longum JCM 1217	no	0	0	0	0	0	0	0	0	0	0	0	0	0	0	0	0	0	0	0	0	0
BILO008	NC_017219	Bacteria	Actinobacteria	Actinobacteridae	Bifidobacteriales	Bifidobacteriaceae	Bifidobacterium longum subsp. infantis ATCC 15697	no	0	0	0	0	0	0	0	0	0	0	0	0	0	0	0	0	0	0	0	0	0
BILO010	NC_017221, NC_017220, NC_017222	Bacteria	Actinobacteria	Actinobacteridae	Bifidobacteriales	Bifidobacteriaceae	Bifidobacterium longum subsp. longum KACC 91563	no	0	0	0	0	0	0	0	0	0	0	0	0	0	0	0	0	0	0	0	0	0
BILO011	NC_021008	Bacteria	Actinobacteria	Actinobacteridae	Bifidobacteriales	Bifidobacteriaceae	Bifidobacterium longum subsp. longum F8 draft genome.	no	0	0	0	0	0	0	0	0	0	0	0	0	0	0	0	0	0	0	0	0	0
BITH001	NC_020546	Bacteria	Actinobacteria	Actinobacteridae	Bifidobacteriales	Bifidobacteriaceae	Bifidobacterium thermophilum RBL67	no	0	0	0	0	0	0	0	0	0	0	0	0	0	0	0	0	0	0	0	0	0
BITR001	NC_020515	Bacteria	Proteobacteria	Gammaproteobacteria	Pasteurellales	Pasteurellaceae	Bibersteinia trehalosi USDA-ARS-USMARC-192	yes	2	0	0	0	0	0	0	0	0	0	0	0	0	0	4	2	6	0	0	0	0
BLBG001	NC_017924, NC_017925	Bacteria	Bacteroidetes	Flavobacteriia	Flavobacteriales	Blattabacteriaceae	Blattabacterium sp. (Blaberus giganteus)	yes	0	0	0	0	0	0	0	0	0	0	0	0	0	0	0	0	0	0	0	0	0
BLBP001	NC_020510	Bacteria	Bacteroidetes	Flavobacteriia	Flavobacteriales	Blattabacteriaceae	Blattabacterium sp. (Panesthia angustipennis spadica) str. BPAA DNA	yes	0	0	0	0	0	0	0	0	0	0	0	0	0	0	0	0	0	0	0	0	0
BLCH001	NC_020075	Bacteria	Proteobacteria	Gammaproteobacteria	Enterobacteriales	Enterobacteriaceae	Candidatus Blochmannia chromaiodes str. 640	yes	0	0	0	0	0	0	0	0	0	0	0	0	0	0	0	0	0	0	0	0	0
BLCI001	NC_022550, NC_022551	Bacteria	Bacteroidetes	Flavobacteriia	Flavobacteriales	Blattabacteriaceae	Blattabacterium sp. (Nauphoeta cinerea)	yes	0	0	0	0	0	0	0	0	0	0	0	0	0	0	0	0	0	0	0	0	0
BLCP001	NC_016621, NC_016598	Bacteria	Bacteroidetes	Flavobacteriia	Flavobacteriales	Blattabacteriaceae	Blattabacterium sp. (Cryptocercus punctulatus) str. Cpu	yes	0	0	0	0	0	0	0	0	0	0	0	0	0	0	0	0	0	0	0	0	0
BLGE001	NC_013454, NC_015679	Bacteria	Bacteroidetes	Flavobacteriia	Flavobacteriales	Blattabacteriaceae	Blattabacterium sp. (Blattella germanica) str. Bge	yes	0	0	0	0	0	0	0	0	0	0	0	0	0	0	0	0	0	0	0	0	0
BLMD001	NC_016146, NC_016150	Bacteria	Bacteroidetes	Flavobacteriia	Flavobacteriales	Blattabacteriaceae	Blattabacterium sp. (Mastotermes darwiniensis) str. MADAR	yes	0	0	0	0	0	0	0	0	0	0	0	0	0	0	0	0	0	0	0	0	0
BLPE001	NC_013418, NC_013419	Bacteria	Bacteroidetes	Flavobacteriia	Flavobacteriales	Blattabacteriaceae	Blattabacterium sp. (Periplaneta americana) str. BPLAN	yes	0	0	0	0	0	0	0	0	0	0	0	0	0	0	0	0	0	0	0	0	0
BLSA001	NC_016943	Bacteria	Actinobacteria	Actinobacteridae	Actinomycetales	Frankineae	Blastococcus saxobsidens DD2	no	0	0	0	0	1	0	0	0	0	0	0	0	0	0	0	0	0	0	0	0	0
BLTA001	NC_020195, NC_020196	Bacteria	Bacteroidetes	Flavobacteriia	Flavobacteriales	Blattabacteriaceae	Blattabacterium sp. (Blatta orientalis) str. Tarazona	yes	0	0	0	0	0	0	0	0	0	0	0	0	0	0	0	0	0	0	0	0	0
BLVA001	NC_014909	Bacteria	Proteobacteria	Gammaproteobacteria	Enterobacteriales	Enterobacteriaceae	Candidatus Blochmannia vafer str. BVAF	yes	0	0	0	0	0	0	0	0	0	0	0	0	0	0	0	0	0	0	0	0	0
BOAF001	NC_008277, NC_008273, NC_008274, NC_008564, NC_008565, NC_008566, NC_008567, NC_008568, NC_008569	Bacteria	Spirochaetes	Spirochaetales	Spirochaetaceae	Borrelia	Borrelia afzelii PKo	yes	0	0	0	0	1	0	0	0	0	0	0	0	0	0	0	0	0	0	0	0	0
BOAF002	NC_017238, NC_017224, NC_017225, NC_017226, NC_017227, NC_017228, NC_017229, NC_017230, NC_017231, NC_017232, NC_017233, NC_017234, NC_017235, NC_017236, NC_017237, NC_017239, NC_017240, NC_017241	Bacteria	Spirochaetes	Spirochaetales	Spirochaetaceae	Borrelia	Borrelia afzelii PKo	yes	0	0	0	0	1	0	0	0	0	0	0	0	0	0	0	0	0	0	0	0	0
BOAF003	NC_018887	Bacteria	Spirochaetes	Spirochaetales	Spirochaetaceae	Borrelia	Borrelia afzelii HLJ01	yes	0	0	0	0	1	0	0	0	0	0	0	0	0	0	0	0	0	0	0	0	0
BOAV001	NC_010645	Bacteria	Proteobacteria	Betaproteobacteria	Burkholderiales	Alcaligenaceae	Bordetella avium 197N	yes	0	1	0	0	0	0	0	0	0	0	0	0	0	0	4	3	0	0	0	0	0
BOBI001	NC_015921, NC_015903, NC_015904, NC_015905, NC_015906, NC_015907, NC_015908, NC_015909, NC_015910, NC_015911, NC_015915, NC_015916, NC_015917, NC_015918, NC_015919, NC_015920, NC_015922	Bacteria	Spirochaetes	Spirochaetales	Spirochaetaceae	Borrelia	Borrelia bissettii DN127	yes	0	0	0	0	1	0	0	0	0	0	0	0	0	0	0	0	0	0	0	0	0
BOBR001	NC_002927	Bacteria	Proteobacteria	Betaproteobacteria	Burkholderiales	Alcaligenaceae	Bordetella bronchiseptica RB50	yes	2	0	0	1	1	1	0	1	0	0	0	0	0	0	20	2	0	1	0	0	0
BOBR002	NC_018829	Bacteria	Proteobacteria	Betaproteobacteria	Burkholderiales	Alcaligenaceae	Bordetella bronchiseptica MO149	yes	1	0	0	1	1	1	0	0	0	0	0	0	0	0	18	2	0	1	0	0	0
BOBR003	NC_019382	Bacteria	Proteobacteria	Betaproteobacteria	Burkholderiales	Alcaligenaceae	Bordetella bronchiseptica 253	yes	1	0	0	1	1	1	0	1	0	0	0	0	0	0	15	2	0	1	0	0	0
BOBU001	NC_001318, NC_001904, NC_001903, NC_000949, NC_000950, NC_000951, NC_000952, NC_000953, NC_000954, NC_000957, NC_001849, NC_000955, NC_001850, NC_001851, NC_001852, NC_001853, NC_001854, NC_001855, NC_001856, NC_001857, NC_000956, NC_000948	Bacteria	Spirochaetes	Spirochaetales	Spirochaetaceae	Borrelia	Borrelia burgdorferi B31	yes	0	0	0	0	1	0	0	0	0	0	0	0	0	0	0	0	0	0	0	0	0
BOBU002	NC_011728, NC_011720, NC_011722, NC_011784, NC_011785, NC_011783, NC_011782, NC_011781, NC_011780, NC_011779, NC_011778, NC_011736, NC_011735, NC_011731, NC_011724	Bacteria	Spirochaetes	Spirochaetales	Spirochaetaceae	Borrelia	Borrelia burgdorferi ZS7	yes	0	0	0	0	1	0	0	0	0	0	0	0	0	0	0	0	0	0	0	0	0
BOBU003	NC_017418, NC_013130, NC_017398, NC_017422, NC_017414, NC_017399, NC_017419, NC_017415, NC_017420, NC_017400, NC_017416, NC_017421, NC_017423, NC_017401, NC_017424, NC_017417, NC_017402	Bacteria	Spirochaetes	Spirochaetales	Spirochaetaceae	Borrelia	Borrelia burgdorferi N40	yes	0	0	0	0	1	0	0	0	0	0	0	0	0	0	0	0	0	0	0	0	0
BOBU004	NC_017403, NC_017413, NC_013129, NC_017404, NC_017425, NC_017409, NC_017393, NC_017394, NC_017426, NC_017410, NC_017405, NC_017411, NC_017395, NC_017406, NC_017407, NC_017412, NC_017427, NC_017396, NC_017397, NC_017428, NC_017408	Bacteria	Spirochaetes	Spirochaetales	Spirochaetaceae	Borrelia	Borrelia burgdorferi JD1	yes	0	0	0	0	1	0	0	0	0	0	0	0	0	0	0	0	0	0	0	0	0
BOCR001	NC_017808, NC_017774, NC_017775, NC_017776, NC_017777, NC_017778, NC_017779, NC_017780, NC_017781, NC_017782, NC_017783, NC_017784, NC_017785, NC_017786, NC_017787, NC_017788, NC_017789, NC_017794, NC_017795, NC_017796, NC_017797, NC_017798, NC_017799, NC	Bacteria	Spirochaetes	Spirochaetales	Spirochaetaceae	Borrelia	Borrelia crocidurae str. Achema	yes	0	0	0	0	1	0	0	0	0	0	0	0	0	0	0	0	0	0	0	0	0
BODU001	NC_011229, NC_011265, NC_011264, NC_011262, NC_011261, NC_011259, NC_011257, NC_011256, NC_011254, NC_011251, NC_011250, NC_011249, NC_011248, NC_011247, NC_011245, NC_011226, NC_011224	Bacteria	Spirochaetes	Spirochaetales	Spirochaetaceae	Borrelia	Borrelia duttonii Ly	yes	0	0	0	0	1	0	0	0	0	0	0	0	0	0	0	0	0	0	0	0	0
BOGA001	NC_006156, NC_006128, NC_006129	Bacteria	Spirochaetes	Spirochaetales	Spirochaetaceae	Borrelia	Borrelia garinii PBi	yes	0	0	0	0	1	0	0	0	0	0	0	0	0	0	0	0	0	0	0	0	0
BOGA002	NC_017717, NC_017725, NC_017804	Bacteria	Spirochaetes	Spirochaetales	Spirochaetaceae	Borrelia	Borrelia garinii BgVir	yes	0	0	0	0	1	0	0	0	0	0	0	0	0	0	0	0	0	0	0	0	0
BOGA003	NC_018747	Bacteria	Spirochaetes	Spirochaetales	Spirochaetaceae	Borrelia	Borrelia garinii NMJW1	yes	0	0	0	0	1	0	0	0	0	0	0	0	0	0	0	0	0	0	0	0	0
BOHE001	NC_010673	Bacteria	Spirochaetes	Spirochaetales	Spirochaetaceae	Borrelia	Borrelia hermsii DAH	yes	0	0	0	0	1	0	0	0	0	0	0	0	0	0	0	0	0	0	0	0	0
BOPA001	NC_002928	Bacteria	Proteobacteria	Betaproteobacteria	Burkholderiales	Alcaligenaceae	Bordetella parapertussis 12822	yes	2	0	0	1	0	1	0	1	0	0	0	0	0	0	16	2	0	1	0	0	0
BOPA002	NC_018828, NC_018830	Bacteria	Proteobacteria	Betaproteobacteria	Burkholderiales	Alcaligenaceae	Bordetella parapertussis Bpp5	yes	2	0	0	1	0	1	0	1	0	0	0	1	0	0	11	1	0	0	0	0	0
BOPE001	NC_002929	Bacteria	Proteobacteria	Betaproteobacteria	Burkholderiales	Alcaligenaceae	Bordetella pertussis Tohama I	yes	1	0	0	0	1	1	0	1	0	0	0	0	0	0	12	2	0	0	0	0	0
BOPE002	NC_017223	Bacteria	Proteobacteria	Betaproteobacteria	Burkholderiales	Alcaligenaceae	Bordetella pertussis CS	yes	1	0	0	1	1	1	0	1	0	0	0	0	0	0	13	2	0	0	0	0	0
BOPE003	NC_018518	Bacteria	Proteobacteria	Betaproteobacteria	Burkholderiales	Alcaligenaceae	Bordetella pertussis 18323	yes	0	0	0	1	1	1	0	1	0	0	0	0	0	0	9	2	0	0	0	0	0
BOPT001	NC_010170	Bacteria	Proteobacteria	Betaproteobacteria	Burkholderiales	Alcaligenaceae	Bordetella petrii DSM 12804	yes	0	1	0	1	1	0	0	0	0	0	0	4	0	3	3	2	0	2	0	0	0
BORE001	NC_011244, NC_011263, NC_011260, NC_011258, NC_011255, NC_011253, NC_011252, NC_011246	Bacteria	Spirochaetes	Spirochaetales	Spirochaetaceae	Borrelia	Borrelia recurrentis A1	yes	0	0	0	0	1	0	0	0	0	0	0	0	0	0	0	0	0	0	0	0	0
BOTU001	NC_008710	Bacteria	Spirochaetes	Spirochaetales	Spirochaetaceae	Borrelia	Borrelia turicatae 91E135	yes	0	0	0	0	1	0	0	0	0	0	0	0	0	0	0	0	0	0	0	0	0
BRAB001	NC_006932, NC_006933	Bacteria	Proteobacteria	Alphaproteobacteria	Rhizobiales	Brucellaceae	Brucella abortus bv. 1 str. 9-941	yes	0	0	0	0	1	0	0	1	0	0	0	0	0	0	1	0	2	0	0	0	0
BRAB002	NC_010742, NC_010740	Bacteria	Proteobacteria	Alphaproteobacteria	Rhizobiales	Brucellaceae	Brucella abortus S19	yes	0	0	0	0	0	0	0	1	0	0	0	0	0	0	3	0	2	0	0	0	0
BRAB003	NC_016795, NC_016777	Bacteria	Proteobacteria	Alphaproteobacteria	Rhizobiales	Brucellaceae	Brucella abortus A13334	yes	0	0	0	0	1	0	0	1	0	0	0	0	0	0	3	0	2	0	0	0	0
BRAV001	NC_009505, NC_009504	Bacteria	Proteobacteria	Alphaproteobacteria	Rhizobiales	Brucellaceae	Brucella ovis ATCC 25840	yes	0	0	0	0	1	0	0	1	0	0	0	0	0	0	1	0	1	0	0	0	0
BRBE001	NC_012491	Bacteria	Firmicutes	Bacillales	Paenibacillaceae	Brevibacillus	Brevibacillus brevis NBRC 100599	no	0	0	0	0	0	0	0	0	0	0	0	0	0	0	0	0	0	0	0	0	0
BRCA001	NC_010103, NC_010104	Bacteria	Proteobacteria	Alphaproteobacteria	Rhizobiales	Brucellaceae	Brucella canis ATCC 23365	yes	0	0	0	0	1	0	0	1	0	0	0	0	0	0	1	0	2	0	0	0	0
BRCA002	NC_016778, NC_016796	Bacteria	Proteobacteria	Alphaproteobacteria	Rhizobiales	Brucellaceae	Brucella canis HSK A52141	yes	0	0	0	0	1	0	0	1	0	0	0	0	0	0	3	0	2	0	0	0	0
BRFA001	NC_013172	Bacteria	Actinobacteria	Actinobacteridae	Actinomycetales	Micrococcineae	Brachybacterium faecium DSM 4810	no	0	0	0	0	0	0	0	0	0	0	0	0	0	0	0	0	0	0	0	0	0
BRHY001	NC_012225, NC_012226	Bacteria	Spirochaetes	Spirochaetales	Brachyspiraceae	Brachyspira	Brachyspira hyodysenteriae WA1	yes	0	0	0	0	1	0	0	0	0	0	0	0	0	0	0	0	0	0	0	0	0
BRIN001	NC_017243, NC_017242	Bacteria	Spirochaetes	Spirochaetales	Brachyspiraceae	Brachyspira	Brachyspira intermedia PWS/A	yes	0	0	0	0	1	0	0	0	0	0	0	0	0	0	0	0	0	0	0	0	0
BRJA001	NC_004463	Bacteria	Proteobacteria	Alphaproteobacteria	Rhizobiales	Bradyrhizobiaceae	Bradyrhizobium japonicum USDA 110	yes	6	0	0	2	2	1	0	1	0	0	0	0	0	0	5	2	3	1	0	0	0
BRJA002	NC_017249	Bacteria	Proteobacteria	Alphaproteobacteria	Rhizobiales	Bradyrhizobiaceae	Bradyrhizobium japonicum USDA 6	yes	7	0	0	1	2	1	0	0	0	0	0	0	0	0	7	2	1	1	0	0	0
BRME001	NC_003317, NC_003318	Bacteria	Proteobacteria	Alphaproteobacteria	Rhizobiales	Brucellaceae	Brucella melitensis bv. 1 str. 16M	yes	0	0	0	0	1	0	0	1	0	0	0	0	0	0	4	0	2	0	0	0	0
BRME002	NC_007618, NC_007624	Bacteria	Proteobacteria	Alphaproteobacteria	Rhizobiales	Brucellaceae	Brucella melitensis biovar Abortus 2308	yes	0	0	0	0	1	0	0	1	0	0	0	0	0	0	1	0	2	0	0	0	0
BRME003	NC_012442, NC_012441	Bacteria	Proteobacteria	Alphaproteobacteria	Rhizobiales	Brucellaceae	Brucella melitensis ATCC 23457	yes	0	0	0	0	0	0	0	1	0	0	0	0	0	0	2	0	0	0	0	0	0
BRME004	NC_017244, NC_017245	Bacteria	Proteobacteria	Alphaproteobacteria	Rhizobiales	Brucellaceae	Brucella melitensis M28	yes	0	0	0	0	1	0	0	1	0	0	0	0	0	0	4	0	1	0	0	0	0
BRME005	NC_017246, NC_017247	Bacteria	Proteobacteria	Alphaproteobacteria	Rhizobiales	Brucellaceae	Brucella melitensis M5-90	yes	0	0	0	0	1	0	0	1	0	0	0	0	0	0	4	0	1	0	0	0	0
BRME006	NC_017248, NC_017283	Bacteria	Proteobacteria	Alphaproteobacteria	Rhizobiales	Brucellaceae	Brucella melitensis NI	yes	0	0	0	0	1	0	0	1	0	0	0	0	0	0	4	0	2	0	0	0	0
BRMI001	NC_013119, NC_013118	Bacteria	Proteobacteria	Alphaproteobacteria	Rhizobiales	Brucellaceae	Brucella microti CCM 4915	yes	0	0	0	0	1	0	0	1	0	0	0	0	0	0	4	0	2	0	0	0	0
BRMU010	NC_014150	Bacteria	Spirochaetes	Spirochaetales	Brachyspiraceae	Brachyspira	Brachyspira murdochii DSM 12563	yes	0	0	0	0	1	0	0	0	0	0	0	0	0	0	0	0	0	0	0	0	0
BROL001	NC_020453	Bacteria	Proteobacteria	Alphaproteobacteria	Rhizobiales	Bradyrhizobiaceae	Bradyrhizobium oligotrophicum S58 DNA	yes	9	0	0	1	1	1	0	0	0	0	0	0	0	1	8	2	0	0	0	0	0
BRPI001	NC_014330	Bacteria	Spirochaetes	Spirochaetales	Brachyspiraceae	Brachyspira	Brachyspira pilosicoli 95/1000	yes	0	0	0	0	1	0	0	0	0	0	0	0	0	0	0	0	0	0	0	0	0
BRPI002	NC_018604	Bacteria	Spirochaetes	Spirochaetales	Brachyspiraceae	Brachyspira	Brachyspira pilosicoli WesB complete genome.	yes	0	0	0	0	1	0	0	0	0	0	0	0	0	0	0	0	0	0	0	0	0
BRPI003	NC_018607	Bacteria	Spirochaetes	Spirochaetales	Brachyspiraceae	Brachyspira	Brachyspira pilosicoli B2904	yes	0	0	0	0	1	0	0	0	0	0	0	0	0	0	0	0	0	0	0	0	0
BRPI004	NC_019908	Bacteria	Spirochaetes	Spirochaetales	Brachyspiraceae	Brachyspira	Brachyspira pilosicoli P43/6/78	yes	0	0	0	0	1	0	0	0	0	0	0	0	0	0	0	0	0	0	0	0	0
BRPN001	NC_015857, NC_015858	Bacteria	Proteobacteria	Alphaproteobacteria	Rhizobiales	Brucellaceae	Brucella pinnipedialis B2/94	yes	0	0	0	0	1	0	0	1	0	0	0	0	0	0	2	0	1	0	0	0	0
BRS2001	NC_017082	Bacteria	Proteobacteria	Alphaproteobacteria	Rhizobiales	Bradyrhizobiaceae	Bradyrhizobium sp. S23321	yes	4	0	0	1	2	0	0	0	0	0	0	0	0	0	8	2	2	0	0	0	0
BRSB001	NC_014375	Bacteria	Proteobacteria	Alphaproteobacteria	Caulobacterales	Caulobacteraceae	Brevundimonas subvibrioides ATCC 15264	yes	1	0	0	1	1	0	0	0	0	0	0	0	0	0	2	2	0	0	0	0	0
BRSP001	NC_009445	Bacteria	Proteobacteria	Alphaproteobacteria	Rhizobiales	Bradyrhizobiaceae	Bradyrhizobium sp. ORS 278	yes	7	0	0	1	1	0	0	0	0	0	0	0	0	0	5	2	0	0	0	0	0
BRSP002	NC_009485, NC_009475	Bacteria	Proteobacteria	Alphaproteobacteria	Rhizobiales	Bradyrhizobiaceae	Bradyrhizobium sp. BTAi1	yes	4	0	0	1	1	0	0	1	0	0	0	0	0	4	7	1	0	0	0	0	0
BRSU001	NC_004310, NC_004311	Bacteria	Proteobacteria	Alphaproteobacteria	Rhizobiales	Brucellaceae	Brucella suis 1330	yes	0	0	0	0	1	0	0	1	0	0	0	0	0	0	4	0	2	0	0	0	0
BRSU002	NC_010169, NC_010167	Bacteria	Proteobacteria	Alphaproteobacteria	Rhizobiales	Brucellaceae	Brucella suis ATCC 23445	yes	0	0	0	0	0	0	0	1	0	0	0	0	0	0	2	0	1	0	0	0	0
BRSU003	NC_017251, NC_017250	Bacteria	Proteobacteria	Alphaproteobacteria	Rhizobiales	Brucellaceae	Brucella suis 1330	yes	0	0	0	0	1	0	0	1	0	0	0	0	0	0	4	0	2	0	0	0	0
BRSU004	NC_016797, NC_016775	Bacteria	Proteobacteria	Alphaproteobacteria	Rhizobiales	Brucellaceae	Brucella suis VBI22	yes	0	0	0	0	1	0	0	1	0	0	0	0	0	0	3	0	2	0	0	0	0
BU38001	NC_007510, NC_007511, NC_007509	Bacteria	Proteobacteria	Betaproteobacteria	Burkholderiales	Burkholderiaceae	Burkholderia sp. 383	yes	1	1	0	3	1	0	0	0	0	0	0	0	0	0	2	3	5	3	0	0	0
BUAM001	NC_010551, NC_010552, NC_010557, NC_010553	Bacteria	Proteobacteria	Betaproteobacteria	Burkholderiales	Burkholderiaceae	Burkholderia ambifaria MC40-6	yes	3	1	0	3	1	2	0	0	0	0	0	0	0	1	2	6	5	4	0	0	0
BUAM002	NC_008390, NC_008391, NC_008392, NC_008385	Bacteria	Proteobacteria	Betaproteobacteria	Burkholderiales	Burkholderiaceae	Burkholderia ambifaria AMMD	yes	3	1	0	3	1	2	0	0	0	0	0	0	0	2	2	4	5	2	0	0	0
BUAP001	NC_004061	Bacteria	Proteobacteria	Gammaproteobacteria	Enterobacteriales	Enterobacteriaceae	Buchnera aphidicola str. Sg (Schizaphis graminum)	yes	0	0	0	0	1	0	0	0	0	0	0	0	0	0	0	0	0	0	0	0	0
BUAP002	NC_002528, NC_002252, NC_002253	Bacteria	Proteobacteria	Gammaproteobacteria	Enterobacteriales	Enterobacteriaceae	Buchnera aphidicola str. APS (Acyrthosiphon pisum)	yes	0	0	0	0	1	0	0	0	0	0	0	0	0	0	0	0	0	0	0	0	0
BUAP003	NC_004545, NC_004555	Bacteria	Proteobacteria	Gammaproteobacteria	Enterobacteriales	Enterobacteriaceae	Buchnera aphidicola str. Bp (Baizongia pistaciae)	yes	0	0	0	0	1	0	0	0	0	0	0	0	0	0	0	0	0	0	0	0	0
BUAP004	NC_008513, NC_011878	Bacteria	Proteobacteria	Gammaproteobacteria	Enterobacteriales	Enterobacteriaceae	Buchnera aphidicola str. Cc (Cinara cedri)	yes	0	0	0	0	0	0	0	0	0	0	0	0	0	0	0	0	0	0	0	0	0
BUAP005	NC_011834	Bacteria	Proteobacteria	Gammaproteobacteria	Enterobacteriales	Enterobacteriaceae	Buchnera aphidicola str. Tuc7 (Acyrthosiphon pisum)	yes	0	0	0	0	0	0	0	0	0	0	0	0	0	0	0	0	0	0	0	0	0
BUAP006	NC_011833	Bacteria	Proteobacteria	Gammaproteobacteria	Enterobacteriales	Enterobacteriaceae	Buchnera aphidicola str. 5A (Acyrthosiphon pisum)	yes	0	0	0	0	0	0	0	0	0	0	0	0	0	0	0	0	0	0	0	0	0
BUAP007	NC_017255	Bacteria	Proteobacteria	Gammaproteobacteria	Enterobacteriales	Enterobacteriaceae	Buchnera aphidicola str. LL01 (Acyrthosiphon pisum)	yes	0	0	0	0	1	0	0	0	0	0	0	0	0	0	0	0	0	0	0	0	0
BUAP008	NC_017252	Bacteria	Proteobacteria	Gammaproteobacteria	Enterobacteriales	Enterobacteriaceae	Buchnera aphidicola str. TLW03 (Acyrthosiphon pisum)	yes	0	0	0	0	1	0	0	0	0	0	0	0	0	0	0	0	0	0	0	0	0
BUAP009	NC_017253	Bacteria	Proteobacteria	Gammaproteobacteria	Enterobacteriales	Enterobacteriaceae	Buchnera aphidicola str. JF99 (Acyrthosiphon pisum)	yes	0	0	0	0	1	0	0	0	0	0	0	0	0	0	0	0	0	0	0	0	0
BUAP010	NC_017254	Bacteria	Proteobacteria	Gammaproteobacteria	Enterobacteriales	Enterobacteriaceae	Buchnera aphidicola str. JF98 (Acyrthosiphon pisum)	yes	0	0	0	0	0	0	0	0	0	0	0	0	0	0	0	0	0	0	0	0	0
BUAP011	NC_015662	Bacteria	Proteobacteria	Gammaproteobacteria	Enterobacteriales	Enterobacteriaceae	Buchnera aphidicola (Cinara tujafilina)	yes	0	0	0	0	1	0	0	0	0	0	0	0	0	0	0	0	0	0	0	0	0
BUAP012	NC_017259, NC_017261, NC_017260	Bacteria	Proteobacteria	Gammaproteobacteria	Enterobacteriales	Enterobacteriaceae	Buchnera aphidicola str. Ua (Uroleucon ambrosiae)	yes	0	0	0	0	1	0	0	0	0	0	0	0	0	0	0	0	0	0	0	0	0
BUAP013	NC_017256, NC_017257, NC_017258	Bacteria	Proteobacteria	Gammaproteobacteria	Enterobacteriales	Enterobacteriaceae	Buchnera aphidicola str. Ak (Acyrthosiphon kondoi)	yes	0	0	0	0	1	0	0	0	0	0	0	0	0	0	0	0	0	0	0	0	0
BUC1001	NC_014539, NC_014540	Bacteria	Proteobacteria	Betaproteobacteria	Burkholderiales	Burkholderiaceae	Burkholderia sp. CCGE1003	yes	2	1	0	2	1	1	0	0	0	0	0	0	0	0	0	5	4	3	0	0	0
BUCC001	NC_008060, NC_008061, NC_008062	Bacteria	Proteobacteria	Betaproteobacteria	Burkholderiales	Burkholderiaceae	Burkholderia cenocepacia AU 1054	yes	1	1	0	2	1	1	0	0	0	0	0	0	0	1	2	1	3	1	0	0	0
BUCC003	NC_008542, NC_008543, NC_008544, NC_008545	Bacteria	Proteobacteria	Betaproteobacteria	Burkholderiales	Burkholderiaceae	Burkholderia cenocepacia HI2424	yes	1	1	0	2	1	1	0	0	0	0	1	0	0	1	2	1	5	1	0	0	0
BUCC004	NC_010508, NC_010512, NC_010515	Bacteria	Proteobacteria	Betaproteobacteria	Burkholderiales	Burkholderiaceae	Burkholderia cenocepacia MC0-3	yes	2	1	0	2	2	2	0	0	0	0	0	0	0	1	2	1	7	1	0	0	0
BUCC005	NC_011000, NC_011001, NC_011003	Bacteria	Proteobacteria	Betaproteobacteria	Burkholderiales	Burkholderiaceae	Burkholderia cenocepacia J2315	yes	2	1	0	1	1	1	0	0	0	0	1	0	0	1	2	1	4	1	0	0	0
BUCE001	NC_018513, NC_018514	Bacteria	Proteobacteria	Betaproteobacteria	Burkholderiales	Burkholderiaceae	Burkholderia cepacia GG4	yes	1	1	0	2	1	0	0	0	0	0	0	0	0	0	1	1	2	2	0	0	0
BUCG001	NC_014117, NC_014118, NC_014119, NC_014120	Bacteria	Proteobacteria	Betaproteobacteria	Burkholderiales	Burkholderiaceae	Burkholderia sp. CCGE1002	yes	3	1	0	1	1	0	0	0	0	0	0	0	0	1	3	1	2	2	0	0	0
BUCN001	NC_011002	Bacteria	Proteobacteria	Betaproteobacteria	Burkholderiales	Burkholderiaceae	Burkholderia cenocepacia J2315	yes	0	0	0	1	0	0	0	0	0	0	0	0	0	0	0	0	2	0	0	0	0
BUGD001	NC_015381, NC_015376, NC_015377, NC_015378, NC_015382, NC_015383	Bacteria	Proteobacteria	Betaproteobacteria	Burkholderiales	Burkholderiaceae	Burkholderia gladioli BSR3	yes	1	1	0	1	1	1	0	0	0	0	2	0	0	2	1	7	7	3	0	0	0
BUGE001	NC_015136, NC_015137	Bacteria	Proteobacteria	Betaproteobacteria	Burkholderiales	Burkholderiaceae	Burkholderia sp. CCGE1001	yes	2	1	0	2	1	1	0	1	0	0	0	0	0	0	0	6	3	2	0	0	0
BUGL001	NC_012724, NC_012721, NC_012718, NC_012720, NC_012723, NC_012725	Bacteria	Proteobacteria	Betaproteobacteria	Burkholderiales	Burkholderiaceae	Burkholderia glumae BGR1	yes	1	1	0	1	1	1	0	0	0	0	2	0	0	0	0	4	4	4	0	0	0
BUKJ001	NC_017920, NC_017921, NC_017922, NC_017923	Bacteria	Proteobacteria	Betaproteobacteria	Burkholderiales	Burkholderiaceae	Burkholderia sp. KJ006	yes	0	1	0	2	1	1	0	0	0	0	0	0	0	1	2	3	7	2	0	0	0
BUMA001	NC_006348, NC_006349	Bacteria	Proteobacteria	Betaproteobacteria	Burkholderiales	Burkholderiaceae	Burkholderia mallei ATCC 23344	yes	2	1	0	0	1	2	0	0	0	0	0	0	0	0	2	2	5	3	0	0	0
BUMA002	NC_008784, NC_008785	Bacteria	Proteobacteria	Betaproteobacteria	Burkholderiales	Burkholderiaceae	Burkholderia mallei SAVP1	yes	1	1	0	2	0	0	0	0	0	0	0	0	0	0	2	2	4	3	0	0	0
BUMA003	NC_008835, NC_008836	Bacteria	Proteobacteria	Betaproteobacteria	Burkholderiales	Burkholderiaceae	Burkholderia mallei NCTC 10229	yes	2	1	0	2	1	2	0	0	0	0	0	0	0	0	2	2	5	3	0	0	0
BUMA005	NC_009079, NC_009080	Bacteria	Proteobacteria	Betaproteobacteria	Burkholderiales	Burkholderiaceae	Burkholderia mallei NCTC 10247	yes	2	1	0	1	1	2	0	0	0	0	0	0	0	0	2	2	4	3	0	0	0
BUMU001	NC_010084, NC_010086, NC_010087, NC_010070	Bacteria	Proteobacteria	Betaproteobacteria	Burkholderiales	Burkholderiaceae	Burkholderia multivorans ATCC 17616	yes	2	1	0	1	1	1	0	0	0	0	1	0	0	2	1	3	2	2	0	0	0
BUMU002	NC_010804, NC_010805, NC_010801, NC_010802	Bacteria	Proteobacteria	Betaproteobacteria	Burkholderiales	Burkholderiaceae	Burkholderia multivorans ATCC 17616	yes	2	1	0	1	0	1	0	0	0	0	1	0	0	2	1	3	1	2	0	0	0
BUPE001	NC_018695, NC_018672, NC_018696	Bacteria	Proteobacteria	Betaproteobacteria	Burkholderiales	Burkholderiaceae	Burkholderia phenoliruptrix BR3459a	yes	2	1	0	2	1	1	0	1	0	0	0	0	0	2	0	7	4	2	0	0	0
BUPH001	NC_010622, NC_010623, NC_010627, NC_010625	Bacteria	Proteobacteria	Betaproteobacteria	Burkholderiales	Burkholderiaceae	Burkholderia phymatum STM815	yes	2	1	0	1	1	0	0	0	0	0	0	0	0	1	0	5	5	2	0	0	0
BUPR001	NC_014387, NC_014388, NC_014389, NC_014390	Bacteria	Firmicutes	Clostridia	Clostridiales	Lachnospiraceae	Butyrivibrio proteoclasticus B316	no	0	0	0	0	1	0	0	0	0	0	0	0	0	0	0	0	0	0	0	0	0
BUPS001	NC_006350, NC_006351	Bacteria	Proteobacteria	Betaproteobacteria	Burkholderiales	Burkholderiaceae	Burkholderia pseudomallei K96243	yes	3	1	0	3	0	3	0	0	0	0	0	0	0	0	2	3	7	6	0	0	0
BUPS002	NC_007434, NC_007435	Bacteria	Proteobacteria	Betaproteobacteria	Burkholderiales	Burkholderiaceae	Burkholderia pseudomallei 1710b	yes	3	1	0	3	0	3	0	0	0	0	0	0	0	0	2	4	7	6	0	0	0
BUPS003	NC_009074, NC_009075	Bacteria	Proteobacteria	Betaproteobacteria	Burkholderiales	Burkholderiaceae	Burkholderia pseudomallei 668	yes	2	1	0	3	2	3	0	0	0	0	0	0	0	0	2	3	7	6	0	0	0
BUPS004	NC_009076, NC_009078	Bacteria	Proteobacteria	Betaproteobacteria	Burkholderiales	Burkholderiaceae	Burkholderia pseudomallei 1106a	yes	3	1	0	3	1	3	0	0	0	0	0	0	0	0	2	5	7	6	0	0	0
BUPS005	NC_012695	Bacteria	Proteobacteria	Betaproteobacteria	Burkholderiales	Burkholderiaceae	Burkholderia pseudomallei MSHR346	yes	2	1	0	2	1	0	0	0	0	0	0	0	0	1	1	2	3	1	0	0	0
BUPS006	NC_017831, NC_017832	Bacteria	Proteobacteria	Betaproteobacteria	Burkholderiales	Burkholderiaceae	Burkholderia pseudomallei 1026b	yes	3	1	0	3	1	3	0	0	0	0	0	0	0	0	2	3	7	6	0	0	0
BUPS007	NC_018527, NC_018529	Bacteria	Proteobacteria	Betaproteobacteria	Burkholderiales	Burkholderiaceae	Burkholderia pseudomallei BPC006	yes	3	1	0	3	1	3	0	0	0	0	0	0	0	0	2	4	6	6	0	0	0
BUPS008	NC_021877, NC_021884	Bacteria	Proteobacteria	Betaproteobacteria	Burkholderiales	Burkholderiaceae	Burkholderia pseudomallei MSHR305	yes	3	1	0	3	2	3	0	0	0	0	0	0	0	0	2	5	6	6	0	0	0
BUPS009	NC_022659, NC_022658	Bacteria	Proteobacteria	Betaproteobacteria	Burkholderiales	Burkholderiaceae	Burkholderia pseudomallei NCTC 13179	yes	3	1	0	3	2	3	0	0	0	0	0	0	0	0	2	4	5	5	0	0	0
BUPT001	NC_010681, NC_010676, NC_010679	Bacteria	Proteobacteria	Betaproteobacteria	Burkholderiales	Burkholderiaceae	Burkholderia phytofirmans PsJN	yes	1	1	0	2	1	1	0	0	0	0	0	0	0	3	0	2	3	2	0	0	0
BURH001	NC_014722, NC_014718, NC_014723	Bacteria	Proteobacteria	Betaproteobacteria	Burkholderiales	Burkholderiaceae	Burkholderia rhizoxinica HKI 454	yes	0	1	0	0	0	1	0	0	0	0	1	0	0	0	1	2	3	0	0	0	0
BURP001	NC_021287, NC_021294, NC_021288, NC_021289, NC_021295	Bacteria	Proteobacteria	Betaproteobacteria	Burkholderiales	Burkholderiaceae	Burkholderia sp. RPE64 DNA	yes	1	1	0	2	1	0	0	0	0	0	0	0	0	0	0	2	1	1	0	0	0
BUTH001	NC_007651, NC_007650	Bacteria	Proteobacteria	Betaproteobacteria	Burkholderiales	Burkholderiaceae	Burkholderia thailandensis E264	yes	2	1	0	3	1	2	0	0	0	0	0	0	0	0	3	2	5	5	0	0	0
BUTH002	NC_021173, NC_021174	Bacteria	Proteobacteria	Betaproteobacteria	Burkholderiales	Burkholderiaceae	Burkholderia thailandensis MSMB121	yes	2	1	0	3	1	4	0	0	0	0	0	1	0	0	1	2	6	5	0	0	0
BUVI001	NC_009256, NC_009255, NC_009254, NC_009230, NC_009229, NC_009228, NC_009227, NC_009226	Bacteria	Proteobacteria	Betaproteobacteria	Burkholderiales	Burkholderiaceae	Burkholderia vietnamiensis G4	yes	0	1	0	2	1	1	0	0	0	0	1	0	1	2	3	3	3	1	0	0	0
BUXE001	NC_007951, NC_007952, NC_007953	Bacteria	Proteobacteria	Betaproteobacteria	Burkholderiales	Burkholderiaceae	Burkholderia xenovorans LB400	yes	3	1	0	1	1	1	0	0	0	0	0	1	0	3	1	5	2	1	0	0	0
BUYI001	NC_016589, NC_016625, NC_016590, NC_016626, NC_016592, NC_016591	Bacteria	Proteobacteria	Betaproteobacteria	Burkholderiales	Burkholderiaceae	Burkholderia sp. YI23	yes	2	1	0	2	1	0	0	0	0	0	1	0	0	2	2	4	2	4	0	0	0
CA17001	NC_015391, NC_015390	Bacteria	Firmicutes	Lactobacillales	Carnobacteriaceae	Carnobacterium	Carnobacterium sp. 17-4	no	0	0	0	0	1	0	0	0	0	0	0	0	0	0	0	0	0	0	0	0	0
CA63001	NC_019751, NC_019727, NC_019752, NC_019728	Bacteria	Cyanobacteria	Nostocales	Rivulariaceae	Calothrix	Calothrix sp. PCC 6303	yes	5	0	0	0	0	0	0	0	0	3	0	0	0	0	0	4	0	0	0	0	0
CA75001	NC_019682	Bacteria	Cyanobacteria	Nostocales	Rivulariaceae	Calothrix	Calothrix sp. PCC 7507	yes	7	0	0	0	0	0	0	0	0	0	0	0	0	0	0	2	0	0	0	0	0
CAAC001	NC_013131	Bacteria	Actinobacteria	Actinobacteridae	Actinomycetales	Catenulisporineae	Catenulispora acidiphila DSM 44928	no	0	0	0	0	0	0	0	0	0	0	0	0	0	0	0	0	0	0	0	0	0
CAAE001	NC_017079	Bacteria	Chloroflexi	Caldilineae	Caldilineales	Caldilineaceae	Caldilinea aerophila DSM 14535 = NBRC 104270	no	0	0	0	0	0	0	0	0	0	0	0	0	0	0	0	0	0	0	0	0	0
CAAR001	NC_022198	Bacteria	Actinobacteria	Actinobacteridae	Actinomycetales	Corynebacterineae	Corynebacterium argentoratense DSM 44202	no	0	0	0	0	0	0	0	0	0	0	0	0	0	0	0	0	0	0	0	0	0
CABL001	NC_005061	Bacteria	Proteobacteria	Gammaproteobacteria	Enterobacteriales	Enterobacteriaceae	Candidatus Blochmannia floridanus	yes	0	0	0	0	0	0	0	0	0	0	0	0	0	0	0	0	0	0	0	0	0
CABL002	NC_007292	Bacteria	Proteobacteria	Gammaproteobacteria	Enterobacteriales	Enterobacteriaceae	Candidatus Blochmannia pennsylvanicus str. BPEN	yes	0	0	0	0	0	0	0	0	0	0	0	0	0	0	0	0	0	0	0	0	0
CACA001	NC_015846	Bacteria	Bacteroidetes	Flavobacteriia	Flavobacteriales	Flavobacteriaceae	Capnocytophaga canimorsus Cc5	yes	0	0	0	0	0	0	0	0	0	0	0	0	0	0	0	0	0	0	0	0	1
CACL001	NC_022132	Bacteria	Proteobacteria	Epsilonproteobacteria	Campylobacterales	Campylobacteraceae	Campylobacter coli 76339	yes	0	0	0	0	0	0	0	0	0	0	0	0	0	0	3	2	0	0	0	0	0
CACL002	NC_022347, NC_022348, NC_022355	Bacteria	Proteobacteria	Epsilonproteobacteria	Campylobacterales	Campylobacteraceae	Campylobacter coli CVM N29710	yes	0	0	0	0	0	0	0	0	0	0	0	0	0	1	2	1	0	0	0	0	0
CACL003	NC_022660, NC_022656	Bacteria	Proteobacteria	Epsilonproteobacteria	Campylobacterales	Campylobacteraceae	Campylobacter coli 15-537360	yes	0	0	0	0	0	0	0	0	0	0	0	0	0	1	2	0	0	0	0	0	0
CACO001	NC_009802, NC_009795, NC_009796	Bacteria	Proteobacteria	Epsilonproteobacteria	Campylobacterales	Campylobacteraceae	Campylobacter concisus 13826	yes	1	0	0	0	0	0	0	0	0	0	0	0	0	0	0	2	0	0	0	0	0
CACR001	NC_002696	Bacteria	Proteobacteria	Alphaproteobacteria	Caulobacterales	Caulobacteraceae	Caulobacter crescentus CB15	yes	2	1	0	1	1	0	0	1	0	0	0	0	0	0	0	1	0	0	0	0	0
CACR002	NC_011916	Bacteria	Proteobacteria	Alphaproteobacteria	Caulobacterales	Caulobacteraceae	Caulobacter crescentus NA1000	yes	2	1	0	1	1	0	0	1	0	0	0	0	0	0	0	1	0	0	0	0	0
CACU001	NC_009715	Bacteria	Proteobacteria	Epsilonproteobacteria	Campylobacterales	Campylobacteraceae	Campylobacter curvus 525.92	yes	1	0	0	0	0	0	0	0	0	0	0	0	0	0	0	0	0	0	0	0	0
CAEP001	NC_018605, NC_018606	Bacteria	Bacteroidetes	Candidatus Cardinium			Cardinium endosymbiont cEper1 of Encarsia pergandiella	yes	0	0	0	0	0	0	0	0	0	0	0	0	0	0	0	0	0	0	0	0	0
CAEX001	NC_017096	Bacteria	Caldiserica	Caldisericia	Caldisericales	Caldisericaceae	Caldisericum exile AZM16c01	no	0	0	0	0	0	0	0	0	0	0	0	0	0	0	0	0	0	0	0	0	0
CAFE001	NC_008599	Bacteria	Proteobacteria	Epsilonproteobacteria	Campylobacterales	Campylobacteraceae	Campylobacter fetus subsp. fetus 82-40	yes	1	0	0	0	0	0	0	0	0	0	0	0	0	0	2	1	0	0	0	0	0
CAHD001	NC_014652	Bacteria	Firmicutes	Clostridia	Thermoanaerobacterales	Thermoanaerobacterales Family III. Incertae Sedis	Caldicellulosiruptor hydrothermalis 108	no	0	0	0	0	1	0	0	0	0	0	0	0	0	0	0	0	0	0	0	0	0
CAHO001	NC_009714, NC_009713	Bacteria	Proteobacteria	Epsilonproteobacteria	Campylobacterales	Campylobacteraceae	Campylobacter hominis ATCC BAA-381	yes	1	0	0	0	0	0	0	0	0	0	0	0	0	1	1	1	2	0	0	0	0
CAHY001	NC_007503	Bacteria	Firmicutes	Clostridia	Thermoanaerobacterales	Thermoanaerobacteraceae	Carboxydothermus hydrogenoformans Z-2901	no	0	0	0	0	1	0	0	0	0	0	0	0	0	0	0	0	0	0	0	0	0
CAJE001	NC_002163	Bacteria	Proteobacteria	Epsilonproteobacteria	Campylobacterales	Campylobacteraceae	Campylobacter jejuni subsp. jejuni NCTC 11168	yes	0	0	0	0	0	0	0	0	0	0	0	0	0	0	1	1	0	0	0	0	0
CAJE002	NC_003912	Bacteria	Proteobacteria	Epsilonproteobacteria	Campylobacterales	Campylobacteraceae	Campylobacter jejuni RM1221	yes	0	0	0	0	0	0	0	0	0	0	0	0	0	0	1	0	0	0	0	0	0
CAJE003	NC_008787, NC_008770, NC_008790	Bacteria	Proteobacteria	Epsilonproteobacteria	Campylobacterales	Campylobacteraceae	Campylobacter jejuni subsp. jejuni 81-176	yes	0	0	0	0	0	0	0	0	0	0	0	0	0	2	2	3	0	0	0	0	0
CAJE004	NC_009707	Bacteria	Proteobacteria	Epsilonproteobacteria	Campylobacterales	Campylobacteraceae	Campylobacter jejuni subsp. doylei 269.97	yes	0	0	0	0	0	0	0	0	0	0	0	0	0	0	0	0	0	0	0	0	0
CAJE005	NC_009839	Bacteria	Proteobacteria	Epsilonproteobacteria	Campylobacterales	Campylobacteraceae	Campylobacter jejuni subsp. jejuni 81116	yes	0	0	0	0	0	0	0	0	0	0	0	0	0	0	2	3	0	0	0	0	0
CAJE006	NC_014802, NC_014801	Bacteria	Proteobacteria	Epsilonproteobacteria	Campylobacterales	Campylobacteraceae	Campylobacter jejuni subsp. jejuni ICDCCJ07001	yes	0	0	0	0	0	0	0	0	0	0	0	0	0	1	1	2	0	0	0	0	0
CAJE007	NC_017279, NC_017284	Bacteria	Proteobacteria	Epsilonproteobacteria	Campylobacterales	Campylobacteraceae	Campylobacter jejuni subsp. jejuni IA3902	yes	0	0	0	0	0	0	0	0	0	0	0	0	0	1	1	1	0	0	0	0	0
CAJE008	NC_017280	Bacteria	Proteobacteria	Epsilonproteobacteria	Campylobacterales	Campylobacteraceae	Campylobacter jejuni subsp. jejuni M1	yes	0	0	0	0	0	0	0	0	0	0	0	0	0	0	2	3	0	0	0	0	0
CAJE009	NC_017281, NC_017282	Bacteria	Proteobacteria	Epsilonproteobacteria	Campylobacterales	Campylobacteraceae	Campylobacter jejuni subsp. jejuni S3	yes	0	0	0	0	0	0	0	0	0	0	0	0	0	1	2	0	0	0	0	0	0
CAJE010	NC_018521	Bacteria	Proteobacteria	Epsilonproteobacteria	Campylobacterales	Campylobacteraceae	Campylobacter jejuni subsp. jejuni NCTC 11168-BN148	yes	0	0	0	0	0	0	0	0	0	0	0	0	0	0	1	1	0	0	0	0	0
CAJE011	NC_018709	Bacteria	Proteobacteria	Epsilonproteobacteria	Campylobacterales	Campylobacteraceae	Campylobacter jejuni subsp. jejuni PT14	yes	0	0	0	0	0	0	0	0	0	0	0	0	0	0	1	1	0	0	0	0	0
CAJE012	NC_022362	Bacteria	Proteobacteria	Epsilonproteobacteria	Campylobacterales	Campylobacteraceae	Campylobacter jejuni subsp. jejuni 00-2425	yes	0	0	0	0	0	0	0	0	0	0	0	0	0	0	1	1	0	0	0	0	0
CAJE013	NC_022352	Bacteria	Proteobacteria	Epsilonproteobacteria	Campylobacterales	Campylobacteraceae	Campylobacter jejuni subsp. jejuni 00-2426 genome.	yes	0	0	0	0	0	0	0	0	0	0	0	0	0	0	1	1	0	0	0	0	0
CAJE014	NC_022351	Bacteria	Proteobacteria	Epsilonproteobacteria	Campylobacterales	Campylobacteraceae	Campylobacter jejuni subsp. jejuni 00-2538 genome.	yes	0	0	0	0	0	0	0	0	0	0	0	0	0	0	1	1	0	0	0	0	0
CAJE015	NC_022353, NC_022354	Bacteria	Proteobacteria	Epsilonproteobacteria	Campylobacterales	Campylobacteraceae	Campylobacter jejuni subsp. jejuni 00-2544 genome.	yes	0	0	0	0	0	0	0	0	0	0	0	0	0	1	1	1	0	0	0	0	0
CAJE016	NC_021834	Bacteria	Proteobacteria	Epsilonproteobacteria	Campylobacterales	Campylobacteraceae	Campylobacter jejuni 32488	yes	0	0	0	0	0	0	0	0	0	0	0	0	0	0	1	1	0	0	0	0	0
CAJE017	NC_022529	Bacteria	Proteobacteria	Epsilonproteobacteria	Campylobacterales	Campylobacteraceae	Campylobacter jejuni 4031 genome sequence.	yes	0	0	0	0	0	0	0	0	0	0	0	0	0	0	1	3	0	0	0	0	0
CAK3001	NC_010338, NC_010333, NC_010335	Bacteria	Proteobacteria	Alphaproteobacteria	Caulobacterales	Caulobacteraceae	Caulobacter sp. K31	yes	2	0	0	1	1	0	0	0	0	0	0	0	0	5	1	2	0	0	0	0	0
CAKN001	NC_014721, NC_014719	Bacteria	Firmicutes	Clostridia	Thermoanaerobacterales	Thermoanaerobacterales Family III. Incertae Sedis	Caldicellulosiruptor kristjanssonii 177R1B	no	0	0	0	0	1	0	0	0	0	0	0	0	0	0	0	0	0	0	0	0	0
CAKR001	NC_014720	Bacteria	Firmicutes	Clostridia	Thermoanaerobacterales	Thermoanaerobacterales Family III. Incertae Sedis	Caldicellulosiruptor kronotskyensis 2002	no	0	0	0	0	1	0	0	0	0	0	0	0	0	0	0	0	0	0	0	0	0
CALA001	NC_012039, NC_012040	Bacteria	Proteobacteria	Epsilonproteobacteria	Campylobacterales	Campylobacteraceae	Campylobacter lari RM2100	yes	0	0	0	0	0	0	0	0	0	0	0	0	0	1	0	1	0	0	0	0	0
CALC001	NC_015949	Bacteria	Firmicutes	Clostridia	Thermoanaerobacterales	Thermoanaerobacterales Family III. Incertae Sedis	Caldicellulosiruptor lactoaceticus 6A	no	0	0	0	0	1	0	0	0	0	0	0	0	0	0	0	0	0	0	0	0	0
CALG001	NC_019791	Archaea	Crenarchaeota	Thermoprotei	Acidilobales	Caldisphaeraceae	Caldisphaera lagunensis DSM 15908	no	0	0	0	0	0	0	0	0	0	0	0	0	0	0	0	0	0	0	0	0	0
CAMA001	NC_009954	Archaea	Crenarchaeota	Thermoprotei	Thermoproteales	Thermoproteaceae	Caldivirga maquilingensis IC-167	no	0	0	0	0	0	0	0	0	0	0	0	0	0	0	0	0	0	0	0	0	0
CAML001	NC_019425	Bacteria	Firmicutes	Bacilli	Lactobacillales	Carnobacteriaceae	Carnobacterium maltaromaticum LMA28 complete genome.	no	0	0	0	0	0	0	0	0	0	0	0	0	0	0	0	0	0	0	0	0	0
CANI001	NC_014758, NC_014749	Bacteria	Deferribacteres	Deferribacterales	Deferribacteraceae		Calditerrivibrio nitroreducens DSM 19672	yes	0	0	1	0	1	0	0	0	0	0	0	0	0	0	0	0	0	0	0	0	0
CAOB001	NC_014392	Bacteria	Firmicutes	Clostridia	Thermoanaerobacterales	Thermoanaerobacterales Family III. Incertae Sedis	Caldicellulosiruptor obsidiansis OB47	no	0	0	0	0	1	0	0	0	0	0	0	0	0	0	0	0	0	0	0	0	0
CAOC001	NC_013162	Bacteria	Bacteroidetes	Flavobacteriia	Flavobacteriales	Flavobacteriaceae	Capnocytophaga ochracea DSM 7271	yes	0	0	0	0	0	0	0	0	0	0	0	0	0	0	0	0	0	0	0	0	1
CAOW001	NC_014657	Bacteria	Firmicutes	Clostridia	Thermoanaerobacterales	Thermoanaerobacterales Family III. Incertae Sedis	Caldicellulosiruptor owensensis OL	no	0	0	0	0	1	0	0	0	0	0	0	0	0	0	0	0	0	0	0	0	0
CAPE001	NC_007205	Bacteria	Proteobacteria	Alphaproteobacteria	SAR11 cluster	Candidatus Pelagibacter	Candidatus Pelagibacter ubique HTCC1062	yes	0	0	0	0	0	0	0	0	0	0	0	0	0	0	3	0	0	0	0	0	0
CARU001	NC_008512	Bacteria	Proteobacteria	Gammaproteobacteria	Candidatus Carsonella		Candidatus Carsonella ruddii PV	yes	0	0	0	0	0	0	0	0	0	0	0	0	0	0	0	0	0	0	0	0	0
CARU002	NC_018414	Bacteria	Proteobacteria	Gammaproteobacteria	Candidatus Carsonella		Candidatus Carsonella ruddii CE isolate Thao2000	yes	0	0	0	0	0	0	0	0	0	0	0	0	0	0	0	0	0	0	0	0	0
CARU003	NC_018415	Bacteria	Proteobacteria	Gammaproteobacteria	Candidatus Carsonella		Candidatus Carsonella ruddii CS isolate Thao2000	yes	0	0	0	0	0	0	0	0	0	0	0	0	0	0	0	0	0	0	0	0	0
CARU004	NC_018416	Bacteria	Proteobacteria	Gammaproteobacteria	Candidatus Carsonella		Candidatus Carsonella ruddii HC isolate Thao2000	yes	0	0	0	0	0	0	0	0	0	0	0	0	0	0	0	0	0	0	0	0	0
CARU005	NC_018417	Bacteria	Proteobacteria	Gammaproteobacteria	Candidatus Carsonella		Candidatus Carsonella ruddii HT isolate Thao2000	yes	0	0	0	0	0	0	0	0	0	0	0	0	0	0	0	0	0	0	0	0	0
CARU006	NC_018418	Bacteria	Proteobacteria	Gammaproteobacteria	Candidatus Carsonella		Candidatus Carsonella ruddii PC isolate NHV	yes	0	0	0	0	0	0	0	0	0	0	0	0	0	0	0	0	0	0	0	0	0
CARU007	NC_021894	Bacteria	Proteobacteria	Gammaproteobacteria	Candidatus Carsonella		Candidatus Carsonella ruddii DC	yes	0	0	0	0	0	0	0	0	0	0	0	0	0	0	0	0	0	0	0	0	0
CASA001	NC_009437	Bacteria	Firmicutes	Clostridia	Thermoanaerobacterales	Thermoanaerobacterales Family III. Incertae Sedis	Caldicellulosiruptor saccharolyticus DSM 8903	no	0	0	0	0	1	0	0	0	0	0	0	0	0	0	0	0	0	0	0	0	0
CASE001	NC_014100	Bacteria	Proteobacteria	Alphaproteobacteria	Caulobacterales	Caulobacteraceae	Caulobacter segnis ATCC 21756	yes	2	0	0	1	1	0	0	1	0	0	0	0	0	0	0	0	0	0	0	0	0
CEAL001	NC_014934	Bacteria	Bacteroidetes	Flavobacteriia	Flavobacteriales	Flavobacteriaceae	Cellulophaga algicola DSM 14237	yes	1	0	0	0	0	0	0	0	0	0	0	0	0	0	0	0	0	0	0	1	1
CEFI001	NC_015514	Bacteria	Actinobacteria	Actinobacteridae	Actinomycetales	Micrococcineae	Cellulomonas fimi ATCC 484	no	0	0	0	0	1	0	0	0	0	0	0	0	0	0	0	0	0	0	0	0	0
CEFL001	NC_014151	Bacteria	Actinobacteria	Actinobacteridae	Actinomycetales	Micrococcineae	Cellulomonas flavigena DSM 20109	no	0	0	0	0	0	0	0	0	0	0	0	0	0	0	0	0	0	0	0	0	0
CEGI001	NC_015671	Bacteria	Actinobacteria	Actinobacteridae	Actinomycetales	Micrococcineae	Cellvibrio gilvus ATCC 13127	no	0	0	0	0	1	0	0	0	0	0	0	0	0	0	0	0	0	0	0	0	0
CEJA001	NC_010995	Bacteria	Proteobacteria	Gammaproteobacteria	Pseudomonadales	Pseudomonadaceae	Cellvibrio japonicus Ueda107	yes	4	1	1	0	1	0	0	0	0	0	0	0	0	0	0	0	0	0	0	0	0
CELY001	NC_015167	Bacteria	Bacteroidetes	Flavobacteriia	Flavobacteriales	Flavobacteriaceae	Cellulophaga lytica DSM 7489	yes	1	0	0	0	0	0	0	0	0	0	0	0	0	0	0	0	0	0	0	0	1
CESY001	NC_014820	Archaea	Thaumarchaeota	Cenarchaeales	Cenarchaeaceae	Cenarchaeum	Cenarchaeum symbiosum A	no	0	0	0	0	0	0	0	0	0	0	0	0	0	0	0	0	0	0	0	0	0
CHAB001	NC_004552	Bacteria	Chlamydiae	Chlamydiales	Chlamydiaceae	Chlamydia/Chlamydophila group	Chlamydophila abortus S26/3	yes	0	0	0	0	0	1	0	0	0	0	0	0	0	0	14	0	0	0	0	0	0
CHAG001	NC_011831	Bacteria	Chloroflexi	Chloroflexales	Chloroflexaceae	Chloroflexus	Chloroflexus aggregans DSM 9485	no	0	0	0	0	0	0	0	0	0	0	0	0	0	0	0	0	0	0	0	0	0
CHAU001	NC_010175	Bacteria	Chloroflexi	Chloroflexales	Chloroflexaceae	Chloroflexus	Chloroflexus aurantiacus J-10-fl	no	0	0	0	0	0	0	0	0	0	0	0	0	0	0	0	0	0	0	0	0	0
CHCA001	NC_003361, NC_004720	Bacteria	Chlamydiae	Chlamydiales	Chlamydiaceae	Chlamydia/Chlamydophila group	Chlamydophila caviae GPIC	yes	0	0	0	0	0	1	0	0	0	0	0	0	0	0	17	0	0	0	0	0	0
CHCH001	NC_007514	Bacteria	Chlorobi	Chlorobia	Chlorobiales	Chlorobiaceae	Chlorobium chlorochromatii CaD3	yes	0	0	0	0	0	0	0	0	0	0	0	0	0	0	0	2	0	0	0	0	0
CHCL001	NC_021487	Bacteria	Armatimonadetes	Chthonomonadetes	Chthonomonadales	Chthonomonadaceae	Chthonomonas calidirosea T49 complete genome.	no	0	0	0	0	1	0	0	0	0	0	0	0	0	0	0	0	0	0	0	0	0
CHFE001	NC_007899, NC_007900	Bacteria	Chlamydiae	Chlamydiales	Chlamydiaceae	Chlamydia/Chlamydophila group	Chlamydophila felis Fe/C-56	yes	0	0	0	0	0	1	0	0	0	0	0	0	0	0	20	0	0	0	0	0	0
CHLI001	NC_010803	Bacteria	Chlorobi	Chlorobia	Chlorobiales	Chlorobiaceae	Chlorobium limicola DSM 245	yes	1	0	0	0	0	0	0	0	0	0	0	0	0	0	1	0	1	0	0	0	0
CHLU001	NC_007512	Bacteria	Chlorobi	Chlorobia	Chlorobiales	Chlorobiaceae	Chlorobium luteolum DSM 273	yes	1	0	0	1	0	0	0	0	0	0	0	0	0	0	0	0	0	0	0	0	0
CHMI001	NC_019697, NC_019698, NC_020053	Bacteria	Cyanobacteria	Chroococcales	Chamaesiphon		Chamaesiphon minutus PCC 6605	yes	3	0	1	0	0	0	0	0	0	2	0	0	0	0	0	1	0	0	0	0	0
CHMU001	NC_002620, NC_002182	Bacteria	Chlamydiae	Chlamydiales	Chlamydiaceae	Chlamydia/Chlamydophila group	Chlamydia muridarum Nigg	yes	0	0	0	0	0	1	0	0	0	0	0	0	0	0	9	0	0	0	0	0	0
CHPA001	NC_011027	Bacteria	Chlorobi	Chlorobia	Chlorobiales	Chlorobiaceae	Chlorobaculum parvum NCIB 8327	yes	0	0	0	1	0	0	0	0	0	0	0	0	0	0	0	1	1	0	0	0	0
CHPE001	NC_015408	Bacteria	Chlamydiae	Chlamydiales	Chlamydiaceae	Chlamydia/Chlamydophila group	Chlamydophila pecorum E58	yes	0	0	0	0	0	1	0	0	0	0	0	0	0	0	14	0	0	0	0	0	0
CHPE002	NC_022441	Bacteria	Chlamydiae	Chlamydiales	Chlamydiaceae	Chlamydia/Chlamydophila group	Chlamydia pecorum P787	yes	0	0	0	0	0	1	0	0	0	0	0	0	0	0	15	0	0	0	0	0	0
CHPE003	NC_022439	Bacteria	Chlamydiae	Chlamydiales	Chlamydiaceae	Chlamydia/Chlamydophila group	Chlamydia pecorum PV3056/3	yes	0	0	0	0	0	1	0	0	0	0	0	0	0	0	15	0	0	0	0	0	0
CHPE004	NC_022440	Bacteria	Chlamydiae	Chlamydiales	Chlamydiaceae	Chlamydia/Chlamydophila group	Chlamydia pecorum W73	yes	0	0	0	0	0	1	0	0	0	0	0	0	0	0	15	0	0	0	0	0	0
CHPH001	NC_008639	Bacteria	Chlorobi	Chlorobia	Chlorobiales	Chlorobiaceae	Chlorobium phaeobacteroides DSM 266	yes	0	0	0	0	0	0	0	0	0	0	0	0	0	0	1	0	0	0	0	0	0
CHPH002	NC_010831	Bacteria	Chlorobi	Chlorobia	Chlorobiales	Chlorobiaceae	Chlorobium phaeobacteroides BS1	yes	1	0	0	0	0	0	0	0	0	0	0	0	0	0	0	0	0	0	0	0	0
CHPI001	NC_013132	Bacteria	Bacteroidetes	Sphingobacteriia	Sphingobacteriales	Chitinophagaceae	Chitinophaga pinensis DSM 2588	yes	1	0	0	0	0	0	0	0	0	0	0	0	0	0	0	0	0	0	0	2	1
CHPN001	NC_002179, NC_002180	Bacteria	Chlamydiae	Chlamydiales	Chlamydiaceae	Chlamydia/Chlamydophila group	Chlamydophila pneumoniae AR39	yes	0	0	0	0	0	1	0	0	0	0	0	0	0	0	18	0	0	0	0	0	0
CHPN002	NC_000922	Bacteria	Chlamydiae	Chlamydiales	Chlamydiaceae	Chlamydia/Chlamydophila group	Chlamydophila pneumoniae CWL029	yes	0	0	0	0	0	1	0	0	0	0	0	0	0	0	17	0	0	0	0	0	0
CHPN003	NC_017285, NC_017286	Bacteria	Chlamydiae	Chlamydiales	Chlamydiaceae	Chlamydia/Chlamydophila group	Chlamydophila pneumoniae LPCoLN	yes	0	0	0	0	0	1	0	0	0	0	0	0	0	0	20	0	0	0	0	0	0
CHPN004	NC_005043	Bacteria	Chlamydiae	Chlamydiales	Chlamydiaceae	Chlamydia/Chlamydophila group	Chlamydophila pneumoniae TW-183	yes	0	0	0	0	0	1	0	0	0	0	0	0	0	0	21	0	0	0	0	0	0
CHPN010	NC_002491	Bacteria	Chlamydiae	Chlamydiales	Chlamydiaceae	Chlamydia/Chlamydophila group	Chlamydophila pneumoniae J138	yes	0	0	0	0	0	1	0	0	0	0	0	0	0	0	21	0	0	0	0	0	0
CHPS001	NC_015470, NC_015217	Bacteria	Chlamydiae	Chlamydiales	Chlamydiaceae	Chlamydia/Chlamydophila group	Chlamydophila psittaci 6BC	yes	0	0	0	0	0	1	0	0	0	0	0	0	0	0	21	0	0	0	0	0	0
CHPS002	NC_017289	Bacteria	Chlamydiae	Chlamydiales	Chlamydiaceae	Chlamydia/Chlamydophila group	Chlamydophila psittaci 01DC11	yes	0	0	0	0	0	1	0	0	0	0	0	0	0	0	17	0	0	0	0	0	0
CHPS003	NC_017292	Bacteria	Chlamydiae	Chlamydiales	Chlamydiaceae	Chlamydia/Chlamydophila group	Chlamydophila psittaci 02DC15	yes	0	0	0	0	0	1	0	0	0	0	0	0	0	0	17	0	0	0	0	0	0
CHPS004	NC_017291	Bacteria	Chlamydiae	Chlamydiales	Chlamydiaceae	Chlamydia/Chlamydophila group	Chlamydophila psittaci C19/98	yes	0	0	0	0	0	1	0	0	0	0	0	0	0	0	16	0	0	0	0	0	0
CHPS005	NC_017290	Bacteria	Chlamydiae	Chlamydiales	Chlamydiaceae	Chlamydia/Chlamydophila group	Chlamydophila psittaci 08DC60	yes	0	0	0	0	0	1	0	0	0	0	0	0	0	0	14	0	0	0	0	0	0
CHPS006	NC_017287, NC_017288	Bacteria	Chlamydiae	Chlamydiales	Chlamydiaceae	Chlamydia/Chlamydophila group	Chlamydophila psittaci 6BC	yes	0	0	0	0	0	1	0	0	0	0	0	0	0	0	17	0	0	0	0	0	0
CHPS007	NC_014796, NC_014797	Bacteria	Chlamydiae	Chlamydiales	Chlamydiaceae	Chlamydia/Chlamydophila group	Chlamydophila psittaci RD1	yes	0	0	0	0	0	1	0	0	0	0	0	0	0	0	11	0	0	0	0	0	0
CHPS008	NC_018619, NC_018633	Bacteria	Chlamydiae	Chlamydiales	Chlamydiaceae	Chlamydia/Chlamydophila group	Chlamydia psittaci 84/55	yes	0	0	0	0	0	1	0	0	0	0	0	0	0	0	20	0	0	0	0	0	0
CHPS009	NC_018620	Bacteria	Chlamydiae	Chlamydiales	Chlamydiaceae	Chlamydia/Chlamydophila group	Chlamydia psittaci GR9	yes	0	0	0	0	0	1	0	0	0	0	0	0	0	0	18	0	0	0	0	0	0
CHPS010	NC_018621, NC_018638	Bacteria	Chlamydiae	Chlamydiales	Chlamydiaceae	Chlamydia/Chlamydophila group	Chlamydia psittaci VS225	yes	0	0	0	0	0	1	0	0	0	0	0	0	0	0	16	0	0	0	0	0	0
CHPS011	NC_018622, NC_018640	Bacteria	Chlamydiae	Chlamydiales	Chlamydiaceae	Chlamydia/Chlamydophila group	Chlamydia psittaci WS/RT/E30	yes	0	0	0	0	0	1	0	0	0	0	0	0	0	0	16	0	0	0	0	0	0
CHPS012	NC_018623, NC_018635	Bacteria	Chlamydiae	Chlamydiales	Chlamydiaceae	Chlamydia/Chlamydophila group	Chlamydia psittaci M56	yes	0	0	0	0	0	1	0	0	0	0	0	0	0	0	18	0	0	0	0	0	0
CHPS013	NC_018624, NC_018639	Bacteria	Chlamydiae	Chlamydiales	Chlamydiaceae	Chlamydia/Chlamydophila group	Chlamydia psittaci WC	yes	0	0	0	0	0	1	0	0	0	0	0	0	0	0	21	0	0	0	0	0	0
CHPS014	NC_018625, NC_018634	Bacteria	Chlamydiae	Chlamydiales	Chlamydiaceae	Chlamydia/Chlamydophila group	Chlamydia psittaci CP3	yes	0	0	0	0	0	1	0	0	0	0	0	0	0	0	20	0	0	0	0	0	0
CHPS015	NC_018626, NC_018637	Bacteria	Chlamydiae	Chlamydiales	Chlamydiaceae	Chlamydia/Chlamydophila group	Chlamydia psittaci NJ1	yes	0	0	0	0	0	1	0	0	0	0	0	0	0	0	17	0	0	0	0	0	0
CHPS016	NC_018627, NC_018636	Bacteria	Chlamydiae	Chlamydiales	Chlamydiaceae	Chlamydia/Chlamydophila group	Chlamydia psittaci MN	yes	0	0	0	0	0	1	0	0	0	0	0	0	0	0	20	0	0	0	0	0	0
CHPS017	NC_019391, NC_019392	Bacteria	Chlamydiae	Chlamydiales	Chlamydiaceae	Chlamydia/Chlamydophila group	Chlamydia psittaci 01DC12	yes	0	0	0	0	0	1	0	0	0	0	0	0	0	0	17	0	0	0	0	0	0
CHPS018	NC_020248	Bacteria	Chlamydiae	Chlamydiales	Chlamydiaceae	Chlamydia/Chlamydophila group	Chlamydophila psittaci Mat116	yes	0	0	0	0	0	1	0	0	0	0	0	0	0	0	14	0	0	0	0	0	0
CHSA001	NC_007963	Bacteria	Proteobacteria	Gammaproteobacteria	Oceanospirillales	Halomonadaceae	Chromohalobacter salexigens DSM 3043	yes	1	0	1	0	1	0	0	0	0	0	0	0	0	0	0	1	0	1	0	0	0
CHSP001	NC_012032	Bacteria	Chloroflexi	Chloroflexales	Chloroflexaceae	Chloroflexus	Chloroflexus sp. Y-400-fl	no	0	0	0	0	0	0	0	0	0	0	0	0	0	0	0	0	0	0	0	0	0
CHTA001	NC_019695, NC_019696, NC_019699	Bacteria	Cyanobacteria	Pleurocapsales	Chroococcidiopsis		Chroococcidiopsis thermalis PCC 7203	yes	7	0	0	0	0	0	0	0	0	1	0	0	0	0	0	2	0	0	0	0	0
CHTE001	NC_002932	Bacteria	Chlorobi	Chlorobia	Chlorobiales	Chlorobiaceae	Chlorobium tepidum TLS	yes	0	0	0	1	0	0	0	0	0	0	0	0	0	0	0	0	0	0	0	0	0
CHTH001	NC_011026	Bacteria	Chlorobi	Chlorobia	Chlorobiales	Chlorobiaceae	Chloroherpeton thalassium ATCC 35110	yes	1	0	0	0	0	0	0	0	0	0	0	0	0	0	0	0	0	0	0	0	0
CHTM001	NC_016024, NC_016025	Bacteria	Acidobacteria	Candidatus Chloracidobacterium			Candidatus Chloracidobacterium thermophilum B	yes	1	0	1	0	0	0	0	0	0	0	0	0	0	0	0	0	0	0	0	0	0
CHTR001	NC_000117	Bacteria	Chlamydiae	Chlamydiales	Chlamydiaceae	Chlamydia/Chlamydophila group	Chlamydia trachomatis D/UW-3/CX	yes	0	0	0	0	0	1	0	0	0	0	0	0	0	0	9	0	0	0	0	0	0
CHTR002	NC_007429, NC_007430	Bacteria	Chlamydiae	Chlamydiales	Chlamydiaceae	Chlamydia/Chlamydophila group	Chlamydia trachomatis A/HAR-13	yes	0	0	0	0	0	1	0	0	0	0	0	0	0	0	9	0	0	0	0	0	0
CHTR003	NC_010280	Bacteria	Chlamydiae	Chlamydiales	Chlamydiaceae	Chlamydia/Chlamydophila group	Chlamydia trachomatis L2b/UCH-1/proctitis	yes	0	0	0	0	0	1	0	0	0	0	0	0	0	0	9	0	0	0	0	0	0
CHTR004	NC_010287	Bacteria	Chlamydiae	Chlamydiales	Chlamydiaceae	Chlamydia/Chlamydophila group	Chlamydia trachomatis 434/Bu	yes	0	0	0	0	0	1	0	0	0	0	0	0	0	0	9	0	0	0	0	0	0
CHTR005	NC_012686	Bacteria	Chlamydiae	Chlamydiales	Chlamydiaceae	Chlamydia/Chlamydophila group	Chlamydia trachomatis B/Jali20/OT	yes	0	0	0	0	0	1	0	0	0	0	0	0	0	0	9	0	0	0	0	0	0
CHTR006	NC_012687	Bacteria	Chlamydiae	Chlamydiales	Chlamydiaceae	Chlamydia/Chlamydophila group	Chlamydia trachomatis B/TZ1A828/OT	yes	0	0	0	0	0	1	0	0	0	0	0	0	0	0	9	0	0	0	0	0	0
CHTR007	NC_017431	Bacteria	Chlamydiae	Chlamydiales	Chlamydiaceae	Chlamydia/Chlamydophila group	Chlamydia trachomatis E/11023	yes	0	0	0	0	0	1	0	0	0	0	0	0	0	0	9	0	0	0	0	0	0
CHTR008	NC_017439	Bacteria	Chlamydiae	Chlamydiales	Chlamydiaceae	Chlamydia/Chlamydophila group	Chlamydia trachomatis E/150	yes	0	0	0	0	0	1	0	0	0	0	0	0	0	0	9	0	0	0	0	0	0
CHTR009	NC_017429	Bacteria	Chlamydiae	Chlamydiales	Chlamydiaceae	Chlamydia/Chlamydophila group	Chlamydia trachomatis G/9768	yes	0	0	0	0	0	1	0	0	0	0	0	0	0	0	9	0	0	0	0	0	0
CHTR010	NC_017430	Bacteria	Chlamydiae	Chlamydiales	Chlamydiaceae	Chlamydia/Chlamydophila group	Chlamydia trachomatis G/11222	yes	0	0	0	0	0	1	0	0	0	0	0	0	0	0	9	0	0	0	0	0	0
CHTR011	NC_017440	Bacteria	Chlamydiae	Chlamydiales	Chlamydiaceae	Chlamydia/Chlamydophila group	Chlamydia trachomatis G/11074	yes	0	0	0	0	0	1	0	0	0	0	0	0	0	0	9	0	0	0	0	0	0
CHTR012	NC_017441	Bacteria	Chlamydiae	Chlamydiales	Chlamydiaceae	Chlamydia/Chlamydophila group	Chlamydia trachomatis Sweden2	yes	0	0	0	0	0	1	0	0	0	0	0	0	0	0	9	0	0	0	0	0	0
CHTR013	NC_017432	Bacteria	Chlamydiae	Chlamydiales	Chlamydiaceae	Chlamydia/Chlamydophila group	Chlamydia trachomatis G/9301	yes	0	0	0	0	0	1	0	0	0	0	0	0	0	0	9	0	0	0	0	0	0
CHTR014	NC_017434, NC_017435	Bacteria	Chlamydiae	Chlamydiales	Chlamydiaceae	Chlamydia/Chlamydophila group	Chlamydia trachomatis D-EC	yes	0	0	0	0	0	1	0	0	0	0	0	0	0	0	9	0	0	0	0	0	0
CHTR015	NC_017436, NC_017433	Bacteria	Chlamydiae	Chlamydiales	Chlamydiaceae	Chlamydia/Chlamydophila group	Chlamydia trachomatis D-LC	yes	0	0	0	0	0	1	0	0	0	0	0	0	0	0	9	0	0	0	0	0	0
CHTR016	NC_017437, NC_017438	Bacteria	Chlamydiae	Chlamydiales	Chlamydiaceae	Chlamydia/Chlamydophila group	Chlamydia trachomatis A2497	yes	0	0	0	0	0	1	0	0	0	0	0	0	0	0	9	0	0	0	0	0	0
CHTR017	NC_015744	Bacteria	Chlamydiae	Chlamydiales	Chlamydiaceae	Chlamydia/Chlamydophila group	Chlamydia trachomatis L2c	yes	0	0	0	0	0	1	0	0	0	0	0	0	0	0	9	0	0	0	0	0	0
CHTR018	NC_016798	Bacteria	Chlamydiae	Chlamydiales	Chlamydiaceae	Chlamydia/Chlamydophila group	Chlamydia trachomatis A2497	yes	0	0	0	0	0	1	0	0	0	0	0	0	0	0	9	0	0	0	0	0	0
CHTR019	NC_017951, NC_012625, NC_012626, NC_012631	Bacteria	Chlamydiae	Chlamydiales	Chlamydiaceae	Chlamydia/Chlamydophila group	Chlamydia trachomatis F/SW4	yes	0	0	0	0	0	1	0	0	0	0	0	0	0	0	9	0	0	0	0	0	0
CHTR020	NC_017952	Bacteria	Chlamydiae	Chlamydiales	Chlamydiaceae	Chlamydia/Chlamydophila group	Chlamydia trachomatis E/SW3	yes	0	0	0	0	0	1	0	0	0	0	0	0	0	0	9	0	0	0	0	0	0
CHTR021	NC_017953	Bacteria	Chlamydiae	Chlamydiales	Chlamydiaceae	Chlamydia/Chlamydophila group	Chlamydia trachomatis F/SW5	yes	0	0	0	0	0	1	0	0	0	0	0	0	0	0	9	0	0	0	0	0	0
CHTR022	NC_020966, NC_019272	Bacteria	Chlamydiae	Chlamydiales	Chlamydiaceae	Chlamydia/Chlamydophila group	Chlamydia trachomatis A/363 complete genome.	yes	0	0	0	0	0	1	0	0	0	0	0	0	0	0	9	0	0	0	0	0	0
CHTR023	NC_020939, NC_020946	Bacteria	Chlamydiae	Chlamydiales	Chlamydiaceae	Chlamydia/Chlamydophila group	Chlamydia trachomatis A/5291 complete genome.	yes	0	0	0	0	0	1	0	0	0	0	0	0	0	0	9	0	0	0	0	0	0
CHTR024	NC_022106	Bacteria	Chlamydiae	Chlamydiales	Chlamydiaceae	Chlamydia/Chlamydophila group	Chlamydia trachomatis strain F/2-93 genome.	yes	0	0	0	0	0	1	0	0	0	0	0	0	0	0	9	0	0	0	0	0	0
CHTR025	NC_022107	Bacteria	Chlamydiae	Chlamydiales	Chlamydiaceae	Chlamydia/Chlamydophila group	Chlamydia trachomatis F/11-96	yes	0	0	0	0	0	1	0	0	0	0	0	0	0	0	9	0	0	0	0	0	0
CHTR026	NC_022108	Bacteria	Chlamydiae	Chlamydiales	Chlamydiaceae	Chlamydia/Chlamydophila group	Chlamydia trachomatis strain E/12-94 genome.	yes	0	0	0	0	0	1	0	0	0	0	0	0	0	0	9	0	0	0	0	0	0
CHTR027	NC_022109	Bacteria	Chlamydiae	Chlamydiales	Chlamydiaceae	Chlamydia/Chlamydophila group	Chlamydia trachomatis strain D/14-96 genome.	yes	0	0	0	0	0	1	0	0	0	0	0	0	0	0	9	0	0	0	0	0	0
CHTR028	NC_022110	Bacteria	Chlamydiae	Chlamydiales	Chlamydiaceae	Chlamydia/Chlamydophila group	Chlamydia trachomatis strain J/27-97 genome.	yes	0	0	0	0	0	1	0	0	0	0	0	0	0	0	8	0	0	0	0	0	0
CHTR029	NC_022117	Bacteria	Chlamydiae	Chlamydiales	Chlamydiaceae	Chlamydia/Chlamydophila group	Chlamydia trachomatis strain F/1-93	yes	0	0	0	0	0	1	0	0	0	0	0	0	0	0	8	0	0	0	0	0	0
CHTR030	NC_022118	Bacteria	Chlamydiae	Chlamydiales	Chlamydiaceae	Chlamydia/Chlamydophila group	Chlamydia trachomatis strain F/6-94	yes	0	0	0	0	0	1	0	0	0	0	0	0	0	0	9	0	0	0	0	0	0
CHTR031	NC_022119	Bacteria	Chlamydiae	Chlamydiales	Chlamydiaceae	Chlamydia/Chlamydophila group	Chlamydia trachomatis strain D/13-96	yes	0	0	0	0	0	1	0	0	0	0	0	0	0	0	9	0	0	0	0	0	0
CHTR032	NC_022120	Bacteria	Chlamydiae	Chlamydiales	Chlamydiaceae	Chlamydia/Chlamydophila group	Chlamydia trachomatis strain Ia20-97 genome.	yes	0	0	0	0	0	1	0	0	0	0	0	0	0	0	9	0	0	0	0	0	0
CHTR033	NC_022121	Bacteria	Chlamydiae	Chlamydiales	Chlamydiaceae	Chlamydia/Chlamydophila group	Chlamydia trachomatis strain J/31-98	yes	0	0	0	0	0	1	0	0	0	0	0	0	0	0	9	0	0	0	0	0	0
CHTR034	NC_020943, NC_020958	Bacteria	Chlamydiae	Chlamydiales	Chlamydiaceae	Chlamydia/Chlamydophila group	Chlamydia trachomatis D/SotonD5 complete genome.	yes	0	0	0	0	0	1	0	0	0	0	0	0	0	0	9	0	0	0	0	0	0
CHTR035	NC_020971, NC_020947	Bacteria	Chlamydiae	Chlamydiales	Chlamydiaceae	Chlamydia/Chlamydophila group	Chlamydia trachomatis E/Bour complete genome.	yes	0	0	0	0	0	1	0	0	0	0	0	0	0	0	9	0	0	0	0	0	0
CHTR036	NC_020941, NC_020961	Bacteria	Chlamydiae	Chlamydiales	Chlamydiaceae	Chlamydia/Chlamydophila group	Chlamydia trachomatis G/SotonG1 complete genome.	yes	0	0	0	0	0	1	0	0	0	0	0	0	0	0	9	0	0	0	0	0	0
CHTR037	NC_020511, NC_020551	Bacteria	Chlamydiae	Chlamydiales	Chlamydiaceae	Chlamydia/Chlamydophila group	Chlamydia trachomatis IU824 complete genome.	yes	0	0	0	0	0	1	0	0	0	0	0	0	0	0	9	0	0	0	0	0	0
CHTR038	NC_020512, NC_020513	Bacteria	Chlamydiae	Chlamydiales	Chlamydiaceae	Chlamydia/Chlamydophila group	Chlamydia trachomatis IU888 complete genome.	yes	0	0	0	0	0	1	0	0	0	0	0	0	0	0	9	0	0	0	0	0	0
CHTR039	NC_020970, NC_020962	Bacteria	Chlamydiae	Chlamydiales	Chlamydiaceae	Chlamydia/Chlamydophila group	Chlamydia trachomatis Ia/SotonIa1 complete genome.	yes	0	0	0	0	0	1	0	0	0	0	0	0	0	0	9	0	0	0	0	0	0
CHTR040	NC_021892	Bacteria	Chlamydiae	Chlamydiales	Chlamydiaceae	Chlamydia/Chlamydophila group	Chlamydia trachomatis J/6276tet1	yes	0	0	0	0	0	1	0	0	0	0	0	0	0	0	9	0	0	0	0	0	0
CHTR041	NC_020965, NC_020963	Bacteria	Chlamydiae	Chlamydiales	Chlamydiaceae	Chlamydia/Chlamydophila group	Chlamydia trachomatis K/SotonK1 complete genome.	yes	0	0	0	0	0	1	0	0	0	0	0	0	0	0	9	0	0	0	0	0	0
CHTR042	NC_020929, NC_020951	Bacteria	Chlamydiae	Chlamydiales	Chlamydiaceae	Chlamydia/Chlamydophila group	Chlamydia trachomatis L1/115 complete genome.	yes	0	0	0	0	0	1	0	0	0	0	0	0	0	0	9	0	0	0	0	0	0
CHTR043	NC_020973, NC_020952	Bacteria	Chlamydiae	Chlamydiales	Chlamydiaceae	Chlamydia/Chlamydophila group	Chlamydia trachomatis L1/224 complete genome.	yes	0	0	0	0	0	1	0	0	0	0	0	0	0	0	9	0	0	0	0	0	0
CHTR044	NC_020937	Bacteria	Chlamydiae	Chlamydiales	Chlamydiaceae	Chlamydia/Chlamydophila group	Chlamydia trachomatis L1/440/LN complete genome.	yes	0	0	0	0	0	1	0	0	0	0	0	0	0	0	9	0	0	0	0	0	0
CHTR045	NC_020930	Bacteria	Chlamydiae	Chlamydiales	Chlamydiaceae	Chlamydia/Chlamydophila group	Chlamydia trachomatis L2/25667R complete genome.	yes	0	0	0	0	0	1	0	0	0	0	0	0	0	0	9	0	0	0	0	0	0
CHTR046	NC_021052, NC_021049	Bacteria	Chlamydiae	Chlamydiales	Chlamydiaceae	Chlamydia/Chlamydophila group	Chlamydia trachomatis L2/434/Bu(f)	yes	0	0	0	0	0	1	0	0	0	0	0	0	0	0	9	0	0	0	0	0	0
CHTR047	NC_021050, NC_021051	Bacteria	Chlamydiae	Chlamydiales	Chlamydiaceae	Chlamydia/Chlamydophila group	Chlamydia trachomatis L2/434/Bu(i)	yes	0	0	0	0	0	1	0	0	0	0	0	0	0	0	9	0	0	0	0	0	0
CHTR048	NC_020938, NC_020983	Bacteria	Chlamydiae	Chlamydiales	Chlamydiaceae	Chlamydia/Chlamydophila group	Chlamydia trachomatis L2b/795 complete genome.	yes	0	0	0	0	0	1	0	0	0	0	0	0	0	0	9	0	0	0	0	0	0
CHTR049	NC_020945, NC_020984	Bacteria	Chlamydiae	Chlamydiales	Chlamydiaceae	Chlamydia/Chlamydophila group	Chlamydia trachomatis L2b/8200/07 complete genome.	yes	0	0	0	0	0	1	0	0	0	0	0	0	0	0	9	0	0	0	0	0	0
CHTR050	NC_020931, NC_020956	Bacteria	Chlamydiae	Chlamydiales	Chlamydiaceae	Chlamydia/Chlamydophila group	Chlamydia trachomatis L2b/UCH-2 complete genome.	yes	0	0	0	0	0	1	0	0	0	0	0	0	0	0	9	0	0	0	0	0	0
CHTR051	NC_020974, NC_020957	Bacteria	Chlamydiae	Chlamydiales	Chlamydiaceae	Chlamydia/Chlamydophila group	Chlamydia trachomatis L3/404/LN complete genome.	yes	0	0	0	0	0	1	0	0	0	0	0	0	0	0	9	0	0	0	0	0	0
CHTR052	NC_021895	Bacteria	Chlamydiae	Chlamydiales	Chlamydiaceae	Chlamydia/Chlamydophila group	Chlamydia trachomatis RC-F/69	yes	0	0	0	0	0	1	0	0	0	0	0	0	0	0	9	0	0	0	0	0	0
CHTR053	NC_021890	Bacteria	Chlamydiae	Chlamydiales	Chlamydiaceae	Chlamydia/Chlamydophila group	Chlamydia trachomatis RC-F(s)/342	yes	0	0	0	0	0	1	0	0	0	0	0	0	0	0	9	0	0	0	0	0	0
CHTR054	NC_021888	Bacteria	Chlamydiae	Chlamydiales	Chlamydiaceae	Chlamydia/Chlamydophila group	Chlamydia trachomatis RC-F(s)/852	yes	0	0	0	0	0	1	0	0	0	0	0	0	0	0	9	0	0	0	0	0	0
CHTR055	NC_021896	Bacteria	Chlamydiae	Chlamydiales	Chlamydiaceae	Chlamydia/Chlamydophila group	Chlamydia trachomatis RC-J/943	yes	0	0	0	0	0	1	0	0	0	0	0	0	0	0	9	0	0	0	0	0	0
CHTR056	NC_021889	Bacteria	Chlamydiae	Chlamydiales	Chlamydiaceae	Chlamydia/Chlamydophila group	Chlamydia trachomatis RC-J/953	yes	0	0	0	0	0	1	0	0	0	0	0	0	0	0	9	0	0	0	0	0	0
CHTR057	NC_021898	Bacteria	Chlamydiae	Chlamydiales	Chlamydiaceae	Chlamydia/Chlamydophila group	Chlamydia trachomatis RC-J/966	yes	0	0	0	0	0	1	0	0	0	0	0	0	0	0	9	0	0	0	0	0	0
CHTR058	NC_021899	Bacteria	Chlamydiae	Chlamydiales	Chlamydiaceae	Chlamydia/Chlamydophila group	Chlamydia trachomatis RC-J/971	yes	0	0	0	0	0	1	0	0	0	0	0	0	0	0	9	0	0	0	0	0	0
CHTR059	NC_021891	Bacteria	Chlamydiae	Chlamydiales	Chlamydiaceae	Chlamydia/Chlamydophila group	Chlamydia trachomatis RC-J(s)/122	yes	0	0	0	0	0	1	0	0	0	0	0	0	0	0	9	0	0	0	0	0	0
CHTR060	NC_021893	Bacteria	Chlamydiae	Chlamydiales	Chlamydiaceae	Chlamydia/Chlamydophila group	Chlamydia trachomatis RC-L2/55	yes	0	0	0	0	0	1	0	0	0	0	0	0	0	0	9	0	0	0	0	0	0
CHTR061	NC_021897	Bacteria	Chlamydiae	Chlamydiales	Chlamydiaceae	Chlamydia/Chlamydophila group	Chlamydia trachomatis RC-L2(s)/3	yes	0	0	0	0	0	1	0	0	0	0	0	0	0	0	9	0	0	0	0	0	0
CHTR062	NC_021887	Bacteria	Chlamydiae	Chlamydiales	Chlamydiaceae	Chlamydia/Chlamydophila group	Chlamydia trachomatis RC-L2(s)/46	yes	0	0	0	0	0	1	0	0	0	0	0	0	0	0	9	0	0	0	0	0	0
CHTR063	NC_020944, NC_020979	Bacteria	Chlamydiae	Chlamydiales	Chlamydiaceae	Chlamydia/Chlamydophila group	Chlamydia trachomatis A/7249 complete genome.	yes	0	0	0	0	0	1	0	0	0	0	0	0	0	0	9	0	0	0	0	0	0
CHTR064	NC_020969, NC_020987	Bacteria	Chlamydiae	Chlamydiales	Chlamydiaceae	Chlamydia/Chlamydophila group	Chlamydia trachomatis E/SotonE4 complte genome.	yes	0	0	0	0	0	1	0	0	0	0	0	0	0	0	9	0	0	0	0	0	0
CHTR065	NC_020964, NC_020988	Bacteria	Chlamydiae	Chlamydiales	Chlamydiaceae	Chlamydia/Chlamydophila group	Chlamydia trachomatis F/SotonF3 high quality draft genome sequence.	yes	0	0	0	0	0	1	0	0	0	0	0	0	0	0	9	0	0	0	0	0	0
CHTR066	NC_020940, NC_020989	Bacteria	Chlamydiae	Chlamydiales	Chlamydiaceae	Chlamydia/Chlamydophila group	Chlamydia trachomatis Ia/SotonIa3 complete genome.	yes	0	0	0	0	0	1	0	0	0	0	0	0	0	0	9	0	0	0	0	0	0
CHTR067	NC_020975, NC_020985	Bacteria	Chlamydiae	Chlamydiales	Chlamydiaceae	Chlamydia/Chlamydophila group	Chlamydia trachomatis L2b/LST high quality draft genome sequence.	yes	0	0	0	0	0	1	0	0	0	0	0	0	0	0	9	0	0	0	0	0	0
CHTR068	NC_020972, NC_020982	Bacteria	Chlamydiae	Chlamydiales	Chlamydiaceae	Chlamydia/Chlamydophila group	Chlamydia trachomatis L1/1322/p2 high quality draft genome.	yes	0	0	0	0	0	1	0	0	0	0	0	0	0	0	9	0	0	0	0	0	0
CHVI001	NC_005085	Bacteria	Proteobacteria	Betaproteobacteria	Neisseriales	Neisseriaceae	Chromobacterium violaceum ATCC 12472	yes	4	1	1	0	1	1	0	0	0	0	0	0	0	0	3	3	0	1	0	0	0
CIKO001	NC_009792, NC_009793, NC_009794	Bacteria	Proteobacteria	Gammaproteobacteria	Enterobacteriales	Enterobacteriaceae	Citrobacter koseri ATCC BAA-895	yes	0	1	0	0	2	0	0	0	0	0	0	0	0	1	3	0	1	0	0	0	0
CIRO001	NC_013716, NC_013717, NC_013718, NC_013719	Bacteria	Proteobacteria	Gammaproteobacteria	Enterobacteriales	Enterobacteriaceae	Citrobacter rodentium ICC168	yes	6	1	0	0	1	1	0	0	0	0	0	0	0	1	18	1	2	1	0	0	0
CLAC001	NC_003030, NC_001988	Bacteria	Firmicutes	Clostridia	Clostridiales	Clostridiaceae	Clostridium acetobutylicum ATCC 824	no	0	0	0	0	0	0	0	0	0	0	0	0	0	0	0	0	0	0	0	0	0
CLAC002	NC_017295, NC_017296	Bacteria	Firmicutes	Clostridia	Clostridiales	Clostridiaceae	Clostridium acetobutylicum EA 2018	no	0	0	0	0	0	0	0	0	0	0	0	0	0	0	0	0	0	0	0	0	0
CLAC003	NC_015687, NC_015686, NC_015688	Bacteria	Firmicutes	Clostridia	Clostridiales	Clostridiaceae	Clostridium acetobutylicum DSM 1731	no	0	0	0	0	0	0	0	0	0	0	0	0	0	0	0	0	0	0	0	0	0
CLAD001	NC_018664, NC_018657	Bacteria	Firmicutes	Clostridia	Clostridiales	Clostridiaceae	Clostridium acidurici 9a	no	0	0	0	0	1	0	0	0	0	0	0	0	0	0	0	0	0	0	0	0	0
CLAI001	NS_000195	Bacteria	candidate division WWE1	Candidatus Cloacamonas			Candidatus Cloacamonas acidaminovorans.	no	0	0	0	0	0	0	0	0	0	0	0	0	0	0	0	0	0	0	0	0	0
CLAI002	NC_020449	Bacteria	candidate division WWE1	Candidatus Cloacamonas			Candidatus Cloacamonas acidaminovorans str. Evry provisional genome sequence from WWE1 candidate division.	no	0	0	0	0	0	0	0	0	0	0	0	0	0	0	0	0	0	0	0	0	0
CLBE001	NC_009617	Bacteria	Firmicutes	Clostridia	Clostridiales	Clostridiaceae	Clostridium beijerinckii NCIMB 8052	no	0	0	0	0	0	0	0	0	0	0	0	0	0	0	0	0	0	0	0	0	0
CLBN001	NC_016791	Bacteria	Firmicutes	Clostridia	Clostridiales	Clostridiaceae	Clostridium sp. BNL1100	no	0	0	0	0	1	0	0	0	0	0	0	0	0	0	0	0	0	0	0	0	0
CLBO001	NC_010516, NC_010379	Bacteria	Firmicutes	Clostridia	Clostridiales	Clostridiaceae	Clostridium botulinum B1 str. Okra	no	0	0	0	0	0	0	0	0	0	0	0	0	0	0	0	0	0	0	0	0	0
CLBO002	NC_010520, NC_010418	Bacteria	Firmicutes	Clostridia	Clostridiales	Clostridiaceae	Clostridium botulinum A3 str. Loch Maree	no	0	0	0	0	0	0	0	0	0	0	0	0	0	0	0	0	0	0	0	0	0
CLBO003	NC_010674, NC_010680	Bacteria	Firmicutes	Clostridia	Clostridiales	Clostridiaceae	Clostridium botulinum B str. Eklund 17B	no	0	0	0	0	0	0	0	0	0	0	0	0	0	0	0	0	0	0	0	0	0
CLBO004	NC_010723	Bacteria	Firmicutes	Clostridia	Clostridiales	Clostridiaceae	Clostridium botulinum E3 str. Alaska E43	no	0	0	0	0	0	0	0	0	0	0	0	0	0	0	0	0	0	0	0	0	0
CLBO005	NC_009495, NC_009496	Bacteria	Firmicutes	Clostridia	Clostridiales	Clostridiaceae	Clostridium botulinum A str. ATCC 3502	no	0	0	0	0	0	0	0	0	0	0	0	0	0	0	0	0	0	0	0	0	0
CLBO006	NC_009697	Bacteria	Firmicutes	Clostridia	Clostridiales	Clostridiaceae	Clostridium botulinum A str. ATCC 19397	no	0	0	0	0	0	0	0	0	0	0	0	0	0	0	0	0	0	0	0	0	0
CLBO007	NC_009699, NC_009700	Bacteria	Firmicutes	Clostridia	Clostridiales	Clostridiaceae	Clostridium botulinum F str. Langeland	no	0	0	0	0	0	0	0	0	0	0	0	0	0	0	0	0	0	0	0	0	0
CLBO008	NC_009698	Bacteria	Firmicutes	Clostridia	Clostridiales	Clostridiaceae	Clostridium botulinum A str. Hall	no	0	0	0	0	0	0	0	0	0	0	0	0	0	0	0	0	0	0	0	0	0
CLBO009	NC_012658, NC_012657, NC_012654	Bacteria	Firmicutes	Clostridia	Clostridiales	Clostridiaceae	Clostridium botulinum Ba4 str. 657	no	0	0	0	0	0	0	0	0	0	0	0	0	0	0	0	0	0	0	0	0	0
CLBO010	NC_012563	Bacteria	Firmicutes	Clostridia	Clostridiales	Clostridiaceae	Clostridium botulinum A2 str. Kyoto	no	0	0	0	0	0	0	0	0	0	0	0	0	0	0	0	0	0	0	0	0	0
CLBO011	NC_015425, NC_015417, NC_015418, NC_015419, NC_015426, NC_015427	Bacteria	Firmicutes	Clostridia	Clostridiales	Clostridiaceae	Clostridium botulinum BKT015925	no	0	0	0	0	0	0	0	0	0	0	0	0	0	0	0	0	0	0	0	0	0
CLBO012	NC_017297, NC_017298	Bacteria	Firmicutes	Clostridia	Clostridiales	Clostridiaceae	Clostridium botulinum F str. 230613	no	0	0	0	0	0	0	0	0	0	0	0	0	0	0	0	0	0	0	0	0	0
CLBO013	NC_017299	Bacteria	Firmicutes	Clostridia	Clostridiales	Clostridiaceae	Clostridium botulinum H04402 065	no	0	0	0	0	0	0	0	0	0	0	0	0	0	0	0	0	0	0	0	0	0
CLCA001	NC_016627	Bacteria	Firmicutes	Clostridia	Clostridiales	Clostridiaceae	Clostridium clariflavum DSM 19732	no	0	0	0	0	1	0	0	0	0	0	0	0	0	0	0	0	0	0	0	0	0
CLCE001	NC_011898	Bacteria	Firmicutes	Clostridia	Clostridiales	Clostridiaceae	Clostridium cellulolyticum H10	no	0	0	0	0	1	0	0	0	0	0	0	0	0	0	0	0	0	0	0	0	0
CLCF001	NC_021047	Bacteria	Firmicutes	Clostridia	Clostridiales	Clostridiaceae	Clostridium cf. saccharolyticum K10	no	0	0	0	0	0	0	0	0	0	0	0	0	0	0	0	0	0	0	0	0	0
CLCL001	NC_014393	Bacteria	Firmicutes	Clostridia	Clostridiales	Clostridiaceae	Clostridium cellulovorans 743B	no	0	0	0	0	1	0	0	0	0	0	0	0	0	0	0	0	0	0	0	0	0
CLDI001	NC_009089, NC_008226	Bacteria	Firmicutes	Clostridia	Clostridiales	Peptostreptococcaceae	Clostridium difficile 630	no	0	0	0	0	0	0	0	0	0	0	0	0	0	0	0	0	0	0	0	0	0
CLDI002	NC_013316	Bacteria	Firmicutes	Clostridia	Clostridiales	Peptostreptococcaceae	Clostridium difficile R20291	no	0	0	0	0	0	0	0	0	0	0	0	0	0	0	0	0	0	0	0	0	0
CLDI003	NC_013315	Bacteria	Firmicutes	Clostridia	Clostridiales	Peptostreptococcaceae	Clostridium difficile CD196	no	0	0	0	0	0	0	0	0	0	0	0	0	0	0	0	0	0	0	0	0	0
CLDI009	NC_017179, NC_017176, NC_017177	Bacteria	Firmicutes	Clostridia	Clostridiales	Peptostreptococcaceae	Clostridium difficile BI1	no	0	0	0	0	0	0	0	0	0	0	0	0	0	0	0	0	0	0	0	0	0
CLGE001	NC_013895	Bacteria	Firmicutes	Clostridia	Clostridiales		Clostridiales genomosp. BVAB3 str. UPII9-5	no	0	0	0	0	0	0	0	0	0	0	0	0	0	0	0	0	0	0	0	0	0
CLKL001	NC_009706, NC_009466	Bacteria	Firmicutes	Clostridia	Clostridiales	Clostridiaceae	Clostridium kluyveri DSM 555	no	0	0	0	0	0	0	0	0	0	0	0	0	0	0	0	0	0	0	0	0	0
CLKL002	NC_011837, NC_011836	Bacteria	Firmicutes	Clostridia	Clostridiales	Clostridiaceae	Clostridium kluyveri NBRC 12016	no	0	0	0	0	0	0	0	0	0	0	0	0	0	0	0	0	0	0	0	0	0
CLLE001	NC_015275	Bacteria	Firmicutes	Clostridia	Clostridiales	Lachnospiraceae	Clostridium lentocellum DSM 5427	no	0	0	0	0	1	0	0	0	0	0	0	0	0	0	0	0	0	0	0	0	0
CLLJ001	NC_014328	Bacteria	Firmicutes	Clostridia	Clostridiales	Clostridiaceae	Clostridium ljungdahlii DSM 13528	no	0	0	0	0	0	0	0	0	0	0	0	0	0	0	0	0	0	0	0	0	0
CLMI001	NC_010407, NC_010399, NC_010408	Bacteria	Actinobacteria	Actinobacteridae	Actinomycetales	Micrococcineae	Clavibacter michiganensis subsp. sepedonicus	no	0	0	0	0	0	0	0	0	0	0	0	0	0	0	0	0	0	0	0	0	0
CLMI002	NC_009480, NC_009479, NC_009478	Bacteria	Actinobacteria	Actinobacteridae	Actinomycetales	Micrococcineae	Clavibacter michiganensis subsp. michiganensis NCPPB 382	no	0	0	0	0	0	0	0	0	0	0	0	0	0	0	0	0	0	0	0	0	0
CLMI003	NC_020891	Bacteria	Actinobacteria	Actinobacteridae	Actinomycetales	Micrococcineae	Clavibacter michiganensis subsp. nebraskensis NCPPB 2581 complete genome.	no	0	0	0	0	0	0	0	0	0	0	0	0	0	0	0	0	0	0	0	0	0
CLNO001	NC_008593	Bacteria	Firmicutes	Clostridia	Clostridiales	Clostridiaceae	Clostridium novyi NT	no	0	0	0	0	0	0	0	0	0	0	0	0	0	0	0	0	0	0	0	0	0
CLPA001	NC_021182, NC_021183	Bacteria	Firmicutes	Clostridia	Clostridiales	Clostridiaceae	Clostridium pasteurianum BC1	no	0	0	0	0	1	0	0	0	0	0	0	0	0	0	0	0	0	0	0	0	0
CLPE001	NC_003366, NC_003042	Bacteria	Firmicutes	Clostridia	Clostridiales	Clostridiaceae	Clostridium perfringens str. 13	no	0	0	0	0	0	0	0	0	0	0	0	0	0	0	0	0	0	0	0	0	0
CLPE002	NC_008261	Bacteria	Firmicutes	Clostridia	Clostridiales	Clostridiaceae	Clostridium perfringens ATCC 13124	no	0	0	0	0	0	0	0	0	0	0	0	0	0	0	0	0	0	0	0	0	0
CLPE003	NC_008262, NC_008263, NC_008264, NC_008265	Bacteria	Firmicutes	Clostridia	Clostridiales	Clostridiaceae	Clostridium perfringens SM101	no	0	0	0	0	0	0	0	0	0	0	0	0	0	0	0	0	0	0	0	0	0
CLPH001	NC_010001	Bacteria	Firmicutes	Clostridia	Clostridiales	Clostridiaceae	Clostridium phytofermentans ISDg	no	0	0	0	0	1	0	0	0	0	0	0	0	0	0	0	0	0	0	0	0	0
CLSA001	NC_014376	Bacteria	Firmicutes	Clostridia	Clostridiales	Clostridiaceae	Clostridium saccharolyticum WM1	no	0	0	0	0	1	0	0	0	0	0	0	0	0	0	0	0	0	0	0	0	0
CLSC001	NC_022571	Bacteria	Firmicutes	Clostridia	Clostridiales	Clostridiaceae	Clostridium saccharobutylicum DSM 13864	no	0	0	0	0	0	0	0	0	0	0	0	0	0	0	0	0	0	0	0	0	0
CLSE001	NC_020134	Bacteria	Firmicutes	Clostridia	Clostridiales	Clostridiaceae	Clostridium stercorarium subsp. stercorarium DSM 8532	no	0	0	0	0	1	0	0	0	0	0	0	0	0	0	0	0	0	0	0	0	0
CLSH001	NC_020291, NC_020292	Bacteria	Firmicutes	Clostridia	Clostridiales	Clostridiaceae	Clostridium saccharoperbutylacetonicum N1-4(HMT)	no	0	0	0	0	0	0	0	0	0	0	0	0	0	0	0	0	0	0	0	0	0
CLSR001	NC_020887	Bacteria	Firmicutes	Clostridia	Clostridiales	Ruminococcaceae	Clostridium stercorarium subsp. stercorarium DSM 8532	no	0	0	0	0	1	0	0	0	0	0	0	0	0	0	0	0	0	0	0	0	0
CLST001	NC_014614	Bacteria	Firmicutes	Clostridia	Clostridiales	Peptostreptococcaceae	Clostridium sticklandii DSM 519	no	0	0	0	0	1	0	0	0	0	0	0	0	0	0	0	0	0	0	0	0	0
CLSY001	NC_015737	Bacteria	Firmicutes	Clostridia	Clostridiales	Clostridiaceae	Clostridium sp. SY8519	no	0	0	0	0	0	0	0	0	0	0	0	0	0	0	0	0	0	0	0	0	0
CLTE001	NC_004557, NC_004565	Bacteria	Firmicutes	Clostridia	Clostridiales	Clostridiaceae	Clostridium tetani E88	no	0	0	0	0	0	0	0	0	0	0	0	0	0	0	0	0	0	0	0	0	0
CLTH001	NC_009012	Bacteria	Firmicutes	Clostridia	Clostridiales	Clostridiaceae	Clostridium thermocellum ATCC 27405	no	0	0	0	0	1	0	0	0	0	0	0	0	0	0	0	0	0	0	0	0	0
CLTH002	NC_017304	Bacteria	Firmicutes	Clostridia	Clostridiales	Clostridiaceae	Clostridium thermocellum DSM 1313	no	0	0	0	0	1	0	0	0	0	0	0	0	0	0	0	0	0	0	0	0	0
COAK001	NC_014008	Bacteria	Verrucomicrobia	Opitutae	Puniceicoccales	Puniceicoccaceae	Coraliomargarita akajimensis DSM 45221	yes	0	0	0	0	0	0	0	0	0	0	0	0	0	0	1	0	0	0	0	0	0
COAU001	NC_012590, NC_010813	Bacteria	Actinobacteria	Actinobacteridae	Actinomycetales	Corynebacterineae	Corynebacterium aurimucosum ATCC 700975	no	0	0	0	0	0	0	0	0	0	0	0	0	0	0	0	0	0	0	0	0	0
COBA001	NC_022576	Bacteria	Proteobacteria	Betaproteobacteria	Burkholderiales	Comamonadaceae	Comamonadaceae bacterium CR	yes	4	1	1	0	1	0	0	0	0	0	0	0	0	0	0	1	0	0	0	0	0
COBU001	NC_002971, NC_004704	Bacteria	Proteobacteria	Gammaproteobacteria	Legionellales	Coxiellaceae	Coxiella burnetii RSA 493	yes	0	0	0	0	0	0	0	0	0	0	0	0	1	0	0	0	0	0	0	0	0
COBU002	NC_010117, NC_010115	Bacteria	Proteobacteria	Gammaproteobacteria	Legionellales	Coxiellaceae	Coxiella burnetii RSA 331	yes	1	0	0	0	0	0	0	0	0	0	0	0	1	0	0	0	0	0	0	0	0
COBU003	NC_011527	Bacteria	Proteobacteria	Gammaproteobacteria	Legionellales	Coxiellaceae	Coxiella burnetii CbuG_Q212	yes	0	0	0	0	0	0	0	0	0	0	0	0	1	0	0	0	0	0	0	0	0
COBU004	NC_011528, NC_011526	Bacteria	Proteobacteria	Gammaproteobacteria	Legionellales	Coxiellaceae	Coxiella burnetii CbuK_Q154	yes	0	0	0	0	0	0	0	0	0	0	0	0	1	0	0	0	0	0	0	0	0
COBU005	NC_009727, NC_009726	Bacteria	Proteobacteria	Gammaproteobacteria	Legionellales	Coxiellaceae	Coxiella burnetii Dugway 5J108-111	yes	1	0	0	0	0	0	0	0	0	0	0	0	1	0	0	0	0	0	0	0	0
COCA001	NC_020506, NC_020523, NC_020553	Bacteria	Actinobacteria	Actinobacteridae	Actinomycetales	Corynebacterineae	Corynebacterium callunae DSM 20147	no	0	0	0	0	0	0	0	0	0	0	0	0	0	0	0	0	0	0	0	0	0
COCO001	NC_017030	Bacteria	Proteobacteria	Deltaproteobacteria	Myxococcales	Cystobacterineae	Corallococcus coralloides DSM 2259	yes	0	0	1	0	0	0	0	0	0	0	0	0	0	0	0	0	0	0	0	0	0
CODI001	NC_002935	Bacteria	Actinobacteria	Actinobacteridae	Actinomycetales	Corynebacterineae	Corynebacterium diphtheriae NCTC 13129	no	0	0	0	0	0	0	0	0	0	0	0	0	0	0	0	0	0	0	0	0	0
CODI002	NC_016782	Bacteria	Actinobacteria	Actinobacteridae	Actinomycetales	Corynebacterineae	Corynebacterium diphtheriae 241	no	0	0	0	0	0	0	0	0	0	0	0	0	0	0	0	0	0	0	0	0	0
CODI003	NC_016799	Bacteria	Actinobacteria	Actinobacteridae	Actinomycetales	Corynebacterineae	Corynebacterium diphtheriae 31A	no	0	0	0	0	0	0	0	0	0	0	0	0	0	0	0	0	0	0	0	0	0
CODI004	NC_016800	Bacteria	Actinobacteria	Actinobacteridae	Actinomycetales	Corynebacterineae	Corynebacterium diphtheriae BH8	no	0	0	0	0	0	0	0	0	0	0	0	0	0	0	0	0	0	0	0	0	0
CODI005	NC_016801	Bacteria	Actinobacteria	Actinobacteridae	Actinomycetales	Corynebacterineae	Corynebacterium diphtheriae C7 (beta)	no	0	0	0	0	0	0	0	0	0	0	0	0	0	0	0	0	0	0	0	0	0
CODI006	NC_016785	Bacteria	Actinobacteria	Actinobacteridae	Actinomycetales	Corynebacterineae	Corynebacterium diphtheriae CDCE 8392	no	0	0	0	0	0	0	0	0	0	0	0	0	0	0	0	0	0	0	0	0	0
CODI007	NC_016786	Bacteria	Actinobacteria	Actinobacteridae	Actinomycetales	Corynebacterineae	Corynebacterium diphtheriae HC01	no	0	0	0	0	0	0	0	0	0	0	0	0	0	0	0	0	0	0	0	0	0
CODI008	NC_016802	Bacteria	Actinobacteria	Actinobacteridae	Actinomycetales	Corynebacterineae	Corynebacterium diphtheriae HC02	no	0	0	0	0	0	0	0	0	0	0	0	0	0	0	0	0	0	0	0	0	0
CODI009	NC_016788	Bacteria	Actinobacteria	Actinobacteridae	Actinomycetales	Corynebacterineae	Corynebacterium diphtheriae HC04	no	0	0	0	0	0	0	0	0	0	0	0	0	0	0	0	0	0	0	0	0	0
CODI010	NC_016783	Bacteria	Actinobacteria	Actinobacteridae	Actinomycetales	Corynebacterineae	Corynebacterium diphtheriae INCA 402	no	0	0	0	0	0	0	0	0	0	0	0	0	0	0	0	0	0	0	0	0	0
CODI011	NC_016789	Bacteria	Actinobacteria	Actinobacteridae	Actinomycetales	Corynebacterineae	Corynebacterium diphtheriae PW8	no	0	0	0	0	0	0	0	0	0	0	0	0	0	0	0	0	0	0	0	0	0
CODI012	NC_016790	Bacteria	Actinobacteria	Actinobacteridae	Actinomycetales	Corynebacterineae	Corynebacterium diphtheriae VA01	no	0	0	0	0	0	0	0	0	0	0	0	0	0	0	0	0	0	0	0	0	0
CODI013	NC_016787	Bacteria	Actinobacteria	Actinobacteridae	Actinomycetales	Corynebacterineae	Corynebacterium diphtheriae HC03	no	0	0	0	0	0	0	0	0	0	0	0	0	0	0	0	0	0	0	0	0	0
COEF001	NC_004369, NC_004319, NC_004320	Bacteria	Actinobacteria	Actinobacteridae	Actinomycetales	Corynebacterineae	Corynebacterium efficiens YS-314	no	0	0	0	0	0	0	0	0	0	0	0	0	0	0	0	0	0	0	0	0	0
COFU001	NC_015856	Bacteria	Proteobacteria	Betaproteobacteria	Burkholderiales	Oxalobacteraceae	Collimonas fungivorans Ter331	yes	5	1	1	1	1	1	0	0	0	0	0	0	0	0	11	3	6	1	0	0	0
COGL001	NC_006958	Bacteria	Actinobacteria	Actinobacteridae	Actinomycetales	Corynebacterineae	Corynebacterium glutamicum ATCC 13032	no	0	0	0	0	0	0	0	0	0	0	0	0	0	0	0	0	0	0	0	0	0
COGL002	NC_003450	Bacteria	Actinobacteria	Actinobacteridae	Actinomycetales	Corynebacterineae	Corynebacterium glutamicum ATCC 13032	no	0	0	0	0	0	0	0	0	0	0	0	0	0	0	0	0	0	0	0	0	0
COGL004	NC_009342, NC_009343	Bacteria	Actinobacteria	Actinobacteridae	Actinomycetales	Corynebacterineae	Corynebacterium glutamicum R	no	0	0	0	0	0	0	0	0	0	0	0	0	0	0	0	0	0	0	0	0	0
COGL005	NC_020519	Bacteria	Actinobacteria	Actinobacteridae	Actinomycetales	Corynebacterineae	Corynebacterium glutamicum K051 complete genome	no	0	0	0	0	0	0	0	0	0	0	0	0	0	0	0	0	0	0	0	0	0
COGL006	NC_022040	Bacteria	Actinobacteria	Actinobacteridae	Actinomycetales	Corynebacterineae	Corynebacterium glutamicum MB001	no	0	0	0	0	0	0	0	0	0	0	0	0	0	0	0	0	0	0	0	0	0
COGL007	NC_021351	Bacteria	Actinobacteria	Actinobacteridae	Actinomycetales	Corynebacterineae	Corynebacterium glutamicum SCgG1	no	0	0	0	0	0	0	0	0	0	0	0	0	0	0	0	0	0	0	0	0	0
COGL008	NC_021352	Bacteria	Actinobacteria	Actinobacteridae	Actinomycetales	Corynebacterineae	Corynebacterium glutamicum SCgG2	no	0	0	0	0	0	0	0	0	0	0	0	0	0	0	0	0	0	0	0	0	0
COGO001	NC_015389	Bacteria	Actinobacteria	Coriobacteridae	Coriobacteriales	Coriobacterineae	Coriobacterium glomerans PW2	no	0	0	0	0	0	0	0	0	0	0	0	0	0	0	0	0	0	0	0	0	0
COHA001	NC_020302, NC_020303	Bacteria	Actinobacteria	Actinobacteridae	Actinomycetales	Corynebacterineae	Corynebacterium halotolerans YIM 70093 = DSM 44683	no	0	0	0	0	0	0	0	0	0	0	0	0	0	0	0	0	0	0	0	0	0
COJE001	NC_007164, NC_003080	Bacteria	Actinobacteria	Actinobacteridae	Actinomycetales	Corynebacterineae	Corynebacterium jeikeium K411	no	0	0	0	0	0	0	0	0	0	0	0	0	0	0	0	0	0	0	0	0	0
COKR001	NC_012704	Bacteria	Actinobacteria	Actinobacteridae	Actinomycetales	Corynebacterineae	Corynebacterium kroppenstedtii DSM 44385	no	0	0	0	0	0	0	0	0	0	0	0	0	0	0	0	0	0	0	0	0	0
COMA001	NC_021915, NC_021920	Bacteria	Actinobacteria	Actinobacteridae	Actinomycetales	Corynebacterineae	Corynebacterium maris DSM 45190	no	0	0	0	0	0	0	0	0	0	0	0	0	0	0	0	0	0	0	0	0	0
COPE001	NC_017300	Bacteria	Actinobacteria	Actinobacteridae	Actinomycetales	Corynebacterineae	Corynebacterium pseudotuberculosis 1002	no	0	0	0	0	0	0	0	0	0	0	0	0	0	0	0	0	0	0	0	0	0
COPE002	NC_017303	Bacteria	Actinobacteria	Actinobacteridae	Actinomycetales	Corynebacterineae	Corynebacterium pseudotuberculosis I19	no	0	0	0	0	0	0	0	0	0	0	0	0	0	0	0	0	0	0	0	0	0
COPE003	NC_017301	Bacteria	Actinobacteria	Actinobacteridae	Actinomycetales	Corynebacterineae	Corynebacterium pseudotuberculosis C231	no	0	0	0	0	0	0	0	0	0	0	0	0	0	0	0	0	0	0	0	0	0
COPE004	NC_017306	Bacteria	Actinobacteria	Actinobacteridae	Actinomycetales	Corynebacterineae	Corynebacterium pseudotuberculosis 42/02-A	no	0	0	0	0	0	0	0	0	0	0	0	0	0	0	0	0	0	0	0	0	0
COPE005	NC_017945	Bacteria	Actinobacteria	Actinobacteridae	Actinomycetales	Corynebacterineae	Corynebacterium pseudotuberculosis 258	no	0	0	0	0	0	0	0	0	0	0	0	0	0	0	0	0	0	0	0	0	0
COPE006	NC_017308	Bacteria	Actinobacteria	Actinobacteridae	Actinomycetales	Corynebacterineae	Corynebacterium pseudotuberculosis 1/06-A	no	0	0	0	0	0	0	0	0	0	0	0	0	0	0	0	0	0	0	0	0	0
COPE007	NC_017462	Bacteria	Actinobacteria	Actinobacteridae	Actinomycetales	Corynebacterineae	Corynebacterium pseudotuberculosis 267	no	0	0	0	0	0	0	0	0	0	0	0	0	0	0	0	0	0	0	0	0	0
COPE008	NC_016932	Bacteria	Actinobacteria	Actinobacteridae	Actinomycetales	Corynebacterineae	Corynebacterium pseudotuberculosis 316	no	0	0	0	0	0	0	0	0	0	0	0	0	0	0	0	0	0	0	0	0	0
COPE009	NC_017730	Bacteria	Actinobacteria	Actinobacteridae	Actinomycetales	Corynebacterineae	Corynebacterium pseudotuberculosis 31	no	0	0	0	0	0	0	0	0	0	0	0	0	0	0	0	0	0	0	0	0	0
COPE010	NC_016781	Bacteria	Actinobacteria	Actinobacteridae	Actinomycetales	Corynebacterineae	Corynebacterium pseudotuberculosis 3/99-5	no	0	0	0	0	0	0	0	0	0	0	0	0	0	0	0	0	0	0	0	0	0
COPE011	NC_017307	Bacteria	Actinobacteria	Actinobacteridae	Actinomycetales	Corynebacterineae	Corynebacterium pseudotuberculosis CIP 52.97	no	0	0	0	0	0	0	0	0	0	0	0	0	0	0	0	0	0	0	0	0	0
COPE012	NC_017031	Bacteria	Actinobacteria	Actinobacteridae	Actinomycetales	Corynebacterineae	Corynebacterium pseudotuberculosis P54B96	no	0	0	0	0	0	0	0	0	0	0	0	0	0	0	0	0	0	0	0	0	0
COPE013	NC_017305	Bacteria	Actinobacteria	Actinobacteridae	Actinomycetales	Corynebacterineae	Corynebacterium pseudotuberculosis PAT10	no	0	0	0	0	0	0	0	0	0	0	0	0	0	0	0	0	0	0	0	0	0
COPE014	NC_018019	Bacteria	Actinobacteria	Actinobacteridae	Actinomycetales	Corynebacterineae	Corynebacterium pseudotuberculosis Cp162	no	0	0	0	0	0	0	0	0	0	0	0	0	0	0	0	0	0	0	0	0	0
COPR001	NC_011295	Bacteria	Firmicutes	Clostridia	Thermoanaerobacterales	Thermodesulfobiaceae	Coprothermobacter proteolyticus DSM 5265	no	0	0	0	0	1	0	0	0	0	0	0	0	0	0	0	0	0	0	0	0	0
COPS001	NC_003910	Bacteria	Proteobacteria	Gammaproteobacteria	Alteromonadales	Colwelliaceae	Colwellia psychrerythraea 34H	yes	3	1	1	0	1	0	0	0	0	0	0	0	0	0	0	0	0	0	0	0	0
COPT001	NC_014329	Bacteria	Actinobacteria	Actinobacteridae	Actinomycetales	Corynebacterineae	Corynebacterium pseudotuberculosis FRC41	no	0	0	0	0	0	0	0	0	0	0	0	0	0	0	0	0	0	0	0	0	0
CORE001	NC_015673	Bacteria	Actinobacteria	Actinobacteridae	Actinomycetales	Corynebacterineae	Corynebacterium resistens DSM 45100	no	0	0	0	0	0	0	0	0	0	0	0	0	0	0	0	0	0	0	0	0	0
COTE002	NC_013446, NC_010935	Bacteria	Proteobacteria	Betaproteobacteria	Burkholderiales	Comamonadaceae	Comamonas testosteroni CNB-2	yes	1	1	1	0	1	0	0	0	0	0	0	0	0	1	0	2	0	0	0	0	0
COTR001	NC_021663	Bacteria	Actinobacteria	Actinobacteridae	Actinomycetales	Corynebacterineae	Corynebacterium terpenotabidum Y-11	no	0	0	0	0	0	0	0	0	0	0	0	0	0	0	0	0	0	0	0	0	0
COUL001	NC_015683	Bacteria	Actinobacteria	Actinobacteridae	Actinomycetales	Corynebacterineae	Corynebacterium ulcerans BR-AD22	no	0	0	0	0	0	0	0	0	0	0	0	0	0	0	0	0	0	0	0	0	0
COUL002	NC_017317	Bacteria	Actinobacteria	Actinobacteridae	Actinomycetales	Corynebacterineae	Corynebacterium ulcerans 809	no	0	0	0	0	0	0	0	0	0	0	0	0	0	0	0	0	0	0	0	0	0
COUL003	NC_018101	Bacteria	Actinobacteria	Actinobacteridae	Actinomycetales	Corynebacterineae	Corynebacterium ulcerans 0102	no	0	0	0	0	0	0	0	0	0	0	0	0	0	0	0	0	0	0	0	0	0
COUR001	NC_010545	Bacteria	Actinobacteria	Actinobacteridae	Actinomycetales	Corynebacterineae	Corynebacterium urealyticum DSM 7109	no	0	0	0	0	0	0	0	0	0	0	0	0	0	0	0	0	0	0	0	0	0
COUR002	NC_020230	Bacteria	Actinobacteria	Actinobacteridae	Actinomycetales	Corynebacterineae	Corynebacterium urealyticum DSM 7111	no	0	0	0	0	0	0	0	0	0	0	0	0	0	0	0	0	0	0	0	0	0
COVA001	NC_015859	Bacteria	Actinobacteria	Actinobacteridae	Actinomycetales	Corynebacterineae	Corynebacterium variabile DSM 44702	no	0	0	0	0	0	0	0	0	0	0	0	0	0	0	0	0	0	0	0	0	0
COWO001	NC_013739	Bacteria	Actinobacteria	Rubrobacteridae	Solirubrobacterales	Conexibacteraceae	Conexibacter woesei DSM 14684	no	0	0	0	0	1	0	0	0	0	0	0	0	0	0	0	0	0	0	0	0	0
CRAT001	NC_014230	Bacteria	Bacteroidetes	Flavobacteriia	Flavobacteriales	Flavobacteriaceae	Croceibacter atlanticus HTCC2559	yes	1	0	0	0	0	0	0	0	0	0	0	0	0	0	0	0	0	0	0	0	1
CRCU001	NC_013170	Bacteria	Actinobacteria	Coriobacteridae	Coriobacteriales	Coriobacterineae	Cryptobacterium curtum DSM 15641	no	0	0	0	0	0	0	0	0	0	0	0	0	0	0	0	0	0	0	0	0	0
CREP001	NC_019753, NC_019734, NC_019735, NC_019736, NC_019737, NC_019754, NC_019755, NC_019756, NC_019733	Bacteria	Cyanobacteria	Oscillatoriales	Crinalium		Crinalium epipsammum PCC 9333	yes	1	0	0	0	0	0	0	0	0	0	0	0	0	0	0	0	0	0	0	0	0
CRSA001	NC_017933	Bacteria	Proteobacteria	Gammaproteobacteria	Enterobacteriales	Enterobacteriaceae	Cronobacter sakazakii ES15	yes	1	0	0	0	1	0	0	0	0	0	0	0	0	0	5	1	0	3	0	0	0
CRSA002	NC_020260, NC_020261, NC_020262, NC_020263	Bacteria	Proteobacteria	Gammaproteobacteria	Enterobacteriales	Enterobacteriaceae	Cronobacter sakazakii Sp291	yes	1	0	0	0	1	0	0	0	0	0	0	0	0	0	6	1	0	1	0	0	0
CRTU001	NC_013282, NC_013283, NC_013284, NC_013285	Bacteria	Proteobacteria	Gammaproteobacteria	Enterobacteriales	Enterobacteriaceae	Cronobacter turicensis z3032	yes	1	0	0	0	1	0	0	0	0	0	0	0	0	1	7	2	0	3	0	0	0
CUME001	NC_007973, NC_007974, NC_007972, NC_007971	Bacteria	Proteobacteria	Betaproteobacteria	Burkholderiales	Burkholderiaceae	Cupriavidus metallidurans CH34	yes	0	1	1	2	1	0	0	1	0	0	0	1	0	2	1	2	0	1	0	0	0
CUNE001	NC_015726, NC_015723, NC_015727, NC_015724	Bacteria	Proteobacteria	Betaproteobacteria	Burkholderiales	Burkholderiaceae	Cupriavidus necator N-1	yes	2	1	1	2	1	0	0	1	0	0	0	1	0	1	0	1	0	0	0	0	0
CUTA001	NC_010528, NC_010530, NC_010529	Bacteria	Proteobacteria	Betaproteobacteria	Burkholderiales	Burkholderiaceae	Cupriavidus taiwanensis LMG 19424	yes	4	1	1	2	1	1	0	0	0	0	0	0	0	1	1	2	0	2	0	0	0
CYAP001	NC_019776, NC_019777	Bacteria	Cyanobacteria	Chroococcales	Cyanobacterium		Cyanobacterium aponinum PCC 10605	yes	1	0	0	0	0	0	0	0	0	0	0	0	0	0	0	2	0	0	0	0	0
CYGR001	NC_019675	Bacteria	Cyanobacteria	Chroococcales	Cyanobium		Cyanobium gracile PCC 6307	yes	3	0	0	0	0	0	0	0	0	0	0	0	0	0	1	1	0	0	0	0	0
CYHU001	NC_008255	Bacteria	Bacteroidetes	Cytophagia	Cytophagales	Cytophagaceae	Cytophaga hutchinsonii ATCC 33406	yes	0	0	0	0	0	0	0	0	0	0	0	0	0	0	0	0	0	0	0	0	1
CYMA001	NC_015914	Bacteria	Bacteroidetes	Cytophagia	Cytophagales	Cyclobacteriaceae	Cyclobacterium marinum DSM 745	yes	1	0	0	0	0	0	0	0	1	0	0	0	0	0	0	0	0	0	0	0	1
CYP1001	NC_018697	Bacteria	Proteobacteria	Gammaproteobacteria	Thiotrichales	Piscirickettsiaceae	Cycloclasticus sp. P1	yes	1	0	1	0	1	0	0	0	0	0	0	0	0	0	0	0	0	0	0	0	0
CYSA001	NC_019778	Bacteria	Cyanobacteria	Chroococcales	Cyanobacterium		Cyanobacterium stanieri PCC 7202	yes	1	0	0	0	0	0	0	0	0	0	0	0	0	0	0	1	0	0	0	0	0
CYST001	NC_019757, NC_019744, NC_019758, NC_020050	Bacteria	Cyanobacteria	Nostocales	Nostocaceae	Cylindrospermum	Cylindrospermum stagnale PCC 7417	yes	6	0	0	0	0	0	0	0	0	2	0	0	0	0	0	5	0	0	0	0	0
CYTC001	NC_010546, NC_010547, NC_010539, NC_010541, NC_010542, NC_010543	Bacteria	Cyanobacteria	Chroococcales	Cyanothece		Cyanothece sp. ATCC 51142	yes	3	0	1	0	0	0	0	0	0	1	0	0	0	0	0	4	0	0	0	0	0
CYTC002	NC_011726, NC_011727, NC_011723, NC_011721	Bacteria	Cyanobacteria	Chroococcales	Cyanothece		Cyanothece sp. PCC 8801	yes	3	0	1	0	0	0	0	0	0	0	0	0	0	0	0	2	0	0	0	0	0
CYTC003	NC_011729, NC_011738, NC_011737, NC_011734, NC_011733, NC_011732, NC_011730	Bacteria	Cyanobacteria	Chroococcales	Cyanothece		Cyanothece sp. PCC 7424	yes	3	0	0	0	0	0	0	0	0	4	0	0	0	0	0	3	0	0	0	0	0
CYTC004	NC_011884, NC_011882, NC_011885, NC_011880	Bacteria	Cyanobacteria	Chroococcales	Cyanothece		Cyanothece sp. PCC 7425	yes	1	0	0	0	0	0	0	0	0	1	0	0	0	0	0	0	0	0	0	0	0
CYTC005	NC_013161, NC_013168, NC_013167, NC_013163, NC_013160	Bacteria	Cyanobacteria	Chroococcales	Cyanothece		Cyanothece sp. PCC 8802	yes	2	0	0	0	0	0	0	0	0	0	0	0	0	0	0	2	0	0	0	0	0
CYTC006	NC_014501, NC_014502, NC_014503, NC_014504, NC_014533, NC_014534, NC_014535	Bacteria	Cyanobacteria	Chroococcales	Cyanothece		Cyanothece sp. PCC 7822	yes	2	0	0	0	0	0	0	0	0	5	0	0	0	0	0	5	0	0	0	0	0
CYUC001	NC_013771	Bacteria	Cyanobacteria	Chroococcales			Cyanobacterium UCYN-A	yes	0	0	0	0	0	0	0	0	0	0	0	0	0	0	0	0	0	0	0	0	0
CYYE001	NC_007775	Bacteria	Cyanobacteria	Chroococcales	Synechococcus		Synechococcus sp. JA-3-3Ab	yes	0	0	1	0	0	0	0	0	0	0	0	0	0	0	0	0	0	0	0	0	0
CYYE002	NC_007776	Bacteria	Cyanobacteria	Chroococcales	Synechococcus		Synechococcus sp. JA-2-3B'a(2-13)	yes	0	0	1	0	0	0	0	0	0	0	0	0	0	0	0	0	0	0	0	0	0
CYZA001	NC_021917, NC_021918	Bacteria	Proteobacteria	Gammaproteobacteria	Thiotrichales	Piscirickettsiaceae	Cycloclasticus zancles 7-ME	yes	1	0	1	0	1	0	0	0	0	0	0	0	0	1	0	0	0	0	0	0	0
DASA001	NC_019780	Bacteria	Cyanobacteria	Chroococcales	Dactylococcopsis		Dactylococcopsis salina PCC 8305	yes	0	0	0	0	0	0	0	0	0	0	0	0	0	0	0	2	0	0	0	0	0
DEAC001	NC_010002	Bacteria	Proteobacteria	Betaproteobacteria	Burkholderiales	Comamonadaceae	Delftia acidovorans SPH-1	yes	2	1	1	1	1	0	0	0	0	0	0	1	0	2	0	1	0	1	0	0	0
DEAE001	NC_013943	Bacteria	Deferribacteres	Deferribacterales	Deferribacteraceae	Denitrovibrio	Denitrovibrio acetiphilus DSM 12809	yes	1	0	0	0	1	0	0	0	0	0	1	0	0	0	0	0	0	0	0	0	0
DEAF001	NC_016629	Bacteria	Proteobacteria	Deltaproteobacteria	Desulfovibrionales	Desulfovibrionaceae	Desulfovibrio africanus str. Walvis Bay	yes	1	0	0	0	1	0	0	0	0	0	0	0	0	0	0	0	0	0	0	0	0
DEAI001	NC_018068, NC_018066, NC_018067	Bacteria	Firmicutes	Clostridia	Clostridiales	Peptococcaceae	Desulfosporosinus acidiphilus SJ4	no	0	0	0	0	1	0	0	0	0	0	0	0	0	0	0	0	0	0	0	0	0
DEAK001	NC_014216	Bacteria	Proteobacteria	Deltaproteobacteria	Desulfobacterales	Desulfobulbaceae	Desulfurivibrio alkaliphilus AHT2	yes	0	1	1	1	1	0	0	0	0	0	0	0	0	0	0	0	0	0	0	0	0
DEAL001	NC_011768	Bacteria	Proteobacteria	Deltaproteobacteria	Desulfobacterales	Desulfobacteraceae	Desulfatibacillum alkenivorans AK-01	yes	0	0	0	0	1	0	0	0	0	0	0	0	0	0	0	2	0	0	0	0	0
DEAO001	NC_015388	Bacteria	Proteobacteria	Deltaproteobacteria	Syntrophobacterales	Syntrophaceae	Desulfobacca acetoxidans DSM 11109	yes	0	0	0	1	0	0	0	0	0	0	0	0	0	0	0	0	0	0	0	0	0
DEAR001	NC_007298	Bacteria	Proteobacteria	Betaproteobacteria	Rhodocyclales	Rhodocyclaceae	Dechloromonas aromatica RCB	yes	1	0	1	0	1	0	0	0	0	0	1	0	0	0	0	1	0	1	0	0	0
DEAS001	NC_014844	Bacteria	Proteobacteria	Deltaproteobacteria	Desulfovibrionales	Desulfovibrionaceae	Desulfovibrio aespoeensis Aspo-2	yes	2	0	0	1	1	0	0	0	0	0	0	0	0	0	2	2	0	0	0	0	0
DEAT001	NC_012108, NC_012109	Bacteria	Proteobacteria	Deltaproteobacteria	Desulfobacterales	Desulfobacteraceae	Desulfobacterium autotrophicum HRM2	yes	0	0	0	0	1	0	0	0	0	0	0	0	0	0	0	0	0	0	0	0	0
DEAU001	NC_010424	Bacteria	Firmicutes	Clostridia	Clostridiales	Peptococcaceae	Candidatus Desulforudis audaxviator MP104C	no	0	0	0	0	1	0	0	0	0	0	0	0	0	0	0	0	0	0	0	0	0
DEAX001	NC_013216	Bacteria	Firmicutes	Clostridia	Clostridiales	Peptococcaceae	Desulfotomaculum acetoxidans DSM 771	no	0	0	0	0	1	0	0	0	0	0	0	0	0	0	0	0	0	0	0	0	0
DEBA001	NC_013173	Bacteria	Proteobacteria	Deltaproteobacteria	Desulfovibrionales	Desulfomicrobiaceae	Desulfomicrobium baculatum DSM 4028	yes	2	0	0	0	1	0	0	0	0	0	0	0	0	0	0	1	0	0	0	0	0
DEBR001	NC_014365	Bacteria	Proteobacteria	Deltaproteobacteria	Desulfarculales	Desulfarculaceae	Desulfarculus baarsii DSM 2075	yes	1	0	0	1	1	0	0	0	0	0	0	0	0	0	5	0	0	0	0	0	0
DECA001	NC_015565	Bacteria	Firmicutes	Clostridia	Clostridiales	Peptococcaceae	Desulfotomaculum carboxydivorans CO-1-SRB	no	0	0	0	0	1	0	0	0	0	0	0	0	0	0	0	0	0	0	0	0	0
DECF001	NC_018867	Bacteria	Firmicutes	Clostridia	Clostridiales	Peptococcaceae	Dehalobacter sp. CF	no	0	0	0	0	1	0	0	0	0	0	0	0	0	0	0	0	0	0	0	0	0
DECS001	NC_015563	Bacteria	Proteobacteria	Betaproteobacteria	Burkholderiales	Comamonadaceae	Delftia sp. Cs1-4	yes	1	1	1	1	1	0	0	0	0	0	1	0	0	0	0	0	0	1	0	0	0
DEDC001	NC_018866	Bacteria	Firmicutes	Clostridia	Clostridiales	Peptococcaceae	Dehalobacter sp. DCA	no	0	0	0	0	1	0	0	0	0	0	0	0	0	0	0	0	0	0	0	0	0
DEDE001	NC_007519	Bacteria	Proteobacteria	Deltaproteobacteria	Desulfovibrionales	Desulfovibrionaceae	Desulfovibrio alaskensis G20	yes	1	0	0	1	1	0	0	0	0	0	0	0	0	0	0	0	0	0	0	0	0
DEDE002	NC_011883	Bacteria	Proteobacteria	Deltaproteobacteria	Desulfovibrionales	Desulfovibrionaceae	Desulfovibrio desulfuricans subsp. desulfuricans str. ATCC 27774	yes	1	0	0	0	1	0	0	0	0	0	0	0	0	0	1	0	0	0	0	0	0
DEDH001	NC_018017	Bacteria	Firmicutes	Clostridia	Clostridiales	Peptococcaceae	Desulfitobacterium dehalogenans ATCC 51507	no	0	0	0	0	1	0	0	0	0	0	0	0	0	0	0	0	0	0	0	0	0
DEDI001	NC_019903	Bacteria	Firmicutes	Clostridia	Clostridiales	Peptococcaceae	Desulfitobacterium dichloroeliminans LMG P-21439	no	0	0	0	0	1	0	0	0	0	0	0	0	0	0	0	0	0	0	0	0	0
DEDS001	NC_013939, NC_013940	Bacteria	Deferribacteres	Deferribacterales	Deferribacteraceae	Deferribacter	Deferribacter desulfuricans SSM1	yes	0	0	1	0	0	0	0	0	0	0	0	0	0	0	0	0	0	0	0	0	0
DEDU001	NC_016803	Bacteria	Proteobacteria	Deltaproteobacteria	Desulfovibrionales	Desulfovibrionaceae	Desulfovibrio desulfuricans ND132	yes	1	0	0	1	1	0	0	0	0	0	0	0	0	0	1	0	0	0	0	0	0
DEET001	NC_002936	Bacteria	Chloroflexi	Dehalococcoidetes	Dehalococcoides		Dehalococcoides ethenogenes 195	no	0	0	0	0	0	0	0	0	0	0	0	0	0	0	0	0	0	0	0	0	0
DEFE001	NC_018001	Archaea	Crenarchaeota	Thermoprotei	Desulfurococcales	Desulfurococcaceae	Desulfurococcus fermentans DSM 16532	no	0	0	0	0	0	0	0	0	0	0	0	0	0	0	0	0	0	0	0	0	0
DEGE001	NC_008025, NC_008010, NC_009939	Bacteria	Deinococcus-Thermus	Deinococci	Deinococcales	Deinococcaceae	Deinococcus geothermalis DSM 11300	yes	0	0	0	0	0	0	0	0	0	0	0	0	0	0	0	0	0	0	0	0	0
DEGG001	NC_022444, NC_022436	Bacteria	Proteobacteria	Deltaproteobacteria	Desulfovibrionales	Desulfovibrionaceae	Desulfovibrio gigas DSM 1382 = ATCC 19364 genome.	yes	0	0	0	0	1	0	0	0	0	0	0	0	0	0	0	0	0	0	0	0	0
DEGI001	NC_021184	Bacteria	Firmicutes	Clostridia	Clostridiales	Peptococcaceae	Desulfotomaculum gibsoniae DSM 7213	no	0	0	0	0	1	0	0	0	0	0	0	0	0	0	0	0	0	0	0	0	0
DEGO001	NC_017790, NC_017771, NC_017791, NC_017792, NC_017793, NC_017805, NC_017806	Bacteria	Deinococcus-Thermus	Deinococci	Deinococcales	Deinococcaceae	Deinococcus gobiensis I-0	yes	0	0	0	0	0	0	0	0	0	0	0	0	0	0	0	0	0	0	0	0	0
DEGT001	NC_013890	Bacteria	Chloroflexi	Dehalococcoidetes	Dehalococcoides		Dehalococcoides sp. GT	no	0	0	0	0	0	0	0	0	0	0	0	0	0	0	0	0	0	0	0	0	0
DEHA001	NC_007907	Bacteria	Firmicutes	Clostridia	Clostridiales	Peptococcaceae	Desulfitobacterium hafniense Y51	no	0	0	0	0	1	0	0	0	0	0	0	0	0	0	0	0	0	0	0	0	0
DEHA002	NC_011830	Bacteria	Firmicutes	Clostridia	Clostridiales	Peptococcaceae	Desulfitobacterium hafniense DCB-2	no	0	0	0	0	1	0	0	0	0	0	0	0	0	0	0	0	0	0	0	0	0
DEHY001	NC_020055, NC_019953	Bacteria	Proteobacteria	Deltaproteobacteria	Desulfovibrionales	Desulfovibrionaceae	Desulfovibrio hydrothermalis AM13 = DSM 14728	yes	2	0	0	0	1	0	0	0	0	0	0	0	0	1	0	0	0	1	0	0	0
DEIN001	NC_014836	Bacteria	Chrysiogenetes	Chrysiogenales	Chrysiogenaceae	Desulfurispirillum	Desulfurispirillum indicum S5	no	1	1	0	0	1	0	0	0	0	0	1	0	0	0	0	0	0	0	0	0	0
DEKA001	NC_011766	Archaea	Crenarchaeota	Thermoprotei	Desulfurococcales	Desulfurococcaceae	Desulfurococcus kamchatkensis 1221n	no	0	0	0	0	0	0	0	0	0	0	0	0	0	0	0	0	0	0	0	0	0
DEKU001	NC_015573	Bacteria	Firmicutes	Clostridia	Clostridiales	Peptococcaceae	Desulfotomaculum kuznetsovii DSM 6115	no	0	0	0	1	1	0	0	0	0	0	0	0	0	0	0	0	0	0	0	0	0
DELY001	NC_014314	Bacteria	Chloroflexi	Dehalococcoidetes	Dehalogenimonas		Dehalogenimonas lykanthroporepellens BL-DC-9	no	0	0	0	0	0	0	0	0	0	0	0	0	0	0	0	0	0	0	0	0	0
DEMA001	NC_012796, NC_012797, NC_012795	Bacteria	Proteobacteria	Deltaproteobacteria	Desulfovibrionales	Desulfovibrionaceae	Desulfovibrio magneticus RS-1	yes	1	0	0	0	1	0	0	0	0	0	0	0	0	0	4	0	0	0	0	0	0
DEMC001	NC_020387	Bacteria	Chloroflexi	Dehalococcoidia	Dehalococcoidales	Dehalococcoidaceae	Dehalococcoides mccartyi BTF08	no	0	0	0	0	0	0	0	0	0	0	0	0	0	0	0	0	0	0	0	0	0
DEMC002	NC_020386	Bacteria	Chloroflexi	Dehalococcoidia	Dehalococcoidales	Dehalococcoidaceae	Dehalococcoides mccartyi DCMB5	no	0	0	0	0	0	0	0	0	0	0	0	0	0	0	0	0	0	0	0	0	0
DEME001	NC_018515	Bacteria	Firmicutes	Clostridia	Clostridiales	Peptococcaceae	Desulfosporosinus meridiei DSM 13257	no	0	0	0	0	1	0	0	0	0	0	0	0	0	0	0	0	0	0	0	0	0
DEMR001	NC_014958	Bacteria	Deinococcus-Thermus	Deinococci	Deinococcales	Deinococcaceae	Deinococcus maricopensis DSM 21211	yes	0	0	0	0	0	0	0	0	0	0	0	0	0	0	0	0	0	0	0	0	0
DEMU001	NC_014961	Archaea	Crenarchaeota	Thermoprotei	Desulfurococcales	Desulfurococcaceae	Desulfurococcus mucosus DSM 2162	no	0	0	0	0	0	0	0	0	0	0	0	0	0	0	0	0	0	0	0	0	0
DEOL001	NC_009943	Bacteria	Proteobacteria	Deltaproteobacteria	Desulfobacterales	Desulfobacteraceae	Desulfococcus oleovorans Hxd3	yes	0	0	1	0	0	0	0	0	0	0	0	0	0	0	1	0	1	0	0	0	0
DEOR001	NC_016584	Bacteria	Firmicutes	Clostridia	Clostridiales	Peptococcaceae	Desulfosporosinus orientis DSM 765	no	0	0	0	0	1	0	0	0	0	0	0	0	0	0	0	0	0	0	0	0	0
DEPE001	NC_019793, NC_019790, NC_019789	Bacteria	Deinococcus-Thermus	Deinococci	Deinococcales	Deinococcaceae	Deinococcus peraridilitoris DSM 19664	yes	0	0	0	0	0	0	0	0	0	0	0	0	0	0	0	0	0	0	0	0	0
DEPI001	NC_020409	Bacteria	Proteobacteria	Deltaproteobacteria	Desulfovibrionales	Desulfovibrionaceae	Desulfovibrio piezophilus C1TLV30	yes	3	0	0	1	1	0	0	0	0	0	0	0	0	0	0	2	0	0	0	0	0
DEPR001	NC_014972	Bacteria	Proteobacteria	Deltaproteobacteria	Desulfobacterales	Desulfobulbaceae	Desulfobulbus propionicus DSM 2032	yes	0	0	0	0	1	0	0	0	0	0	0	0	0	0	3	0	0	0	0	0	0
DEPS001	NC_006138, NC_006139, NC_006140	Bacteria	Proteobacteria	Deltaproteobacteria	Desulfobacterales	Desulfobulbaceae	Desulfotalea psychrophila LSv54	yes	2	0	0	1	1	0	0	0	0	0	0	0	0	1	8	1	0	0	0	0	0
DEPT001	NC_015161, NC_015162, NC_015163, NC_015169, NC_015170	Bacteria	Deinococcus-Thermus	Deinococci	Deinococcales	Deinococcaceae	Deinococcus proteolyticus MRP	yes	0	0	0	0	0	0	0	0	0	0	0	0	0	0	0	0	0	0	0	0	0
DERA001	NC_001263, NC_001264, NC_000958, NC_000959	Bacteria	Deinococcus-Thermus	Deinococci	Deinococcales	Deinococcaceae	Deinococcus radiodurans R1	yes	0	0	0	0	0	0	0	0	0	0	0	0	0	0	0	0	0	0	0	0	0
DERE001	NC_009253	Bacteria	Firmicutes	Clostridia	Clostridiales	Peptococcaceae	Desulfotomaculum reducens MI-1	no	0	0	0	1	1	0	0	0	0	0	0	0	0	0	0	0	0	0	0	0	0
DERU001	NC_015589	Bacteria	Firmicutes	Clostridia	Clostridiales	Peptococcaceae	Desulfotomaculum ruminis DSM 2154	no	0	0	0	0	1	0	0	0	0	0	0	0	0	0	0	0	0	0	0	0	0
DESA001	NC_012881	Bacteria	Proteobacteria	Deltaproteobacteria	Desulfovibrionales	Desulfovibrionaceae	Desulfovibrio salexigens DSM 2638	yes	3	0	0	0	1	0	0	0	0	0	0	0	0	1	0	0	0	1	0	0	0
DESE001	NC_012526, NC_012527, NC_012528, NC_012529	Bacteria	Deinococcus-Thermus	Deinococci	Deinococcales	Deinococcaceae	Deinococcus deserti VCD115	yes	0	0	0	0	0	0	0	0	0	0	0	0	0	0	0	0	0	0	0	0	0
DESL001	NC_020304, NC_020305	Bacteria	Proteobacteria	Deltaproteobacteria	Desulfobacterales	Desulfobulbaceae	Desulfocapsa sulfexigens DSM 10523	yes	3	0	0	0	1	0	0	0	0	0	0	0	0	0	1	0	0	1	0	0	0
DESP001	NC_007356	Bacteria	Chloroflexi	Dehalococcoidetes	Dehalococcoides		Dehalococcoides sp. CBDB1	no	0	0	0	0	0	0	0	0	0	0	0	0	0	0	0	0	0	0	0	0	0
DESP002	NC_009455	Bacteria	Chloroflexi	Dehalococcoidetes	Dehalococcoides		Dehalococcoides sp. BAV1	no	0	0	0	0	0	0	0	0	0	0	0	0	0	0	0	0	0	0	0	0	0
DESU001	NC_016616	Bacteria	Proteobacteria	Betaproteobacteria	Rhodocyclales	Rhodocyclaceae	Dechlorosoma suillum PS	yes	1	0	1	0	1	0	0	0	0	0	0	0	0	1	2	1	0	0	0	0	0
DETH001	NC_015185	Bacteria	Aquificae	Aquificales	Desulfurobacteriaceae	Desulfurobacterium	Desulfurobacterium thermolithotrophum DSM 11699	yes	1	0	0	0	0	0	0	0	0	0	0	0	0	0	0	0	0	0	0	0	0
DETI001	NC_018025, NC_018026	Bacteria	Proteobacteria	Deltaproteobacteria	Syntrophobacterales	Syntrophaceae	Desulfomonile tiedjei DSM 6799	yes	1	0	0	0	0	0	0	0	0	0	0	0	0	0	0	0	0	0	0	0	0
DETO001	NC_018645	Bacteria	Proteobacteria	Deltaproteobacteria	Desulfobacterales	Desulfobacteraceae	Desulfobacula toluolica Tol2	yes	1	0	0	1	1	0	0	0	0	0	0	0	0	0	0	1	0	0	0	0	0
DEVS001	NC_013552	Bacteria	Chloroflexi	Dehalococcoidetes	Dehalococcoides		Dehalococcoides sp. VS	no	0	0	0	0	0	0	0	0	0	0	0	0	0	0	0	0	0	0	0	0	0
DEVU001	NC_002937, NC_005863	Bacteria	Proteobacteria	Deltaproteobacteria	Desulfovibrionales	Desulfovibrionaceae	Desulfovibrio vulgaris str. Hildenborough	yes	1	0	0	1	1	1	0	0	0	0	0	0	0	0	1	0	0	0	0	0	0
DEVU002	NC_008751, NC_008741	Bacteria	Proteobacteria	Deltaproteobacteria	Desulfovibrionales	Desulfovibrionaceae	Desulfovibrio vulgaris DP4	yes	1	0	0	1	1	1	0	0	0	0	0	0	0	0	0	0	0	0	0	0	0
DEVU003	NC_011769	Bacteria	Proteobacteria	Deltaproteobacteria	Desulfovibrionales	Desulfovibrionaceae	Desulfovibrio vulgaris str. 'Miyazaki F'	yes	1	0	0	1	1	1	0	0	0	0	0	0	0	0	1	0	0	0	0	0	0
DEVU004	NC_017310, NC_017311	Bacteria	Proteobacteria	Deltaproteobacteria	Desulfovibrionales	Desulfovibrionaceae	Desulfovibrio vulgaris RCH1	yes	1	0	0	1	1	1	0	0	0	0	0	0	0	0	1	0	0	0	0	0	0
DHRE001	NC_013223, NC_013224	Bacteria	Proteobacteria	Deltaproteobacteria	Desulfovibrionales	Desulfohalobiaceae	Desulfohalobium retbaense DSM 5692	yes	1	0	1	1	1	0	0	0	0	0	0	0	0	0	0	0	0	0	0	0	0
DIDA001	NC_012880	Bacteria	Proteobacteria	Gammaproteobacteria	Enterobacteriales	Enterobacteriaceae	Dickeya dadantii Ech703	yes	0	1	0	0	1	0	0	0	0	0	0	0	0	0	0	1	0	0	0	0	0
DIDA002	NC_013592	Bacteria	Proteobacteria	Gammaproteobacteria	Enterobacteriales	Enterobacteriaceae	Dickeya dadantii Ech586	yes	1	1	0	0	1	1	0	0	0	0	0	0	0	2	3	2	0	1	0	0	0
DIDA003	NC_014500	Bacteria	Proteobacteria	Gammaproteobacteria	Enterobacteriales	Enterobacteriaceae	Dickeya dadantii 3937	yes	1	1	0	0	1	1	0	0	0	0	0	0	0	2	1	1	0	1	0	0	0
DINO001	NC_009446	Bacteria	Proteobacteria	Gammaproteobacteria	Cardiobacteriales	Cardiobacteriaceae	Dichelobacter nodosus VCS1703A	yes	1	0	1	0	0	0	0	0	0	0	0	0	0	0	0	0	0	0	0	0	0
DISH001	NC_009952, NC_009955, NC_009956, NC_009957, NC_009958, NC_009959	Bacteria	Proteobacteria	Alphaproteobacteria	Rhodobacterales	Rhodobacteraceae	Dinoroseobacter shibae DFL 12	yes	2	0	0	1	1	0	0	0	0	0	0	0	0	2	1	0	0	0	0	0	0
DISP001	NC_011992	Bacteria	Proteobacteria	Betaproteobacteria	Burkholderiales	Comamonadaceae	Acidovorax ebreus TPSY	yes	0	1	1	0	1	0	0	0	0	0	0	1	0	2	0	0	0	0	0	0	0
DITH001	NC_011297	Bacteria	Dictyoglomi	Dictyoglomales	Dictyoglomaceae	Dictyoglomus	Dictyoglomus thermophilum H-6-12	no	0	0	1	0	0	0	0	0	0	0	0	0	0	0	0	0	0	0	0	0	0
DITU001	NC_011661	Bacteria	Dictyoglomi	Dictyoglomales	Dictyoglomaceae	Dictyoglomus	Dictyoglomus turgidum DSM 6724	no	0	0	1	0	0	0	0	0	0	0	0	0	0	0	0	0	0	0	0	0	0
DIZE001	NC_012912	Bacteria	Proteobacteria	Gammaproteobacteria	Enterobacteriales	Enterobacteriaceae	Dickeya zeae Ech1591	yes	1	1	0	1	1	1	0	0	0	0	0	1	0	1	0	1	0	1	0	0	0
DYFE001	NC_013037	Bacteria	Bacteroidetes	Cytophagia	Cytophagales	Cytophagaceae	Dyadobacter fermentans DSM 18053	yes	3	0	0	0	0	0	0	0	0	0	0	0	0	0	0	0	0	0	0	1	1
ECVI001	NC_019904	Bacteria	Bacteroidetes	Cytophagia	Cytophagales	Cyclobacteriaceae	Echinicola vietnamensis DSM 17526	yes	1	0	0	0	0	0	0	0	4	0	0	0	0	0	0	0	0	0	0	0	1
EDIC001	NC_012779	Bacteria	Proteobacteria	Gammaproteobacteria	Enterobacteriales	Enterobacteriaceae	Edwardsiella ictaluri 93-146	yes	1	0	0	0	1	1	0	0	0	0	0	1	0	0	4	3	1	1	0	0	0
EDTA001	NC_013508, NC_013509	Bacteria	Proteobacteria	Gammaproteobacteria	Enterobacteriales	Enterobacteriaceae	Edwardsiella tarda EIB202	yes	1	0	0	0	1	1	0	0	0	0	0	0	0	1	3	2	3	1	0	0	0
EDTA002	NC_017309, NC_017318	Bacteria	Proteobacteria	Gammaproteobacteria	Enterobacteriales	Enterobacteriaceae	Edwardsiella tarda FL6-60	yes	1	0	0	0	1	1	0	0	0	0	0	0	0	0	3	2	3	1	0	0	0
EDTA003	NC_020796	Bacteria	Proteobacteria	Gammaproteobacteria	Enterobacteriales	Enterobacteriaceae	Edwardsiella tarda C07-087	yes	1	0	0	0	1	1	0	0	0	0	0	0	0	0	4	2	3	2	0	0	0
EGLE001	NC_013204	Bacteria	Actinobacteria	Coriobacteridae	Coriobacteriales	Coriobacterineae	Eggerthella lenta DSM 2243	no	0	0	0	0	0	0	0	0	0	0	0	0	0	0	0	0	0	0	0	0	0
EGYY001	NC_015738	Bacteria	Actinobacteria	Coriobacteridae	Coriobacteriales	Coriobacterineae	Eggerthella sp. YY7918	no	0	0	0	0	0	0	0	0	0	0	0	0	0	0	0	0	0	0	0	0	0
EHCA001	NC_007354	Bacteria	Proteobacteria	Alphaproteobacteria	Rickettsiales	Anaplasmataceae	Ehrlichia canis str. Jake	yes	0	0	0	0	0	0	0	0	0	0	0	0	0	0	0	0	0	0	0	0	0
EHCH001	NC_007799	Bacteria	Proteobacteria	Alphaproteobacteria	Rickettsiales	Anaplasmataceae	Ehrlichia chaffeensis str. Arkansas	yes	0	0	0	0	0	0	0	0	0	0	0	0	0	0	0	0	0	0	0	0	0
EHRU001	NC_005295	Bacteria	Proteobacteria	Alphaproteobacteria	Rickettsiales	Anaplasmataceae	Ehrlichia ruminantium str. Welgevonden	yes	0	0	0	0	0	0	0	0	0	0	0	0	0	0	0	0	0	0	0	0	0
EHRU002	NC_006831	Bacteria	Proteobacteria	Alphaproteobacteria	Rickettsiales	Anaplasmataceae	Ehrlichia ruminantium str. Gardel	yes	0	0	0	0	0	0	0	0	0	0	0	0	0	0	0	0	0	0	0	0	0
EHRU003	NC_006832	Bacteria	Proteobacteria	Alphaproteobacteria	Rickettsiales	Anaplasmataceae	Ehrlichia ruminantium str. Welgevonden	yes	0	0	0	0	0	0	0	0	0	0	0	0	0	0	0	0	0	0	0	0	0
ELMU001	NC_010644	Bacteria	Elusimicrobia	Elusimicrobia	Elusimicrobiales	Elusimicrobiaceae	Elusimicrobium minutum Pei191	yes	0	0	0	0	0	0	0	0	0	0	0	0	0	0	0	0	0	0	0	0	0
EMOL001	NC_018748, NC_018742, NC_018743, NC_018744, NC_018745, NC_018749	Bacteria	Bacteroidetes	Cytophagia	Cytophagales	Cytophagaceae	Emticicia oligotrophica DSM 17448	yes	4	0	0	0	0	0	0	0	1	0	0	0	0	0	0	0	0	0	0	0	0
ENAE001	NC_015663	Bacteria	Proteobacteria	Gammaproteobacteria	Enterobacteriales	Enterobacteriaceae	Enterobacter aerogenes KCTC 2190	yes	2	0	0	0	1	0	0	0	0	0	0	0	0	0	2	4	1	2	0	0	0
ENAE002	NC_020181, NC_020180, NC_020182	Bacteria	Proteobacteria	Gammaproteobacteria	Enterobacteriales	Enterobacteriaceae	Enterobacter aerogenes EA1509E	yes	3	0	0	0	1	0	0	0	0	0	1	1	0	1	2	3	0	2	0	0	0
ENAS001	NC_015968, NC_015963, NC_015969	Bacteria	Proteobacteria	Gammaproteobacteria	Enterobacteriales	Enterobacteriaceae	Enterobacter asburiae LF7a	yes	3	1	0	0	1	0	0	0	0	0	1	0	0	0	3	1	0	2	0	0	0
ENBA001	NC_020063	Bacteria	Proteobacteria	Gammaproteobacteria	Enterobacteriales	Enterobacteriaceae	Enterobacteriaceae bacterium strain FGI 57	yes	3	0	0	0	1	0	0	0	0	0	0	0	0	0	8	0	1	1	0	0	0
ENCA001	NC_020995	Bacteria	Firmicutes	Bacilli	Lactobacillales	Enterococcaceae	Enterococcus casseliflavus EC20	no	0	0	0	0	1	0	0	0	0	0	0	0	0	0	0	0	0	0	0	0	0
ENCL001	NC_014121, NC_014108, NC_014107	Bacteria	Proteobacteria	Gammaproteobacteria	Enterobacteriales	Enterobacteriaceae	Enterobacter cloacae subsp. cloacae ATCC 13047	yes	5	1	0	0	2	0	0	0	0	0	2	1	0	0	2	1	0	2	0	0	0
ENCL002	NC_014618	Bacteria	Proteobacteria	Gammaproteobacteria	Enterobacteriales	Enterobacteriaceae	Enterobacter cloacae SCF1	yes	0	1	0	0	1	0	0	0	0	0	0	0	0	0	7	2	2	0	0	0	0
ENCL003	NC_016514, NC_016515	Bacteria	Proteobacteria	Gammaproteobacteria	Enterobacteriales	Enterobacteriaceae	Enterobacter cloacae EcWSU1	yes	2	1	0	0	1	0	0	0	0	0	0	0	0	0	2	0	0	1	0	0	0
ENCL004	NC_018079	Bacteria	Proteobacteria	Gammaproteobacteria	Enterobacteriales	Enterobacteriaceae	Enterobacter cloacae subsp. dissolvens SDM	yes	6	1	0	0	2	0	0	0	0	0	0	0	0	0	3	2	1	1	0	0	0
ENCL005	NC_018405	Bacteria	Proteobacteria	Gammaproteobacteria	Enterobacteriales	Enterobacteriaceae	Enterobacter cloacae subsp. cloacae ENHKU01	yes	2	2	0	0	1	0	0	0	0	0	0	0	0	0	1	2	0	2	0	0	0
ENFA001	NC_004668, NC_004669, NC_004670, NC_004671	Bacteria	Firmicutes	Lactobacillales	Enterococcaceae	Enterococcus	Enterococcus faecalis V583	no	0	0	0	0	0	0	0	0	0	0	0	0	0	0	0	0	0	0	0	0	0
ENFA002	NC_017316	Bacteria	Firmicutes	Lactobacillales	Enterococcaceae	Enterococcus	Enterococcus faecalis OG1RF	no	0	0	0	0	0	0	0	0	0	0	0	0	0	0	0	0	0	0	0	0	0
ENFA004	NC_018221, NC_018222, NC_018223	Bacteria	Firmicutes	Bacilli	Lactobacillales	Enterococcaceae	Enterococcus faecalis D32	no	0	0	0	0	0	0	0	0	0	0	0	0	0	0	0	0	0	0	0	0	0
ENFA005	NC_019770	Bacteria	Firmicutes	Bacilli	Lactobacillales	Enterococcaceae	Enterococcus faecalis str. Symbioflor 1	no	0	0	0	0	0	0	0	0	0	0	0	0	0	0	0	0	0	0	0	0	0
ENFE001	NC_017960, NC_017961, NC_017962, NC_017963	Bacteria	Firmicutes	Lactobacillales	Enterococcaceae	Enterococcus	Enterococcus faecium DO	no	0	0	0	0	0	0	0	0	0	0	0	0	0	0	0	0	0	0	0	0	0
ENFE002	NC_017022, NC_017023, NC_017024, NC_017032	Bacteria	Firmicutes	Bacilli	Lactobacillales	Enterococcaceae	Enterococcus faecium Aus0004	no	0	0	0	0	0	0	0	0	0	0	0	0	0	0	0	0	0	0	0	0	0
ENFE003	NC_021994, NC_021987, NC_021988, NC_021989, NC_021990, NC_021995, NC_021996	Bacteria	Firmicutes	Bacilli	Lactobacillales	Enterococcaceae	Enterococcus faecium Aus0085	no	0	0	0	0	0	0	0	0	0	0	0	0	0	0	0	0	0	0	0	0	0
ENFE004	NC_020207, NC_020208	Bacteria	Firmicutes	Bacilli	Lactobacillales	Enterococcaceae	Enterococcus faecium NRRL B-2354	no	0	0	0	0	0	0	0	0	0	0	0	0	0	0	0	0	0	0	0	0	0
ENHI001	NC_018081, NC_015845	Bacteria	Firmicutes	Bacilli	Lactobacillales	Enterococcaceae	Enterococcus hirae ATCC 9790	no	0	0	0	0	0	0	0	0	0	0	0	0	0	0	0	0	0	0	0	0	0
ENPA001	NC_019566	Bacteria	Proteobacteria	Alphaproteobacteria	Rhodospirillales	Rhodospirillaceae	Candidatus Endolissoclinum patella L2	yes	0	0	0	0	0	0	0	0	0	0	0	0	0	0	0	0	0	0	0	0	0
ENR4001	NC_021500, NC_021492	Bacteria	Proteobacteria	Gammaproteobacteria	Enterobacteriales	Enterobacteriaceae	Enterobacter sp. R4-368	yes	0	0	0	0	1	1	0	0	0	0	1	0	0	0	1	3	0	2	0	0	0
ENSA001	NC_009778, NC_009779, NC_009780	Bacteria	Proteobacteria	Gammaproteobacteria	Enterobacteriales	Enterobacteriaceae	Cronobacter sakazakii ATCC BAA-894	yes	0	0	0	0	1	0	0	0	0	0	0	0	0	1	6	1	0	1	0	0	0
ENSP001	NC_009436, NC_009425	Bacteria	Proteobacteria	Gammaproteobacteria	Enterobacteriales	Enterobacteriaceae	Enterobacter sp. 638	yes	1	0	0	0	1	0	0	0	0	0	1	0	0	0	7	2	2	0	0	0	0
ERAM001	NC_013971, NC_013972, NC_013973	Bacteria	Proteobacteria	Gammaproteobacteria	Enterobacteriales	Enterobacteriaceae	Erwinia amylovora ATCC 49946	yes	1	0	0	0	2	3	0	0	0	0	0	0	1	0	0	3	0	2	0	0	0
ERAM002	NC_013961, NC_013957	Bacteria	Proteobacteria	Gammaproteobacteria	Enterobacteriales	Enterobacteriaceae	Erwinia amylovora CFBP1430	yes	1	0	0	0	2	3	0	0	0	0	0	0	0	0	0	3	0	2	0	0	0
ERBI001	NC_014306, NC_014305, NC_014304	Bacteria	Proteobacteria	Gammaproteobacteria	Enterobacteriales	Enterobacteriaceae	Erwinia billingiae Eb661	yes	3	0	0	0	1	0	0	0	0	0	1	1	0	0	2	3	0	2	0	0	0
ERCA001	NC_004547	Bacteria	Proteobacteria	Gammaproteobacteria	Enterobacteriales	Enterobacteriaceae	Pectobacterium atrosepticum SCRI1043	yes	4	1	1	1	1	1	0	0	0	0	0	1	0	1	2	2	0	1	0	0	0
EREJ001	NC_017445, NC_017442, NC_017446, NC_017443, NC_017447, NC_017444	Bacteria	Proteobacteria	Gammaproteobacteria	Enterobacteriales	Enterobacteriaceae	Erwinia sp. Ejp617	yes	1	0	0	0	2	2	0	0	0	0	0	1	0	0	0	4	0	1	0	0	0
ERLI001	NC_007722	Bacteria	Proteobacteria	Alphaproteobacteria	Sphingomonadales	Erythrobacteraceae	Erythrobacter litoralis HTCC2594	yes	0	0	0	0	0	0	0	1	0	0	3	0	0	0	2	1	1	0	0	0	0
ERPY001	NC_012214, NC_013263, NC_013264, NC_013265, NC_013954	Bacteria	Proteobacteria	Gammaproteobacteria	Enterobacteriales	Enterobacteriaceae	Erwinia pyrifoliae Ep1/96	yes	1	0	0	0	2	2	0	0	0	0	0	1	0	0	0	4	0	1	0	0	0
ERPY002	NC_017390, NC_017391, NC_017388, NC_017392, NC_017389	Bacteria	Proteobacteria	Gammaproteobacteria	Enterobacteriales	Enterobacteriaceae	Erwinia pyrifoliae DSM 12163	yes	1	0	0	0	2	2	0	0	0	0	0	1	0	0	0	4	0	1	0	0	0
ERRH001	NC_015601	Bacteria	Firmicutes	Erysipelotrichi	Erysipelotrichales	Erysipelotrichaceae	Erysipelothrix rhusiopathiae str. Fujisawa	no	0	0	0	0	0	0	0	0	0	0	0	0	0	0	0	0	0	0	0	0	0
ERRH002	NC_021354	Bacteria	Firmicutes	Erysipelotrichia	Erysipelotrichales	Erysipelotrichaceae	Erysipelothrix rhusiopathiae SY1027	no	0	0	0	0	0	0	0	0	0	0	0	0	0	0	0	0	0	0	0	0	0
ERTA001	NC_010694, NC_010693, NC_010695, NC_010696, NC_010697, NC_010699	Bacteria	Proteobacteria	Gammaproteobacteria	Enterobacteriales	Enterobacteriaceae	Erwinia tasmaniensis Et1/99	yes	1	1	0	0	1	1	0	0	0	0	1	0	0	2	0	3	0	1	0	0	0
ESBL001	NC_017910	Bacteria	Proteobacteria	Gammaproteobacteria	Enterobacteriales	Enterobacteriaceae	Escherichia blattae DSM 4481	yes	2	0	0	0	0	0	0	0	0	0	0	0	0	0	3	1	0	1	0	0	0
ESCO001	NC_000913	Bacteria	Proteobacteria	Gammaproteobacteria	Enterobacteriales	Enterobacteriaceae	Escherichia coli str. K-12 substr. MG1655	yes	0	1	0	0	1	0	0	0	0	0	0	0	0	0	5	0	0	0	0	0	0
ESCO002	NC_002695, NC_002127, NC_002128	Bacteria	Proteobacteria	Gammaproteobacteria	Enterobacteriales	Enterobacteriaceae	Escherichia coli O157:H7 str. Sakai	yes	1	1	0	0	1	2	0	0	0	0	0	0	0	0	11	1	2	1	0	0	0
ESCO003	NC_002655, NC_007414	Bacteria	Proteobacteria	Gammaproteobacteria	Enterobacteriales	Enterobacteriaceae	Escherichia coli O157:H7 str. EDL933	yes	1	1	0	0	1	2	0	0	0	0	0	0	0	0	11	1	2	1	0	0	0
ESCO004	NC_004431	Bacteria	Proteobacteria	Gammaproteobacteria	Enterobacteriales	Enterobacteriaceae	Escherichia coli CFT073	yes	3	1	0	0	1	0	0	0	0	0	0	0	0	0	10	0	1	1	0	0	0
ESCO005	NC_011750	Bacteria	Proteobacteria	Gammaproteobacteria	Enterobacteriales	Enterobacteriaceae	Escherichia coli IAI39	yes	0	1	0	0	1	0	0	0	0	0	0	0	0	0	6	0	1	0	0	0	0
ESCO006	NC_007779	Bacteria	Proteobacteria	Gammaproteobacteria	Enterobacteriales	Enterobacteriaceae	Escherichia coli str. K-12 substr. W3110	yes	0	1	0	0	1	0	0	0	0	0	0	0	0	0	7	0	0	0	0	0	0
ESCO007	NC_007946, NC_007941	Bacteria	Proteobacteria	Gammaproteobacteria	Enterobacteriales	Enterobacteriaceae	Escherichia coli UTI89	yes	1	2	0	0	1	0	0	0	0	0	1	0	0	0	5	1	2	2	0	0	0
ESCO008	NC_008253	Bacteria	Proteobacteria	Gammaproteobacteria	Enterobacteriales	Enterobacteriaceae	Escherichia coli 536	yes	2	2	0	0	1	0	0	0	0	0	0	0	0	0	7	1	1	2	0	0	0
ESCO009	NC_008563, NC_009837, NC_009838	Bacteria	Proteobacteria	Gammaproteobacteria	Enterobacteriales	Enterobacteriaceae	Escherichia coli APEC O1	yes	0	2	0	0	1	0	0	0	0	0	1	0	0	0	7	0	2	2	0	0	0
ESCO010	NC_011751, NC_011749, NC_011739	Bacteria	Proteobacteria	Gammaproteobacteria	Enterobacteriales	Enterobacteriaceae	Escherichia coli UMN026	yes	1	1	0	0	2	1	0	0	0	0	1	0	0	2	12	0	1	1	0	0	0
ESCO011	NC_011748	Bacteria	Proteobacteria	Gammaproteobacteria	Enterobacteriales	Enterobacteriaceae	Escherichia coli 55989	yes	0	1	0	0	1	0	0	0	0	0	0	0	0	0	11	0	1	2	0	0	0
ESCO012	NC_011745	Bacteria	Proteobacteria	Gammaproteobacteria	Enterobacteriales	Enterobacteriaceae	Escherichia coli ED1a	yes	0	1	0	0	1	0	0	0	0	0	0	1	0	1	7	0	5	1	0	0	0
ESCO013	NC_011742, NC_011747	Bacteria	Proteobacteria	Gammaproteobacteria	Enterobacteriales	Enterobacteriaceae	Escherichia coli S88	yes	1	2	0	0	1	0	0	0	0	0	1	0	0	0	6	0	2	2	0	0	0
ESCO014	NC_011741	Bacteria	Proteobacteria	Gammaproteobacteria	Enterobacteriales	Enterobacteriaceae	Escherichia coli IAI1	yes	0	1	0	0	1	0	0	0	0	0	0	0	0	0	6	0	1	1	0	0	0
ESCO015	NC_011353, NC_011351, NC_011350	Bacteria	Proteobacteria	Gammaproteobacteria	Enterobacteriales	Enterobacteriaceae	Escherichia coli O157:H7 str. EC4115	yes	1	1	0	0	1	2	0	0	0	0	0	0	0	1	8	1	3	1	0	0	0
ESCO016	NC_009800	Bacteria	Proteobacteria	Gammaproteobacteria	Enterobacteriales	Enterobacteriaceae	Escherichia coli HS	yes	0	2	0	0	1	0	0	0	0	0	0	0	0	0	7	0	1	1	0	0	0
ESCO017	NC_009801, NC_009791, NC_009790, NC_009789, NC_009788, NC_009786, NC_009787	Bacteria	Proteobacteria	Gammaproteobacteria	Enterobacteriales	Enterobacteriaceae	Escherichia coli E24377A	yes	0	1	0	0	1	0	0	0	0	0	0	0	0	0	10	1	1	2	0	0	0
ESCO018	NC_010473	Bacteria	Proteobacteria	Gammaproteobacteria	Enterobacteriales	Enterobacteriaceae	Escherichia coli str. K-12 substr. DH10B	yes	0	1	0	0	1	0	0	0	0	0	0	0	0	0	6	0	0	0	0	0	0
ESCO019	NC_010498, NC_010485, NC_010486, NC_010487, NC_010488	Bacteria	Proteobacteria	Gammaproteobacteria	Enterobacteriales	Enterobacteriaceae	Escherichia coli SMS-3-5	yes	0	1	0	0	2	0	0	0	0	0	1	0	0	0	9	0	3	0	0	0	0
ESCO020	NC_011601, NC_011603, NC_011602	Bacteria	Proteobacteria	Gammaproteobacteria	Enterobacteriales	Enterobacteriaceae	Escherichia coli O127:H6 str. E2348/69	yes	0	1	0	0	1	1	0	0	0	0	1	0	0	0	3	0	1	0	0	0	0
ESCO021	NC_010468	Bacteria	Proteobacteria	Gammaproteobacteria	Enterobacteriales	Enterobacteriaceae	Escherichia coli ATCC 8739	yes	0	1	0	0	2	0	0	0	0	0	0	0	0	0	7	0	0	0	0	0	0
ESCO022	NC_011415, NC_011419, NC_011416, NC_011413, NC_011411, NC_011408, NC_011407	Bacteria	Proteobacteria	Gammaproteobacteria	Enterobacteriales	Enterobacteriaceae	Escherichia coli SE11	yes	0	1	0	0	1	0	0	0	0	0	1	0	1	0	8	0	1	1	0	0	0
ESCO023	NC_012759	Bacteria	Proteobacteria	Gammaproteobacteria	Enterobacteriales	Enterobacteriaceae	Escherichia coli BW2952	yes	0	1	0	0	1	0	0	0	0	0	0	0	0	0	6	0	0	0	0	0	0
ESCO024	NC_012967	Bacteria	Proteobacteria	Gammaproteobacteria	Enterobacteriales	Enterobacteriaceae	Escherichia coli B str. REL606	yes	0	2	0	0	0	0	0	0	0	0	0	0	0	0	7	0	1	0	0	0	0
ESCO025	NC_012947	Bacteria	Proteobacteria	Gammaproteobacteria	Enterobacteriales	Enterobacteriaceae	Escherichia coli 'BL21-Gold(DE3)pLysS AG'	yes	0	1	0	0	1	0	0	0	0	0	0	0	0	0	7	0	1	0	0	0	0
ESCO026	NC_012892	Bacteria	Proteobacteria	Gammaproteobacteria	Enterobacteriales	Enterobacteriaceae	Escherichia coli BL21(DE3)	yes	0	2	0	0	0	0	0	0	0	0	0	0	0	0	8	0	1	0	0	0	0
ESCO027	NC_013361, NC_013362, NC_013363, NC_013369, NC_014543	Bacteria	Proteobacteria	Gammaproteobacteria	Enterobacteriales	Enterobacteriaceae	Escherichia coli O26:H11 str. 11368	yes	0	0	0	0	2	1	0	0	0	0	1	0	0	0	10	0	1	0	0	0	0
ESCO028	NC_013008, NC_013010	Bacteria	Proteobacteria	Gammaproteobacteria	Enterobacteriales	Enterobacteriaceae	Escherichia coli O157:H7 str. TW14359	yes	1	1	0	0	1	2	0	0	0	0	0	0	0	0	8	1	2	1	0	0	0
ESCO029	NC_013364, NC_013365, NC_013366, NC_013367, NC_013368, NC_013370	Bacteria	Proteobacteria	Gammaproteobacteria	Enterobacteriales	Enterobacteriaceae	Escherichia coli O111:H- str. 11128	yes	0	1	0	0	2	1	0	0	0	0	1	0	0	0	5	0	1	1	0	0	0
ESCO030	NC_013353, NC_013354	Bacteria	Proteobacteria	Gammaproteobacteria	Enterobacteriales	Enterobacteriaceae	Escherichia coli O103:H2 str. 12009	yes	0	1	0	0	1	1	0	0	0	0	0	0	0	0	9	0	1	2	0	0	0
ESCO031	NC_017626, NC_017627	Bacteria	Proteobacteria	Gammaproteobacteria	Enterobacteriales	Enterobacteriaceae	Escherichia coli 042	yes	2	1	0	0	2	1	0	0	0	0	1	0	0	0	12	0	2	2	0	0	0
ESCO032	NC_013941, NC_013942	Bacteria	Proteobacteria	Gammaproteobacteria	Enterobacteriales	Enterobacteriaceae	Escherichia coli O55:H7 str. CB9615	yes	1	2	0	0	1	1	0	0	0	0	0	0	0	0	11	1	2	1	0	0	0
ESCO033	NC_017641, NC_017645, NC_017643, NC_017640, NC_017642, NC_017639	Bacteria	Proteobacteria	Gammaproteobacteria	Enterobacteriales	Enterobacteriaceae	Escherichia coli UMNK88	yes	0	2	0	0	1	0	0	0	0	0	2	1	2	0	8	0	0	1	0	0	0
ESCO034	NC_013654, NC_013655	Bacteria	Proteobacteria	Gammaproteobacteria	Enterobacteriales	Enterobacteriaceae	Escherichia coli SE15	yes	0	2	0	0	1	0	0	0	0	0	1	0	0	0	7	0	1	1	0	0	0
ESCO035	NC_017631, NC_017629	Bacteria	Proteobacteria	Gammaproteobacteria	Enterobacteriales	Enterobacteriaceae	Escherichia coli ABU 83972	yes	3	2	0	0	1	0	0	0	0	0	0	0	0	0	9	1	1	1	0	0	0
ESCO036	NC_017634, NC_017659	Bacteria	Proteobacteria	Gammaproteobacteria	Enterobacteriales	Enterobacteriaceae	Escherichia coli O83:H1 str. NRG 857C	yes	0	2	0	0	1	0	0	0	0	0	1	1	0	0	5	0	1	2	0	0	0
ESCO037	NC_017628	Bacteria	Proteobacteria	Gammaproteobacteria	Enterobacteriales	Enterobacteriaceae	Escherichia coli IHE3034	yes	0	2	0	0	1	0	0	0	0	0	0	0	0	0	6	0	2	2	0	0	0
ESCO038	NC_017632, NC_017630	Bacteria	Proteobacteria	Gammaproteobacteria	Enterobacteriales	Enterobacteriaceae	Escherichia coli UM146	yes	1	2	0	0	1	0	0	0	0	0	1	0	0	0	5	1	2	2	0	0	0
ESCO040	NC_011993	Bacteria	Proteobacteria	Gammaproteobacteria	Enterobacteriales	Enterobacteriaceae	Escherichia coli LF82	yes	0	2	0	0	1	0	0	0	0	0	0	1	0	0	5	0	1	2	0	0	0
ESCO041	NC_017633, NC_017721, NC_017723, NC_017722, NC_017724	Bacteria	Proteobacteria	Gammaproteobacteria	Enterobacteriales	Enterobacteriaceae	Escherichia coli ETEC H10407	yes	0	2	0	0	1	0	0	0	0	0	1	0	0	0	10	1	0	0	0	0	0
ESCO042	NC_012971	Bacteria	Proteobacteria	Gammaproteobacteria	Enterobacteriales	Enterobacteriaceae	Escherichia coli BL21(DE3)	yes	0	2	0	0	0	0	0	0	0	0	0	0	0	0	6	0	1	0	0	0	0
ESCO043	NC_017625	Bacteria	Proteobacteria	Gammaproteobacteria	Enterobacteriales	Enterobacteriaceae	Escherichia coli DH1	yes	0	1	0	0	1	0	0	0	0	0	0	0	0	0	7	0	0	0	0	0	0
ESCO044	NC_017635, NC_017637, NC_017636	Bacteria	Proteobacteria	Gammaproteobacteria	Enterobacteriales	Enterobacteriaceae	Escherichia coli W	yes	0	1	0	0	1	0	0	0	0	0	0	0	1	0	7	0	1	2	0	0	0
ESCO045	NC_017638	Bacteria	Proteobacteria	Gammaproteobacteria	Enterobacteriales	Enterobacteriaceae	Escherichia coli DH1	yes	0	1	0	0	1	0	0	0	0	0	0	0	0	0	10	0	0	0	0	0	0
ESCO046	NC_017644	Bacteria	Proteobacteria	Gammaproteobacteria	Enterobacteriales	Enterobacteriaceae	Escherichia coli NA114	yes	0	2	0	0	2	0	0	0	0	0	0	0	0	0	7	0	1	1	0	0	0
ESCO047	NC_016902, NC_016904, NC_016903	Bacteria	Proteobacteria	Gammaproteobacteria	Enterobacteriales	Enterobacteriaceae	Escherichia coli KO11FL	yes	0	1	0	0	1	0	0	0	0	0	0	0	1	0	6	0	1	2	0	0	0
ESCO048	NC_017656, NC_017653, NC_017654, NC_017655, NC_017657, NC_017658	Bacteria	Proteobacteria	Gammaproteobacteria	Enterobacteriales	Enterobacteriaceae	Escherichia coli O55:H7 str. RM12579	yes	1	2	0	0	1	1	0	0	0	0	0	0	0	0	9	1	1	1	0	0	0
ESCO049	NC_017646, NC_017647, NC_017648, NC_017649, NC_017650	Bacteria	Proteobacteria	Gammaproteobacteria	Enterobacteriales	Enterobacteriaceae	Escherichia coli O7:K1 str. CE10	yes	1	1	0	0	1	1	0	0	0	0	0	0	0	0	7	0	2	0	0	0	0
ESCO050	NC_017663	Bacteria	Proteobacteria	Gammaproteobacteria	Enterobacteriales	Enterobacteriaceae	Escherichia coli P12b	yes	0	2	0	0	2	0	0	0	0	0	0	0	0	0	7	0	1	0	0	0	0
ESCO051	NC_017664, NC_017662, NC_017665	Bacteria	Proteobacteria	Gammaproteobacteria	Enterobacteriales	Enterobacteriaceae	Escherichia coli W	yes	0	1	0	0	1	0	0	0	0	0	0	0	1	0	8	0	1	2	0	0	0
ESCO052	NC_017906, NC_017903, NC_017907	Bacteria	Proteobacteria	Gammaproteobacteria	Enterobacteriales	Enterobacteriaceae	Escherichia coli Xuzhou21	yes	1	1	0	0	1	2	0	0	0	0	0	0	0	1	11	1	2	1	0	0	0
ESCO053	NC_017652	Bacteria	Proteobacteria	Gammaproteobacteria	Enterobacteriales	Enterobacteriaceae	Escherichia coli str. 'clone D i14'	yes	2	2	0	0	1	0	0	0	0	0	0	0	0	0	10	0	1	1	0	0	0
ESCO054	NC_017651	Bacteria	Proteobacteria	Gammaproteobacteria	Enterobacteriales	Enterobacteriaceae	Escherichia coli str. 'clone D i2'	yes	2	2	0	0	1	0	0	0	0	0	0	0	0	0	10	0	1	1	0	0	0
ESCO055	NC_017660, NC_017661	Bacteria	Proteobacteria	Gammaproteobacteria	Enterobacteriales	Enterobacteriaceae	Escherichia coli KO11FL	yes	0	1	0	0	1	0	0	0	0	0	0	0	0	0	8	0	1	2	0	0	0
ESCO056	NC_018650, NC_018651, NC_018652, NC_018654	Bacteria	Proteobacteria	Gammaproteobacteria	Enterobacteriales	Enterobacteriaceae	Escherichia coli O104:H4 str. 2009EL-2050	yes	1	1	0	0	1	0	0	0	0	0	0	0	0	0	14	0	1	1	0	0	0
ESCO057	NC_018658, NC_018659, NC_018660, NC_018666	Bacteria	Proteobacteria	Gammaproteobacteria	Enterobacteriales	Enterobacteriaceae	Escherichia coli O104:H4 str. 2011C-3493	yes	1	1	0	0	1	0	0	0	0	0	0	0	1	0	14	0	1	1	0	0	0
ESCO058	NC_018661, NC_018662, NC_018663	Bacteria	Proteobacteria	Gammaproteobacteria	Enterobacteriales	Enterobacteriaceae	Escherichia coli O104:H4 str. 2009EL-2071	yes	1	1	0	0	1	0	0	0	0	0	0	0	0	0	13	0	1	1	0	0	0
ESCO059	NC_020163	Bacteria	Proteobacteria	Gammaproteobacteria	Enterobacteriales	Enterobacteriaceae	Escherichia coli APEC O78	yes	0	1	0	0	1	0	0	0	0	0	0	0	0	0	6	0	1	0	0	0	0
ESCO060	NC_020518	Bacteria	Proteobacteria	Gammaproteobacteria	Enterobacteriales	Enterobacteriaceae	Escherichia coli str. K-12 substr. MDS42 DNA	yes	0	0	0	0	0	0	0	0	0	0	0	0	0	0	3	0	0	0	0	0	0
ESCO061	NC_022364	Bacteria	Proteobacteria	Gammaproteobacteria	Enterobacteriales	Enterobacteriaceae	Escherichia coli LY180	yes	0	1	0	0	1	0	0	0	0	0	0	0	0	0	5	0	1	2	0	0	0
ESCO062	NC_022370, NC_022371	Bacteria	Proteobacteria	Gammaproteobacteria	Enterobacteriales	Enterobacteriaceae	Escherichia coli PMV-1 main	yes	0	2	0	0	1	0	1	0	0	0	0	0	0	0	6	0	2	2	0	0	0
ESCO063	NC_022648, NC_022649, NC_022650, NC_022651, NC_022661, NC_022662	Bacteria	Proteobacteria	Gammaproteobacteria	Enterobacteriales	Enterobacteriaceae	Escherichia coli JJ1886	yes	0	2	0	0	2	0	0	0	0	0	1	0	0	1	10	0	1	1	0	0	0
ESFE001	NC_011740, NC_011743	Bacteria	Proteobacteria	Gammaproteobacteria	Enterobacteriales	Enterobacteriaceae	Escherichia fergusonii ATCC 35469	yes	2	1	0	0	1	0	0	0	0	0	0	0	0	0	5	0	1	1	0	0	0
ETHA001	NC_014828	Bacteria	Firmicutes	Clostridia	Clostridiales	Ruminococcaceae	Ethanoligenens harbinense YUAN-3	no	0	0	0	0	1	0	0	0	0	0	0	0	0	0	0	0	0	0	0	0	0
EUEL001	NC_012778, NC_012780, NC_012782	Bacteria	Firmicutes	Clostridia	Clostridiales	Eubacteriaceae	Eubacterium eligens ATCC 27750	no	0	0	0	0	1	0	0	0	0	0	0	0	0	0	0	0	0	0	0	0	0
EULI001	NC_014624	Bacteria	Firmicutes	Clostridia	Clostridiales	Eubacteriaceae	Eubacterium limosum KIST612	no	0	0	0	0	0	0	0	0	0	0	0	0	0	0	0	0	0	0	0	0	0
EURE001	NC_012781	Bacteria	Firmicutes	Clostridia	Clostridiales	Eubacteriaceae	Eubacterium rectale ATCC 33656	no	0	0	0	0	1	0	0	0	0	0	0	0	0	0	0	0	0	0	0	0	0
EXAN001	NC_018665	Bacteria	Firmicutes	Bacilli	Bacillales	Bacillales Family XII. Incertae Sedis	Exiguobacterium antarcticum B7	no	0	0	0	0	1	0	0	0	0	0	0	0	0	0	0	0	0	0	0	0	0
EXSI001	NC_010556, NC_010549, NC_010550	Bacteria	Firmicutes	Bacillales	Bacillales Family XII. Incertae Sedis	Exiguobacterium	Exiguobacterium sibiricum 255-15	no	0	0	0	0	1	0	0	0	0	0	0	0	0	0	0	0	0	0	0	0	0
EXSP001	NC_012673	Bacteria	Firmicutes	Bacillales	Bacillales Family XII. Incertae Sedis	Exiguobacterium	Exiguobacterium sp. AT1b	no	0	0	0	0	1	0	0	0	0	0	0	0	0	0	0	0	0	0	0	0	0
FAPR001	NC_021042	Bacteria	Firmicutes	Clostridia	Clostridiales	Ruminococcaceae	Faecalibacterium prausnitzii L2-6	no	0	0	0	0	0	0	0	0	0	0	0	0	0	0	0	0	0	0	0	0	0
FEAC001	NC_021592	Archaea	Euryarchaeota	Thermoplasmata	Thermoplasmatales	Ferroplasmaceae	Ferroplasma acidarmanus fer1	no	0	0	0	0	0	0	0	0	0	0	0	0	0	0	0	0	0	0	0	0	0
FEBA010	NC_014541	Bacteria	Proteobacteria	Gammaproteobacteria	Alteromonadales	Ferrimonadaceae	Ferrimonas balearica DSM 9799	yes	1	1	1	0	2	0	0	0	0	0	0	0	0	0	0	0	0	0	0	0	0
FEFO001	NC_017461	Archaea	Crenarchaeota	Thermoprotei	Fervidicoccales	Fervidicoccaceae	Fervidicoccus fontis Kam940	no	0	0	0	0	0	0	0	0	0	0	0	0	0	0	0	0	0	0	0	0	0
FENO001	NC_009718	Bacteria	Thermotogae	Thermotogales	Thermotogaceae	Fervidobacterium	Fervidobacterium nodosum Rt17-B1	no	0	0	0	0	0	0	0	0	0	0	0	0	0	0	0	0	0	0	0	0	0
FEPE001	NC_017095	Bacteria	Thermotogae	Thermotogales	Thermotogaceae	Fervidobacterium	Fervidobacterium pennivorans DSM 9078	no	0	0	0	0	0	0	0	0	0	0	0	0	0	0	0	0	0	0	0	0	0
FEPL001	NC_013849	Archaea	Euryarchaeota	Archaeoglobi	Archaeoglobales	Archaeoglobaceae	Ferroglobus placidus DSM 10642	no	0	0	0	0	0	0	0	0	0	0	0	0	0	0	0	0	0	0	0	0	0
FIAE001	NC_020054, NC_019012	Bacteria	Bacteroidetes	Cytophagia	Cytophagales	Cytophagaceae	Fibrella aestuarina BUZ 2 drat genome.	yes	0	0	0	0	0	0	0	0	1	0	0	0	0	0	0	0	0	0	0	1	1
FIAL001	NC_016630	Bacteria	Firmicutes	Clostridia	Clostridiales	Peptostreptococcaceae	Filifactor alocis ATCC 35896	no	0	0	0	0	0	0	0	0	0	0	0	0	0	0	0	0	0	0	0	0	0
FIMA001	NC_010376, NC_010371	Bacteria	Firmicutes	Clostridia	Clostridiales	Clostridiales Family XI. Incertae Sedis	Finegoldia magna ATCC 29328	no	0	0	0	0	0	0	0	0	0	0	0	0	0	0	0	0	0	0	0	0	0
FISU001	NC_013410	Bacteria	Fibrobacteres	Fibrobacterales	Fibrobacteraceae	Fibrobacter	Fibrobacter succinogenes subsp. succinogenes S85	no	0	0	1	0	0	0	0	0	0	0	0	0	0	0	0	0	0	0	0	0	0
FISU002	NC_017448	Bacteria	Fibrobacteres	Fibrobacterales	Fibrobacteraceae	Fibrobacter	Fibrobacter succinogenes subsp. succinogenes S85	no	0	0	1	0	0	0	0	0	0	0	0	0	0	0	0	0	0	0	0	0	0
FLBA001	NC_013062	Bacteria	Bacteroidetes	Flavobacteriia	Flavobacteriales	Flavobacteriaceae	Flavobacteriaceae bacterium 3519-10	yes	0	0	0	0	0	0	0	0	0	0	0	0	0	0	0	0	0	0	0	0	1
FLBR001	NC_016001, NC_018751	Bacteria	Bacteroidetes	Flavobacteriia	Flavobacteriales	Flavobacteriaceae	Flavobacterium branchiophilum FL-15	yes	1	0	0	0	0	0	0	0	0	0	0	0	0	0	0	0	0	0	0	1	1
FLCO001	NC_016510	Bacteria	Bacteroidetes	Flavobacteriia	Flavobacteriales	Flavobacteriaceae	Flavobacterium columnare ATCC 49512	yes	1	0	0	0	0	0	0	0	0	0	0	0	0	0	0	0	0	0	0	1	1
FLIN001	NC_017025	Bacteria	Bacteroidetes	Flavobacteriia	Flavobacteriales	Flavobacteriaceae	Flavobacterium indicum GPTSA100-9	yes	3	0	0	0	0	0	0	0	0	0	0	0	0	0	0	0	0	0	0	0	1
FLJO001	NC_009441	Bacteria	Bacteroidetes	Flavobacteriia	Flavobacteriales	Flavobacteriaceae	Flavobacterium johnsoniae UW101	yes	3	0	0	0	0	0	0	0	3	0	0	0	0	0	0	0	0	0	0	1	1
FLLI001	NC_018018	Bacteria	Bacteroidetes	Cytophagia	Cytophagales	Cytophagaceae	Flexibacter litoralis DSM 6794	yes	0	0	0	0	0	0	0	0	0	0	0	0	0	0	0	0	0	0	0	0	0
FLPC001	NC_014472	Bacteria	Bacteroidetes	Flavobacteriia	Flavobacteriales	Flavobacteriaceae	Maribacter sp. HTCC2170	yes	0	0	0	0	0	0	0	0	0	0	0	0	0	0	0	0	0	0	0	0	1
FLPS001	NC_009613	Bacteria	Bacteroidetes	Flavobacteriia	Flavobacteriales	Flavobacteriaceae	Flavobacterium psychrophilum JIP02/86 complete genome.	yes	1	0	0	0	0	0	0	0	0	0	0	0	0	0	0	0	0	0	0	0	1
FLSI001	NC_015672	Bacteria	Deferribacteres	Deferribacterales	Deferribacteraceae	Flexistipes	Flexistipes sinusarabici DSM 4947	yes	0	0	1	0	0	0	0	0	0	0	0	0	0	0	0	0	0	0	0	0	0
FLTA001	NC_015321	Bacteria	Bacteroidetes	Flavobacteriia	Flavobacteriales	Cryomorphaceae	Fluviicola taffensis DSM 16823	yes	1	0	0	0	0	0	0	0	0	0	0	0	0	0	0	0	0	0	0	0	1
FRAL001	NC_008278	Bacteria	Actinobacteria	Actinobacteridae	Actinomycetales	Frankineae	Frankia alni ACN14a	no	0	0	0	0	0	0	0	0	0	0	0	0	0	0	0	0	0	0	0	0	0
FRAU001	NC_017033	Bacteria	Proteobacteria	Gammaproteobacteria	Xanthomonadales	Xanthomonadaceae	Frateuria aurantia DSM 6220	yes	1	0	1	1	1	0	0	0	0	0	0	0	0	0	1	0	1	1	0	0	0
FRCC001	NC_007777	Bacteria	Actinobacteria	Actinobacteridae	Actinomycetales	Frankineae	Frankia sp. CcI3	no	0	0	0	0	0	0	0	0	0	0	0	0	0	0	0	0	0	0	0	0	0
FRDG001	NC_015656, NC_015657, NC_015664	Bacteria	Actinobacteria	Actinobacteridae	Actinomycetales	Frankineae	Frankia symbiont of Datisca glomerata	no	0	0	0	0	0	0	0	0	0	0	0	0	0	0	0	0	0	0	0	0	0
FREA001	NC_009921	Bacteria	Actinobacteria	Actinobacteridae	Actinomycetales	Frankineae	Frankia sp. EAN1pec	no	0	0	0	0	0	0	0	0	0	0	0	0	0	0	0	0	0	0	0	0	0
FREU001	NC_014666	Bacteria	Actinobacteria	Actinobacteridae	Actinomycetales	Frankineae	Frankia sp. EuI1c	no	0	0	0	0	0	0	0	0	0	0	0	0	0	0	0	0	0	0	0	0	0
FRNA001	NC_017909	Bacteria	Proteobacteria	Gammaproteobacteria	Thiotrichales	Francisellaceae	Francisella noatunensis subsp. orientalis str. Toba 04	yes	0	0	0	0	0	0	0	0	0	0	0	0	0	0	0	0	0	0	1	0	0
FRNO001	NC_017450	Bacteria	Proteobacteria	Gammaproteobacteria	Thiotrichales	Francisellaceae	Francisella cf. novicida Fx1	yes	1	0	0	0	0	0	0	0	0	0	0	0	0	0	0	0	0	0	1	0	0
FRNO002	NC_017449	Bacteria	Proteobacteria	Gammaproteobacteria	Thiotrichales	Francisellaceae	Francisella cf. novicida 3523	yes	1	0	1	0	0	0	0	0	0	0	0	0	0	0	0	0	0	0	1	0	0
FRPH001	NC_010336, NC_010331	Bacteria	Proteobacteria	Gammaproteobacteria	Thiotrichales	Francisellaceae	Francisella philomiragia subsp. philomiragia ATCC 25017	yes	0	0	1	0	0	0	0	0	0	0	0	0	0	0	0	0	0	0	1	0	0
FRTU001	NC_009257	Bacteria	Proteobacteria	Gammaproteobacteria	Thiotrichales	Francisellaceae	Francisella tularensis subsp. tularensis WY96-3418	yes	0	0	1	0	0	0	0	0	0	0	0	0	0	0	0	0	0	0	2	0	0
FRTU002	NC_007880	Bacteria	Proteobacteria	Gammaproteobacteria	Thiotrichales	Francisellaceae	Francisella tularensis subsp. holarctica LVS	yes	0	0	1	0	0	0	0	0	0	0	0	0	0	0	0	0	0	0	2	0	0
FRTU003	NC_008245	Bacteria	Proteobacteria	Gammaproteobacteria	Thiotrichales	Francisellaceae	Francisella tularensis subsp. tularensis FSC198	yes	0	0	1	0	0	0	0	0	0	0	0	0	0	0	0	0	0	0	2	0	0
FRTU004	NC_008369	Bacteria	Proteobacteria	Gammaproteobacteria	Thiotrichales	Francisellaceae	Francisella tularensis subsp. holarctica OSU18	yes	0	0	0	0	0	0	0	0	0	0	0	0	0	0	0	0	0	0	2	0	0
FRTU005	NC_008601	Bacteria	Proteobacteria	Gammaproteobacteria	Thiotrichales	Francisellaceae	Francisella novicida U112	yes	0	0	0	0	0	0	0	0	0	0	0	0	0	0	0	0	0	0	1	0	0
FRTU006	NC_009749	Bacteria	Proteobacteria	Gammaproteobacteria	Thiotrichales	Francisellaceae	Francisella tularensis subsp. holarctica FTNF002-00	yes	0	0	0	0	0	0	0	0	0	0	0	0	0	0	0	0	0	0	2	0	0
FRTU007	NC_010677	Bacteria	Proteobacteria	Gammaproteobacteria	Thiotrichales	Francisellaceae	Francisella tularensis subsp. mediasiatica FSC147	yes	0	0	0	0	0	0	0	0	0	0	0	0	0	0	0	0	0	0	2	0	0
FRTU008	NC_006570	Bacteria	Proteobacteria	Gammaproteobacteria	Thiotrichales	Francisellaceae	Francisella tularensis subsp. tularensis SCHU S4	yes	0	0	1	0	0	0	0	0	0	0	0	0	0	0	0	0	0	0	2	0	0
FRTU009	NC_017453	Bacteria	Proteobacteria	Gammaproteobacteria	Thiotrichales	Francisellaceae	Francisella tularensis subsp. tularensis NE061598	yes	0	0	1	0	0	0	0	0	0	0	0	0	0	0	0	0	0	0	2	0	0
FRTU010	NC_016937	Bacteria	Proteobacteria	Gammaproteobacteria	Thiotrichales	Francisellaceae	Francisella tularensis TI0902	yes	0	0	1	0	0	0	0	0	0	0	0	0	0	0	0	0	0	0	2	0	0
FRTU011	NC_016933	Bacteria	Proteobacteria	Gammaproteobacteria	Thiotrichales	Francisellaceae	Francisella tularensis TIGB03	yes	0	0	1	0	0	0	0	0	0	0	0	0	0	0	0	0	0	0	2	0	0
FRTU012	NC_019537	Bacteria	Proteobacteria	Gammaproteobacteria	Thiotrichales	Francisellaceae	Francisella tularensis subsp. holarctica F92	yes	0	0	1	0	0	0	0	0	0	0	0	0	0	0	0	0	0	0	2	0	0
FRTU013	NC_019551	Bacteria	Proteobacteria	Gammaproteobacteria	Thiotrichales	Francisellaceae	Francisella tularensis subsp. holarctica FSC200	yes	0	0	0	0	0	0	0	0	0	0	0	0	0	0	0	0	0	0	2	0	0
FRTX001	NC_015696	Bacteria	Proteobacteria	Gammaproteobacteria	Thiotrichales	Francisellaceae	Francisella sp. TX077308	yes	0	0	1	0	0	0	0	0	0	0	0	0	0	0	0	0	0	0	1	0	0
FU48001	NC_021281, NC_021277	Bacteria	Fusobacteria	Fusobacteriales	Fusobacteriaceae	Fusobacterium	Fusobacterium sp. 4_8	yes	0	0	0	0	0	0	0	0	0	0	0	0	0	0	12	1	4	0	0	0	0
FUNU001	NC_003454	Bacteria	Fusobacteria	Fusobacteriales	Fusobacteriaceae	Fusobacterium	Fusobacterium nucleatum subsp. nucleatum ATCC 25586	yes	0	0	0	0	0	0	0	0	0	0	0	0	0	0	11	1	4	0	0	0	0
FUNU002	NC_022196	Bacteria	Fusobacteria	Fusobacteriales	Fusobacteriaceae	Fusobacterium	Fusobacterium nucleatum subsp. vincentii 3_1_36A2	yes	0	0	0	0	0	0	0	0	0	0	0	0	0	1	10	2	3	0	0	0	0
GAAN001	NC_015460, NC_015461	Bacteria	Proteobacteria	Gammaproteobacteria	Pasteurellales	Pasteurellaceae	Gallibacterium anatis UMN179	yes	2	0	0	0	0	0	0	0	0	0	0	1	0	0	1	3	7	0	0	0	0
GACA001	NC_014394	Bacteria	Proteobacteria	Betaproteobacteria	Gallionellales	Gallionellaceae	Gallionella capsiferriformans ES-2	yes	1	0	1	0	1	0	0	0	0	0	0	0	0	0	0	0	0	0	0	0	0
GAVA001	NC_013721	Bacteria	Actinobacteria	Actinobacteridae	Bifidobacteriales	Bifidobacteriaceae	Gardnerella vaginalis 409-05	no	0	0	0	0	0	0	0	0	0	0	0	0	0	0	0	0	0	0	0	0	0
GAVA002	NC_014644	Bacteria	Actinobacteria	Actinobacteridae	Bifidobacteriales	Bifidobacteriaceae	Gardnerella vaginalis ATCC 14019	no	0	0	0	0	0	0	0	0	0	0	0	0	0	0	0	0	0	0	0	0	0
GAVA003	NC_017456	Bacteria	Actinobacteria	Actinobacteridae	Bifidobacteriales	Bifidobacteriaceae	Gardnerella vaginalis HMP9231	no	0	0	0	0	0	0	0	0	0	0	0	0	0	0	0	0	0	0	0	0	0
GE74001	NC_019703	Bacteria	Cyanobacteria	Oscillatoriophycideae	Oscillatoriales	Geitlerinema	Geitlerinema sp. PCC 7407	yes	2	0	2	0	0	0	0	0	0	0	0	0	0	0	0	6	0	0	0	0	0
GEAU001	NC_012489	Bacteria	Gemmatimonadetes	Gemmatimonadales	Gemmatimonadaceae	Gemmatimonas	Gemmatimonas aurantiaca T-27	yes	1	0	0	0	1	0	0	0	0	0	0	0	0	0	0	0	0	1	0	0	0
GEBE001	NC_011146	Bacteria	Proteobacteria	Deltaproteobacteria	Desulfuromonadales	Geobacteraceae	Geobacter bemidjiensis Bem	yes	0	1	1	2	1	0	0	0	0	0	0	0	0	0	0	0	0	0	0	0	0
GEGH001	NC_020210	Bacteria	Firmicutes	Bacilli	Bacillales	Bacillaceae	Geobacillus sp. GHH01	no	0	0	0	0	1	0	0	0	0	0	0	0	0	0	0	0	0	0	0	0	0
GEJF001	NC_022080, NC_022092	Bacteria	Firmicutes	Bacilli	Bacillales	Bacillaceae	Geobacillus sp. JF8	no	0	0	0	0	1	0	0	0	0	0	0	0	0	0	0	0	0	0	0	0	0
GEKA001	NC_006510, NC_006509	Bacteria	Firmicutes	Bacillales	Bacillaceae	Geobacillus	Geobacillus kaustophilus HTA426	no	0	0	0	0	1	0	0	0	0	0	0	0	0	0	0	0	0	0	0	0	0
GELO001	NC_010814, NC_010815	Bacteria	Proteobacteria	Deltaproteobacteria	Desulfuromonadales	Geobacteraceae	Geobacter lovleyi SZ	yes	0	1	1	0	1	0	0	0	0	0	0	0	0	0	0	0	0	0	0	0	0
GEM1001	NC_014973	Bacteria	Proteobacteria	Deltaproteobacteria	Desulfuromonadales	Geobacteraceae	Geobacter sp. M18	yes	1	1	0	1	1	0	0	0	0	0	0	0	0	0	0	0	0	0	0	0	0
GEM2001	NC_012918	Bacteria	Proteobacteria	Deltaproteobacteria	Desulfuromonadales	Geobacteraceae	Geobacter sp. M21	yes	0	1	0	1	1	0	0	0	0	0	0	0	0	1	0	0	0	0	0	0	0
GEMA001	NC_007517, NC_007515	Bacteria	Proteobacteria	Deltaproteobacteria	Desulfuromonadales	Geobacteraceae	Geobacter metallireducens GS-15	yes	0	1	1	0	1	0	0	0	0	0	0	0	0	0	0	1	0	1	0	0	0
GEOB001	NC_013757	Bacteria	Actinobacteria	Actinobacteridae	Actinomycetales	Frankineae	Geodermatophilus obscurus DSM 43160	no	0	0	0	0	1	0	0	0	0	0	0	0	0	0	0	0	0	0	0	0	0
GESC001	NC_014206	Bacteria	Firmicutes	Bacillales	Bacillaceae	Geobacillus	Geobacillus sp. C56-T3	no	0	0	0	0	1	0	0	0	0	0	0	0	0	0	0	0	0	0	0	0	0
GESM001	NC_013406	Bacteria	Firmicutes	Bacillales	Paenibacillaceae	Paenibacillus	Paenibacillus sp. Y412MC10	no	0	0	0	0	1	0	0	0	0	0	0	0	0	0	0	0	0	0	0	0	0
GESP001	NC_011979	Bacteria	Proteobacteria	Deltaproteobacteria	Desulfuromonadales	Geobacteraceae	Geobacter sp. FRC-32	yes	1	1	1	0	1	0	0	0	0	0	0	0	0	0	0	0	0	0	0	0	0
GESU001	NC_002939	Bacteria	Proteobacteria	Deltaproteobacteria	Desulfuromonadales	Geobacteraceae	Geobacter sulfurreducens PCA	yes	1	1	1	0	1	0	0	0	0	0	0	0	0	0	0	1	0	1	0	0	0
GESU002	NC_017454	Bacteria	Proteobacteria	Deltaproteobacteria	Desulfuromonadales	Geobacteraceae	Geobacter sulfurreducens KN400	yes	1	1	1	0	1	0	0	0	0	0	0	0	0	0	0	1	0	1	0	0	0
GESW001	NC_012793, NC_012790, NC_012794	Bacteria	Firmicutes	Bacillales	Bacillaceae	Geobacillus	Geobacillus sp. WCH70	no	0	0	0	0	1	0	0	0	0	0	0	0	0	0	0	0	0	0	0	0	0
GESY001	NC_013411, NC_013412	Bacteria	Firmicutes	Bacillales	Bacillaceae	Geobacillus	Geobacillus sp. Y412MC61	no	0	0	0	0	1	0	0	0	0	0	0	0	0	0	0	0	0	0	0	0	0
GETE001	NC_015660, NC_015661, NC_015665	Bacteria	Firmicutes	Bacillales	Bacillaceae	Geobacillus	Geobacillus thermoglucosidasius C56-YS93	no	0	0	0	0	1	0	0	0	0	0	0	0	0	0	0	0	0	0	0	0	0
GETH001	NC_009328, NC_009329	Bacteria	Firmicutes	Bacillales	Bacillaceae	Geobacillus	Geobacillus thermodenitrificans NG80-2	no	0	0	0	0	1	0	0	0	0	0	0	0	0	0	0	0	0	0	0	0	0
GETR001	NC_016593	Bacteria	Firmicutes	Bacillales	Bacillaceae	Geobacillus	Geobacillus thermoleovorans CCB_US3_UF5	no	0	0	0	0	1	0	0	0	0	0	0	0	0	0	0	0	0	0	0	0	0
GEUR001	NC_009483	Bacteria	Proteobacteria	Deltaproteobacteria	Desulfuromonadales	Geobacteraceae	Geobacter uraniireducens Rf4	yes	1	0	1	0	1	0	0	0	0	0	0	0	0	0	0	1	0	0	0	0	0
GEY4001	NC_014915, NC_014916	Bacteria	Firmicutes	Bacillales	Bacillaceae	Geobacillus	Geobacillus sp. Y412MC52	no	0	0	0	0	1	0	0	0	0	0	0	0	0	0	0	0	0	0	0	0	0
GEYM001	NC_014650, NC_014651	Bacteria	Firmicutes	Bacillales	Bacillaceae	Geobacillus	Geobacillus sp. Y4.1MC1	no	0	0	0	0	1	0	0	0	0	0	0	0	0	0	0	0	0	0	0	0	0
GL4H001	NC_015497, NC_015498	Bacteria	Proteobacteria	Gammaproteobacteria	Alteromonadales	Alteromonadaceae	Glaciecola sp. 4H-3-7+YE-5	yes	1	1	1	0	1	0	0	0	0	0	0	0	0	0	0	0	0	0	0	0	0
GL74001	NC_019745, NC_019746, NC_019747, NC_019759, NC_020051	Bacteria	Cyanobacteria	Chroococcales	Gloeocapsa		Gloeocapsa sp. PCC 7428	yes	2	0	0	0	0	0	0	0	0	1	0	0	0	0	1	2	0	0	0	0	0
GLDI001	NC_010125, NC_010123, NC_010124	Bacteria	Proteobacteria	Alphaproteobacteria	Rhodospirillales	Acetobacteraceae	Gluconacetobacter diazotrophicus PAl 5	yes	1	0	0	1	1	0	0	1	0	0	0	0	0	4	2	0	0	0	0	0	0
GLDI002	NC_011365, NC_011367	Bacteria	Proteobacteria	Alphaproteobacteria	Rhodospirillales	Acetobacteraceae	Gluconacetobacter diazotrophicus PAl 5	yes	2	0	0	1	1	0	0	0	0	0	0	0	0	2	2	0	0	0	0	0	0
GLNI001	NC_016041	Bacteria	Proteobacteria	Gammaproteobacteria	Alteromonadales	Alteromonadaceae	Glaciecola nitratireducens FR1064	yes	1	1	1	0	1	0	0	0	0	0	0	0	0	0	0	0	0	0	0	0	0
GLOX001	NC_006677, NC_006672, NC_006674, NC_006675, NC_006676, NC_006673	Bacteria	Proteobacteria	Alphaproteobacteria	Rhodospirillales	Acetobacteraceae	Gluconobacter oxydans 621H	yes	1	0	0	0	1	0	0	0	0	0	0	0	0	0	0	0	0	0	0	0	0
GLOX002	NC_019396, NC_019397	Bacteria	Proteobacteria	Alphaproteobacteria	Rhodospirillales	Acetobacteraceae	Gluconobacter oxydans H24	yes	2	0	0	0	1	0	0	0	0	0	0	0	1	2	0	0	0	0	0	0	0
GLPS001	NC_020514	Bacteria	Proteobacteria	Gammaproteobacteria	Alteromonadales	Alteromonadaceae	Glaciecola psychrophila 170	yes	1	1	1	0	1	0	0	0	0	0	0	0	0	0	0	1	0	0	0	0	0
GLVI001	NC_005125	Bacteria	Cyanobacteria	Gloeobacteria	Gloeobacterales	Gloeobacter	Gloeobacter violaceus PCC 7421	yes	1	0	1	0	0	0	0	0	0	0	0	0	0	0	0	0	0	0	0	0	0
GLXY001	NC_016027, NC_016021, NC_016022, NC_016028, NC_016029, NC_016030, NC_016037, NC_016900	Bacteria	Proteobacteria	Alphaproteobacteria	Rhodospirillales	Acetobacteraceae	Gluconacetobacter xylinus NBRC 3288	yes	1	0	0	0	0	0	0	0	0	0	0	0	1	2	0	0	0	0	0	0	0
GOBR001	NC_013441, NC_013442	Bacteria	Actinobacteria	Actinobacteridae	Actinomycetales	Corynebacterineae	Gordonia bronchialis DSM 43247	no	0	0	0	0	0	0	0	0	0	0	0	0	0	0	0	0	0	0	0	0	0
GOKT001	NC_018581, NC_018580, NC_018582, NC_018583	Bacteria	Actinobacteria	Actinobacteridae	Actinomycetales	Corynebacterineae	Gordonia sp. KTR9	no	0	0	0	0	0	0	0	0	0	0	0	0	0	0	0	0	0	0	0	0	0
GOPO001	NC_016906, NC_016907	Bacteria	Actinobacteria	Actinobacteridae	Actinomycetales	Corynebacterineae	Gordonia polyisoprenivorans VH2	no	0	0	0	0	0	0	0	0	0	0	0	0	0	0	0	0	0	0	0	0	0
GRBE001	NC_008343	Bacteria	Proteobacteria	Alphaproteobacteria	Rhodospirillales	Acetobacteraceae	Granulibacter bethesdensis CGDNIH1	yes	1	0	0	0	0	0	0	0	0	0	0	0	0	0	0	1	0	0	0	0	0
GRFO001	NC_008571	Bacteria	Bacteroidetes	Flavobacteriia	Flavobacteriales	Flavobacteriaceae	Gramella forsetii KT0803	yes	0	0	0	0	0	0	0	0	1	0	0	0	0	0	0	0	0	0	0	0	1
GRMA001	NC_016631	Bacteria	Acidobacteria	Acidobacteriales	Acidobacteriaceae	Granulicella	Granulicella mallensis MP5ACTX8	yes	0	0	0	0	0	0	0	0	0	0	0	0	0	0	0	0	0	1	0	0	0
HABO001	NC_014729, NC_014731, NC_014732, NC_014735, NC_014736, NC_014737	Archaea	Euryarchaeota	Halobacteria	Halobacteriales	Halobacteriaceae	Halogeometricum borinquense DSM 11551	no	0	0	0	0	0	0	0	0	0	0	0	0	0	0	0	0	0	0	0	0	0
HACH001	NC_007645	Bacteria	Proteobacteria	Gammaproteobacteria	Oceanospirillales	Hahellaceae	Hahella chejuensis KCTC 2396	yes	1	1	1	0	2	2	0	0	0	0	0	0	0	0	3	1	0	1	0	0	0
HADE001	NC_012751, NC_012752	Bacteria	Proteobacteria	Gammaproteobacteria	Enterobacteriales	Enterobacteriaceae	Candidatus Hamiltonella defensa 5AT (Acyrthosiphon pisum)	yes	1	1	1	1	0	1	0	0	0	0	0	0	2	1	7	0	0	0	0	0	0
HADU001	NC_002940	Bacteria	Proteobacteria	Gammaproteobacteria	Pasteurellales	Pasteurellaceae	Haemophilus ducreyi 35000HP	yes	0	0	0	1	0	0	0	0	0	0	0	1	0	0	1	2	2	0	0	0	0
HAEL001	NC_014532	Bacteria	Proteobacteria	Gammaproteobacteria	Oceanospirillales	Halomonadaceae	Halomonas elongata DSM 2581	yes	2	1	1	0	1	0	0	0	0	0	0	1	0	0	1	0	1	1	0	0	0
HAHA001	NC_008789	Bacteria	Proteobacteria	Gammaproteobacteria	Chromatiales	Ectothiorhodospiraceae	Halorhodospira halophila SL1	yes	0	1	0	0	1	0	0	0	0	0	0	0	0	0	0	0	0	0	0	0	0
HAHI001	NC_015948, NC_015943, NC_015944	Archaea	Euryarchaeota	Halobacteria	Halobacteriales	Halobacteriaceae	Haloarcula hispanica ATCC 33960	no	0	0	0	0	0	0	0	0	0	0	0	0	0	0	0	0	0	0	0	0	0
HAHL001	NC_017668, NC_017669, NC_017670	Bacteria	Firmicutes	Bacillales	Bacillaceae	Halobacillus	Halobacillus halophilus DSM 2266	no	0	0	0	0	1	0	0	0	0	0	0	0	0	0	0	0	0	0	0	0	0
HAHO001	NC_019978	Bacteria	Firmicutes	Clostridia	Halanaerobiales	Halobacteroidaceae	Halobacteroides halobius DSM 5150	yes	1	0	0	0	1	0	0	0	0	0	0	0	0	0	0	0	0	0	0	0	0
HAHY001	NC_015510, NC_015511, NC_015512, NC_015513	Bacteria	Bacteroidetes	Sphingobacteriia	Sphingobacteriales	Saprospiraceae	Haliscomenobacter hydrossis DSM 1100	yes	4	0	0	0	0	0	0	0	0	0	0	0	0	0	0	0	0	0	0	0	1
HAIN001	NC_000907	Bacteria	Proteobacteria	Gammaproteobacteria	Pasteurellales	Pasteurellaceae	Haemophilus influenzae Rd KW20	yes	0	0	0	0	0	0	0	0	0	0	0	0	0	0	1	1	1	0	0	0	0
HAIN002	NC_007146	Bacteria	Proteobacteria	Gammaproteobacteria	Pasteurellales	Pasteurellaceae	Haemophilus influenzae 86-028NP	yes	0	0	0	0	0	0	0	0	0	0	0	1	0	0	2	3	0	0	0	0	0
HAIN003	NC_009566	Bacteria	Proteobacteria	Gammaproteobacteria	Pasteurellales	Pasteurellaceae	Haemophilus influenzae PittEE	yes	0	0	0	0	0	0	0	0	0	0	0	0	0	0	1	3	2	0	0	0	0
HAIN004	NC_009567	Bacteria	Proteobacteria	Gammaproteobacteria	Pasteurellales	Pasteurellaceae	Haemophilus influenzae PittGG	yes	0	0	0	0	0	0	0	0	0	0	0	0	0	0	1	1	4	0	0	0	0
HAIN005	NC_014920	Bacteria	Proteobacteria	Gammaproteobacteria	Pasteurellales	Pasteurellaceae	Haemophilus influenzae F3031	yes	0	0	0	0	0	0	0	0	0	0	0	0	0	0	1	3	1	0	0	0	0
HAIN006	NC_014922	Bacteria	Proteobacteria	Gammaproteobacteria	Pasteurellales	Pasteurellaceae	Haemophilus influenzae F3047	yes	0	0	0	0	0	0	0	0	0	0	0	0	0	0	2	3	2	0	0	0	0
HAIN007	NC_016809	Bacteria	Proteobacteria	Gammaproteobacteria	Pasteurellales	Pasteurellaceae	Haemophilus influenzae 10810	yes	0	0	0	0	0	0	0	0	0	0	0	1	0	0	1	1	2	0	0	0	0
HAIN008	NC_017452	Bacteria	Proteobacteria	Gammaproteobacteria	Pasteurellales	Pasteurellaceae	Haemophilus influenzae R2846	yes	0	0	0	0	0	0	0	0	0	0	0	0	0	0	1	3	2	0	0	0	0
HAIN009	NC_017451	Bacteria	Proteobacteria	Gammaproteobacteria	Pasteurellales	Pasteurellaceae	Haemophilus influenzae R2866	yes	0	0	0	0	0	0	0	0	0	0	0	1	0	0	1	1	2	0	0	0	0
HAIN010	NC_022356	Bacteria	Proteobacteria	Gammaproteobacteria	Pasteurellales	Pasteurellaceae	Haemophilus influenzae KR494	yes	0	0	0	0	0	0	0	0	0	0	0	0	0	0	1	1	6	0	0	0	0
HAJE001	NC_014297, NC_014298, NC_014299, NC_014300, NC_014301, NC_014302, NC_014303	Archaea	Euryarchaeota	Halobacteria	Halobacteriales	Halobacteriaceae	Halalkalicoccus jeotgali B3	no	0	0	0	0	0	0	0	0	0	0	0	0	0	0	0	0	0	0	0	0	0
HALA001	NC_012029, NC_012028, NC_012030	Archaea	Euryarchaeota	Halobacteria	Halobacteriales	Halobacteriaceae	Halorubrum lacusprofundi ATCC 49239	no	0	0	0	0	0	0	0	0	0	0	0	0	0	0	0	0	0	0	0	0	0
HAMA001	NC_006396, NC_006397, NC_006389, NC_006394, NC_006393, NC_006392, NC_006391, NC_006390, NC_006395	Archaea	Euryarchaeota	Halobacteria	Halobacteriales	Halobacteriaceae	Haloarcula marismortui ATCC 43049	no	0	0	0	0	0	0	0	0	0	0	0	0	0	0	0	0	0	0	0	0	0
HAME001	NC_017941, NC_017942, NC_017943, NC_017944	Archaea	Euryarchaeota	Halobacteria	Halobacteriales	Halobacteriaceae	Haloferax mediterranei ATCC 33500	no	0	0	0	0	0	0	0	0	0	0	0	0	0	0	0	0	0	0	0	0	0
HAMU001	NC_013202, NC_013201	Archaea	Euryarchaeota	Halobacteria	Halobacteriales	Halobacteriaceae	Halomicrobium mukohataei DSM 12286	no	0	0	0	0	0	0	0	0	0	0	0	0	0	0	0	0	0	0	0	0	0
HANE001	NC_013422	Bacteria	Proteobacteria	Gammaproteobacteria	Chromatiales	Halothiobacillaceae	Halothiobacillus neapolitanus c2	yes	0	0	1	0	1	0	0	0	0	0	0	0	0	1	1	1	0	0	0	0	0
HAOC001	NC_013440	Bacteria	Proteobacteria	Deltaproteobacteria	Myxococcales	Nannocystineae	Haliangium ochraceum DSM 14365	yes	0	0	1	0	0	0	0	0	0	0	0	0	0	0	0	0	0	0	0	0	0
HAOR001	NC_011899	Bacteria	Firmicutes	Clostridia	Halanaerobiales	Halanaerobiaceae	Halothermothrix orenii H 168	yes	0	0	0	0	1	0	0	0	0	0	0	0	0	0	0	0	0	0	0	0	0
HAPA001	NC_011852	Bacteria	Proteobacteria	Gammaproteobacteria	Pasteurellales	Pasteurellaceae	Haemophilus parasuis SH0165	yes	0	0	0	0	0	0	0	0	0	0	0	0	0	0	4	1	0	0	0	0	0
HAPA002	NC_021521	Bacteria	Proteobacteria	Gammaproteobacteria	Pasteurellales	Pasteurellaceae	Haemophilus parasuis ZJ0906	yes	0	0	0	0	0	0	0	0	0	0	0	0	0	0	5	2	13	0	0	0	0
HAPC001	NC_019779	Bacteria	Cyanobacteria	Chroococcales	Halothece cluster	Halothece	Halothece sp. PCC 7418	yes	2	0	0	0	0	0	0	0	0	0	0	0	0	0	0	2	0	0	0	0	0
HAPI001	NC_015964	Bacteria	Proteobacteria	Gammaproteobacteria	Pasteurellales	Pasteurellaceae	Haemophilus parainfluenzae T3T1	yes	0	0	0	0	0	0	0	0	0	0	0	1	0	0	0	0	4	0	0	0	0
HAPR001	NC_017455	Bacteria	Firmicutes	Clostridia	Halanaerobiales	Halanaerobiaceae	Halanaerobium praevalens DSM 2228	yes	0	0	0	0	1	0	0	0	0	0	0	0	0	0	0	1	0	0	0	0	0
HARU001	NC_019964	Archaea	Euryarchaeota	Halobacteria	Halobacteriales	Halobacteriaceae	Halovivax ruber XH-70	no	0	0	0	0	0	0	0	0	0	0	0	0	0	0	0	0	0	0	0	0	0
HASA001	NC_010364, NC_010366, NC_010367, NC_010368, NC_010369	Archaea	Euryarchaeota	Halobacteria	Halobacteriales	Halobacteriaceae	Halobacterium salinarum R1	no	0	0	0	0	0	0	0	0	0	0	0	0	0	0	0	0	0	0	0	0	0
HASL001	NC_014654	Bacteria	Firmicutes	Clostridia	Halanaerobiales	Halanaerobiaceae	Halanaerobium hydrogeniformans	yes	0	0	0	0	0	0	0	0	0	0	0	0	0	0	0	0	0	0	0	0	0
HASO001	NC_008309, NC_006298	Bacteria	Proteobacteria	Gammaproteobacteria	Pasteurellales	Pasteurellaceae	Haemophilus somnus 129PT	yes	0	0	0	0	0	0	0	0	0	0	0	1	0	0	1	0	15	0	0	0	0
HASO002	NC_010519	Bacteria	Proteobacteria	Gammaproteobacteria	Pasteurellales	Pasteurellaceae	Haemophilus somnus 2336	yes	0	0	0	0	0	0	0	0	0	0	0	1	0	0	0	2	16	0	0	0	0
HASP001	NC_002607, NC_001869, NC_002608	Archaea	Euryarchaeota	Halobacteria	Halobacteriales	Halobacteriaceae	Halobacterium sp. NRC-1	no	0	0	0	0	0	0	0	0	0	0	0	0	0	0	0	0	0	0	0	0	0
HATI001	NC_021921, NC_021913	Archaea	Euryarchaeota	Halobacteria	Halobacteriales	Halobacteriaceae	Halorhabdus tiamatea SARL4B complete genome.	no	0	0	0	0	0	0	0	0	0	0	0	0	0	0	0	0	0	0	0	0	0
HATU001	NC_013743, NC_013744, NC_013745, NC_013746, NC_013747, NC_013748, NC_013749	Archaea	Euryarchaeota	Halobacteria	Halobacteriales	Halobacteriaceae	Haloterrigena turkmenica DSM 5511	no	0	0	0	0	0	0	0	0	0	0	0	0	0	0	0	0	0	0	0	0	0
HAUT001	NC_013158	Archaea	Euryarchaeota	Halobacteria	Halobacteriales	Halobacteriaceae	Halorhabdus utahensis DSM 12940	no	0	0	0	0	0	0	0	0	0	0	0	0	0	0	0	0	0	0	0	0	0
HAVO001	NC_013967, NC_013966, NC_013968, NC_013965, NC_013964	Archaea	Euryarchaeota	Halobacteria	Halobacteriales	Halobacteriaceae	Haloferax volcanii DS2	no	0	0	0	0	0	0	0	0	0	0	0	0	0	0	0	0	0	0	0	0	0
HAWA001	NC_008212, NC_008213	Archaea	Euryarchaeota	Halobacteria	Halobacteriales	Halobacteriaceae	Haloquadratum walsbyi DSM 16790	no	0	0	0	0	0	0	0	0	0	0	0	0	0	0	0	0	0	0	0	0	0
HAWA002	NC_017459, NC_017457, NC_017460, NC_017458	Archaea	Euryarchaeota	Halobacteria	Halobacteriales	Halobacteriaceae	Haloquadratum walsbyi C23	no	0	0	0	0	0	0	0	0	0	0	0	0	0	0	0	0	0	0	0	0	0
HAXA001	NC_015666, NC_015658, NC_015659, NC_015667	Archaea	Euryarchaeota	Halobacteria	Halobacteriales	Halobacteriaceae	Halopiger xanaduensis SH-6	no	0	0	0	0	0	0	0	0	0	0	0	0	0	0	0	0	0	0	0	0	0
HEAC001	NC_008229, NC_008230	Bacteria	Proteobacteria	Epsilonproteobacteria	Campylobacterales	Helicobacteraceae	Helicobacter acinonychis str. Sheeba	yes	0	0	0	0	0	0	0	0	0	0	0	0	0	0	0	0	0	0	0	0	0
HEAR001	NC_009138	Bacteria	Proteobacteria	Betaproteobacteria	Burkholderiales	Oxalobacteraceae	Herminiimonas arsenicoxydans	yes	1	0	1	0	1	0	0	0	0	0	0	1	0	0	2	1	0	0	0	0	0
HEAU001	NC_009972, NC_009973, NC_009974	Bacteria	Chloroflexi	Herpetosiphonales	Herpetosiphonaceae	Herpetosiphon	Herpetosiphon aurantiacus DSM 785	no	0	0	0	0	0	0	0	0	0	0	0	0	0	0	0	0	0	0	0	0	0
HEBI001	NC_015674, NC_015670	Bacteria	Proteobacteria	Epsilonproteobacteria	Campylobacterales	Helicobacteraceae	Helicobacter bizzozeronii CIII-1	yes	0	0	0	0	0	0	0	0	0	0	0	0	0	0	0	0	0	0	0	0	0
HECE001	NC_017737, NC_017738	Bacteria	Proteobacteria	Epsilonproteobacteria	Campylobacterales	Helicobacteraceae	Helicobacter cetorum MIT 00-7128	yes	0	0	0	0	0	0	0	0	0	0	0	0	0	2	0	0	0	0	0	0	0
HECE002	NC_017735, NC_017736	Bacteria	Proteobacteria	Epsilonproteobacteria	Campylobacterales	Helicobacteraceae	Helicobacter cetorum MIT 99-5656	yes	0	0	0	0	0	0	0	0	0	0	0	0	0	0	3	0	0	0	0	0	0
HECI001	NC_017761, NC_017762	Bacteria	Proteobacteria	Epsilonproteobacteria	Campylobacterales	Helicobacteraceae	Helicobacter cinaedi PAGU611	yes	0	0	0	0	0	0	0	0	0	0	0	0	0	0	0	0	0	0	0	0	0
HECI002	NC_020555	Bacteria	Proteobacteria	Epsilonproteobacteria	Campylobacterales	Helicobacteraceae	Helicobacter cinaedi ATCC BAA-847 DNA	yes	0	0	0	0	0	0	0	1	0	0	0	0	0	0	0	0	0	0	0	0	0
HEFE001	NC_014810	Bacteria	Proteobacteria	Epsilonproteobacteria	Campylobacterales	Helicobacteraceae	Helicobacter felis ATCC 49179	yes	0	0	0	0	0	0	0	0	0	0	0	0	0	0	0	0	0	0	0	0	0
HEHE001	NC_004917	Bacteria	Proteobacteria	Epsilonproteobacteria	Campylobacterales	Helicobacteraceae	Helicobacter hepaticus ATCC 51449	yes	0	0	0	0	0	0	0	0	0	0	0	0	0	0	0	0	0	0	0	0	0
HEMO001	NC_010337	Bacteria	Firmicutes	Clostridia	Clostridiales	Heliobacteriaceae	Heliobacterium modesticaldum Ice1	no	0	0	0	0	1	0	0	0	0	0	0	0	0	0	0	0	0	0	0	0	0
HEMU001	NC_013949	Bacteria	Proteobacteria	Epsilonproteobacteria	Campylobacterales	Helicobacteraceae	Helicobacter mustelae 12198	yes	0	0	0	0	0	0	0	0	0	0	0	0	0	0	3	1	0	0	0	0	0
HEPY001	NC_000915	Bacteria	Proteobacteria	Epsilonproteobacteria	Campylobacterales	Helicobacteraceae	Helicobacter pylori 26695	yes	0	0	0	0	0	0	0	0	0	0	0	0	0	0	1	0	0	0	0	0	0
HEPY002	NC_000921	Bacteria	Proteobacteria	Epsilonproteobacteria	Campylobacterales	Helicobacteraceae	Helicobacter pylori J99	yes	0	0	0	0	0	0	0	1	0	0	0	0	0	0	0	0	0	0	0	0	0
HEPY003	NC_008086, NC_008087	Bacteria	Proteobacteria	Epsilonproteobacteria	Campylobacterales	Helicobacteraceae	Helicobacter pylori HPAG1	yes	0	0	0	0	0	0	0	0	0	0	0	0	0	0	0	0	0	0	0	0	0
HEPY004	NC_010698	Bacteria	Proteobacteria	Epsilonproteobacteria	Campylobacterales	Helicobacteraceae	Helicobacter pylori Shi470	yes	0	0	0	0	0	0	0	1	0	0	0	0	0	1	0	0	0	0	0	0	0
HEPY005	NC_011333, NC_011334	Bacteria	Proteobacteria	Epsilonproteobacteria	Campylobacterales	Helicobacteraceae	Helicobacter pylori G27	yes	0	0	0	0	0	0	0	0	0	0	0	0	0	1	1	0	0	0	0	0	0
HEPY006	NC_011498, NC_011499	Bacteria	Proteobacteria	Epsilonproteobacteria	Campylobacterales	Helicobacteraceae	Helicobacter pylori P12	yes	0	0	0	0	0	0	0	0	0	0	0	0	0	2	1	0	0	0	0	0	0
HEPY007	NC_012973	Bacteria	Proteobacteria	Epsilonproteobacteria	Campylobacterales	Helicobacteraceae	Helicobacter pylori B38	yes	0	0	0	0	0	0	0	0	0	0	0	0	0	0	0	0	0	0	0	0	0
HEPY008	NC_014256, NC_014257	Bacteria	Proteobacteria	Epsilonproteobacteria	Campylobacterales	Helicobacteraceae	Helicobacter pylori B8	yes	0	0	0	0	0	0	0	1	0	0	0	0	0	1	1	0	0	0	0	0	0
HEPY009	NC_014560	Bacteria	Proteobacteria	Epsilonproteobacteria	Campylobacterales	Helicobacteraceae	Helicobacter pylori SJM180	yes	0	0	0	0	0	0	0	1	0	0	0	0	0	0	0	0	0	0	0	0	0
HEPY010	NC_014555, NC_014556	Bacteria	Proteobacteria	Epsilonproteobacteria	Campylobacterales	Helicobacteraceae	Helicobacter pylori PeCan4	yes	0	0	0	0	0	0	0	0	0	0	0	0	0	1	0	0	0	0	0	0	0
HEPY011	NC_017360	Bacteria	Proteobacteria	Epsilonproteobacteria	Campylobacterales	Helicobacteraceae	Helicobacter pylori 35A	yes	0	0	0	0	0	0	0	0	0	0	0	0	0	0	0	0	0	0	0	0	0
HEPY012	NC_017354	Bacteria	Proteobacteria	Epsilonproteobacteria	Campylobacterales	Helicobacteraceae	Helicobacter pylori 52	yes	0	0	0	0	0	0	0	1	0	0	0	0	0	0	0	0	0	0	0	0	0
HEPY013	NC_017358	Bacteria	Proteobacteria	Epsilonproteobacteria	Campylobacterales	Helicobacteraceae	Helicobacter pylori Cuz20	yes	0	0	0	0	0	0	0	1	0	0	0	0	0	1	0	0	0	0	0	0	0
HEPY014	NC_017359, NC_017356	Bacteria	Proteobacteria	Epsilonproteobacteria	Campylobacterales	Helicobacteraceae	Helicobacter pylori Sat464	yes	0	0	0	0	0	0	0	0	0	0	0	0	0	0	0	0	0	0	0	0	0
HEPY015	NC_017368	Bacteria	Proteobacteria	Epsilonproteobacteria	Campylobacterales	Helicobacteraceae	Helicobacter pylori F16	yes	0	0	0	0	0	0	0	1	0	0	0	0	0	0	1	0	0	0	0	0	0
HEPY016	NC_017367	Bacteria	Proteobacteria	Epsilonproteobacteria	Campylobacterales	Helicobacteraceae	Helicobacter pylori F57	yes	0	0	0	0	0	0	0	0	0	0	0	0	0	1	0	0	0	0	0	0	0
HEPY017	NC_017365, NC_017369	Bacteria	Proteobacteria	Epsilonproteobacteria	Campylobacterales	Helicobacteraceae	Helicobacter pylori F30	yes	0	0	0	0	0	0	0	0	0	0	0	0	0	0	1	0	0	0	0	0	0
HEPY018	NC_017366, NC_017370	Bacteria	Proteobacteria	Epsilonproteobacteria	Campylobacterales	Helicobacteraceae	Helicobacter pylori F32	yes	0	0	0	0	0	0	0	1	0	0	0	0	0	0	1	0	0	0	0	0	0
HEPY019	NC_017357	Bacteria	Proteobacteria	Epsilonproteobacteria	Campylobacterales	Helicobacteraceae	Helicobacter pylori 908	yes	0	0	0	0	0	0	0	1	0	0	0	0	0	0	0	0	0	0	0	0	0
HEPY020	NC_017371, NC_017364	Bacteria	Proteobacteria	Epsilonproteobacteria	Campylobacterales	Helicobacteraceae	Helicobacter pylori Gambia94/24	yes	0	0	0	0	0	0	0	1	0	0	0	0	0	1	0	0	0	0	0	0	0
HEPY021	NC_017361, NC_017373	Bacteria	Proteobacteria	Epsilonproteobacteria	Campylobacterales	Helicobacteraceae	Helicobacter pylori SouthAfrica7	yes	0	0	0	0	0	0	0	0	0	0	0	0	0	2	0	0	0	0	0	0	0
HEPY022	NC_017372	Bacteria	Proteobacteria	Epsilonproteobacteria	Campylobacterales	Helicobacteraceae	Helicobacter pylori India7	yes	0	0	0	0	0	0	0	0	0	0	0	0	0	1	0	0	0	0	0	0	0
HEPY023	NC_017362, NC_017363	Bacteria	Proteobacteria	Epsilonproteobacteria	Campylobacterales	Helicobacteraceae	Helicobacter pylori Lithuania75	yes	0	0	0	0	0	0	0	0	0	0	0	0	0	0	0	0	0	0	0	0	0
HEPY024	NC_017374	Bacteria	Proteobacteria	Epsilonproteobacteria	Campylobacterales	Helicobacteraceae	Helicobacter pylori 2017	yes	0	0	0	0	0	0	0	1	0	0	0	0	0	0	0	0	0	0	0	0	0
HEPY025	NC_017381	Bacteria	Proteobacteria	Epsilonproteobacteria	Campylobacterales	Helicobacteraceae	Helicobacter pylori 2018	yes	0	0	0	0	0	0	0	1	0	0	0	0	0	0	0	0	0	0	0	0	0
HEPY026	NC_017379	Bacteria	Proteobacteria	Epsilonproteobacteria	Campylobacterales	Helicobacteraceae	Helicobacter pylori Puno135	yes	0	0	0	0	0	0	0	1	0	0	0	0	0	1	0	0	0	0	0	0	0
HEPY027	NC_017382	Bacteria	Proteobacteria	Epsilonproteobacteria	Campylobacterales	Helicobacteraceae	Helicobacter pylori 51	yes	0	0	0	0	0	0	0	1	0	0	0	0	0	0	0	0	0	0	0	0	0
HEPY028	NC_017378, NC_017377	Bacteria	Proteobacteria	Epsilonproteobacteria	Campylobacterales	Helicobacteraceae	Helicobacter pylori Puno120	yes	0	0	0	0	0	0	0	0	0	0	0	0	0	0	0	0	0	0	0	0	0
HEPY029	NC_017376, NC_017380	Bacteria	Proteobacteria	Epsilonproteobacteria	Campylobacterales	Helicobacteraceae	Helicobacter pylori SNT49	yes	0	0	0	0	0	0	0	0	0	0	0	0	0	1	0	0	0	0	0	0	0
HEPY030	NC_017355, NC_017383	Bacteria	Proteobacteria	Epsilonproteobacteria	Campylobacterales	Helicobacteraceae	Helicobacter pylori v225d	yes	0	0	0	0	0	0	0	1	0	0	0	0	0	0	0	0	0	0	0	0	0
HEPY031	NC_017375	Bacteria	Proteobacteria	Epsilonproteobacteria	Campylobacterales	Helicobacteraceae	Helicobacter pylori 83	yes	0	0	0	0	0	0	0	1	0	0	0	0	0	0	1	0	0	0	0	0	0
HEPY032	NC_017063, NC_017064	Bacteria	Proteobacteria	Epsilonproteobacteria	Campylobacterales	Helicobacteraceae	Helicobacter pylori ELS37	yes	0	0	0	0	0	0	0	1	0	0	0	0	0	0	0	0	0	0	0	0	0
HEPY033	NC_017733, NC_017734	Bacteria	Proteobacteria	Epsilonproteobacteria	Campylobacterales	Helicobacteraceae	Helicobacter pylori HUP-B14	yes	0	0	0	0	0	0	0	0	0	0	0	0	0	0	0	0	0	0	0	0	0
HEPY034	NC_017742	Bacteria	Proteobacteria	Epsilonproteobacteria	Campylobacterales	Helicobacteraceae	Helicobacter pylori PeCan18	yes	0	0	0	0	0	0	0	1	0	0	0	0	0	1	0	0	0	0	0	0	0
HEPY035	NC_017741	Bacteria	Proteobacteria	Epsilonproteobacteria	Campylobacterales	Helicobacteraceae	Helicobacter pylori Shi112	yes	0	0	0	0	0	0	0	1	0	0	0	0	0	1	0	0	0	0	0	0	0
HEPY036	NC_017740	Bacteria	Proteobacteria	Epsilonproteobacteria	Campylobacterales	Helicobacteraceae	Helicobacter pylori Shi169	yes	0	0	0	0	0	0	0	1	0	0	0	0	0	1	0	0	0	0	0	0	0
HEPY037	NC_017739	Bacteria	Proteobacteria	Epsilonproteobacteria	Campylobacterales	Helicobacteraceae	Helicobacter pylori Shi417	yes	0	0	0	0	0	0	0	1	0	0	0	0	0	2	0	0	0	0	0	0	0
HEPY038	NC_017926, NC_017919	Bacteria	Proteobacteria	Epsilonproteobacteria	Campylobacterales	Helicobacteraceae	Helicobacter pylori XZ274	yes	0	0	0	0	0	0	0	0	0	0	0	0	0	2	0	0	0	0	0	0	0
HEPY039	NC_018937	Bacteria	Proteobacteria	Epsilonproteobacteria	Campylobacterales	Helicobacteraceae	Helicobacter pylori Rif1	yes	0	0	0	0	0	0	0	0	0	0	0	0	0	0	0	0	0	0	0	0	0
HEPY040	NC_018938	Bacteria	Proteobacteria	Epsilonproteobacteria	Campylobacterales	Helicobacteraceae	Helicobacter pylori Rif2	yes	0	0	0	0	0	0	0	0	0	0	0	0	0	0	0	0	0	0	0	0	0
HEPY041	NC_018939	Bacteria	Proteobacteria	Epsilonproteobacteria	Campylobacterales	Helicobacteraceae	Helicobacter pylori 26695	yes	0	0	0	0	0	0	0	0	0	0	0	0	0	0	0	0	0	0	0	0	0
HEPY042	NC_019560, NC_019561, NC_019562	Bacteria	Proteobacteria	Epsilonproteobacteria	Campylobacterales	Helicobacteraceae	Helicobacter pylori Aklavik117	yes	0	0	0	0	0	0	0	0	0	0	0	0	0	2	1	0	0	0	0	0	0
HEPY043	NC_019563, NC_019564, NC_019565	Bacteria	Proteobacteria	Epsilonproteobacteria	Campylobacterales	Helicobacteraceae	Helicobacter pylori Aklavik86	yes	0	0	0	0	0	0	0	0	0	0	0	0	0	0	0	0	0	0	0	0	0
HEPY044	NC_020508	Bacteria	Proteobacteria	Epsilonproteobacteria	Campylobacterales	Helicobacteraceae	Helicobacter pylori OK113 DNA	yes	0	0	0	0	0	0	0	0	0	0	0	0	0	1	0	0	0	0	0	0	0
HEPY045	NC_020509, NC_020556	Bacteria	Proteobacteria	Epsilonproteobacteria	Campylobacterales	Helicobacteraceae	Helicobacter pylori OK310 DNA	yes	0	0	0	0	0	0	0	0	0	0	0	0	0	0	1	0	0	0	0	0	0
HEPY046	NC_022130	Bacteria	Proteobacteria	Epsilonproteobacteria	Campylobacterales	Helicobacteraceae	Helicobacter pylori SouthAfrica20	yes	0	0	0	0	0	0	0	0	0	0	0	0	0	1	1	0	0	0	0	0	0
HEPY047	NC_021215	Bacteria	Proteobacteria	Epsilonproteobacteria	Campylobacterales	Helicobacteraceae	Helicobacter pylori UM032	yes	0	0	0	0	0	0	0	0	0	0	0	0	0	0	0	0	0	0	0	0	0
HEPY048	NC_021217	Bacteria	Proteobacteria	Epsilonproteobacteria	Campylobacterales	Helicobacteraceae	Helicobacter pylori UM037	yes	0	0	0	0	0	0	0	1	0	0	0	0	0	0	0	0	0	0	0	0	0
HEPY049	NC_021216	Bacteria	Proteobacteria	Epsilonproteobacteria	Campylobacterales	Helicobacteraceae	Helicobacter pylori UM299	yes	0	0	0	0	0	0	0	0	0	0	0	0	0	0	0	0	0	0	0	0	0
HESE001	NC_014323	Bacteria	Proteobacteria	Betaproteobacteria	Burkholderiales	Oxalobacteraceae	Herbaspirillum seropedicae SmR1	yes	3	0	1	0	1	1	0	0	0	0	0	0	0	0	2	4	0	2	0	0	0
HIBA001	NC_012982, NC_012983	Bacteria	Proteobacteria	Alphaproteobacteria	Rhodobacterales	Hyphomonadaceae	Hirschia baltica ATCC 49814	yes	2	1	0	1	1	0	0	0	0	0	0	0	0	1	1	0	0	0	0	0	0
HIMA001	NC_015318	Bacteria	Proteobacteria	Deltaproteobacteria	Desulfurellales	Desulfurellaceae	Hippea maritima DSM 10411	yes	0	0	1	0	0	0	0	0	0	0	0	0	0	0	0	0	0	0	0	0	0
HOCI001	NC_012960	Bacteria	Proteobacteria	Alphaproteobacteria	Rhizobiales	Candidatus Hodgkinia	Candidatus Hodgkinia cicadicola Dsem	yes	0	0	0	0	0	0	0	0	0	0	0	0	0	0	0	0	0	0	0	0	0
HYBU001	NC_008818	Archaea	Crenarchaeota	Thermoprotei	Desulfurococcales	Pyrodictiaceae	Hyperthermus butylicus DSM 5456	no	0	0	0	0	0	0	0	0	0	0	0	0	0	0	0	0	0	0	0	0	0
HYDE001	NC_014313	Bacteria	Proteobacteria	Alphaproteobacteria	Rhizobiales	Hyphomicrobiaceae	Hyphomicrobium denitrificans ATCC 51888	yes	0	0	0	1	1	0	0	0	0	0	0	0	0	0	2	0	0	0	0	0	0
HYDE002	NC_021172	Bacteria	Proteobacteria	Alphaproteobacteria	Rhizobiales	Hyphomicrobiaceae	Hyphomicrobium denitrificans 1NES1	yes	1	0	0	1	1	0	0	0	0	0	0	0	0	2	0	1	0	0	0	0	0
HYHO002	NC_020411	Bacteria	Aquificae	Aquificales	Aquificaceae	Hydrogenobaculum	Hydrogenobaculum sp. HO	yes	0	0	0	0	1	0	0	0	0	0	0	0	0	0	0	0	0	0	0	0	0
HYMC001	NC_015717	Bacteria	Proteobacteria	Alphaproteobacteria	Rhizobiales	Hyphomicrobiaceae	Hyphomicrobium sp. MC1	yes	0	0	0	2	2	2	0	0	0	0	0	0	0	0	8	0	0	0	0	0	0
HYNE001	NC_008358	Bacteria	Proteobacteria	Alphaproteobacteria	Rhodobacterales	Hyphomonadaceae	Hyphomonas neptunium ATCC 15444	yes	0	1	0	1	1	0	0	0	0	0	0	0	0	0	0	1	1	0	0	0	0
HYSN001	NC_020814	Bacteria	Aquificae	Aquificales	Aquificaceae	Hydrogenobaculum	Hydrogenobaculum sp. SN	yes	0	0	0	0	1	0	0	0	0	0	0	0	0	0	0	0	0	0	0	0	0
HYTH001	NC_013799	Bacteria	Aquificae	Aquificales	Aquificaceae	Hydrogenobacter	Hydrogenobacter thermophilus TK-6	yes	0	0	0	0	0	0	0	0	0	0	0	0	0	0	0	0	0	0	0	0	0
HYTH002	NC_017161	Bacteria	Aquificae	Aquificales	Aquificaceae	Hydrogenobacter	Hydrogenobacter thermophilus TK-6	yes	0	0	0	0	0	0	0	0	0	0	0	0	0	0	0	0	0	0	0	0	0
HYY0001	NC_011126	Bacteria	Aquificae	Aquificales	Aquificaceae	Hydrogenobaculum	Hydrogenobaculum sp. Y04AAS1	yes	0	0	0	0	1	0	0	0	0	0	0	0	0	0	0	0	0	0	0	0	0
IDLO001	NC_006512	Bacteria	Proteobacteria	Gammaproteobacteria	Alteromonadales	Idiomarinaceae	Idiomarina loihiensis L2TR	yes	0	1	0	0	1	0	0	0	0	0	0	0	0	0	0	0	0	0	0	0	0
IDLO002	NC_021286	Bacteria	Proteobacteria	Gammaproteobacteria	Alteromonadales	Idiomarinaceae	Idiomarina loihiensis GSL 199	yes	0	1	0	0	1	0	0	0	0	0	0	0	0	0	0	0	0	0	0	0	0
IGAG001	NC_014471	Archaea	Crenarchaeota	Thermoprotei	Desulfurococcales	Desulfurococcaceae	Ignisphaera aggregans DSM 17230	no	0	0	0	0	0	0	0	0	0	0	0	0	0	0	0	0	0	0	0	0	0
IGAL001	NC_017464	Bacteria	Ignavibacteria	Ignavibacteria	Ignavibacteriales	Ignavibacteriaceae	Ignavibacterium album JCM 16511	no	0	0	0	0	1	0	0	0	0	0	0	0	0	0	0	0	0	0	0	0	0
IGHO001	NC_009776	Archaea	Crenarchaeota	Thermoprotei	Desulfurococcales	Desulfurococcaceae	Ignicoccus hospitalis KIN4/I	no	0	0	0	0	0	0	0	0	0	0	0	0	0	0	0	0	0	0	0	0	0
ILCO001	NC_020520	Bacteria	Actinobacteria	Acidimicrobidae	Acidimicrobiales	Acidimicrobineae	Ilumatobacter coccineus YM16-304 DNA	no	0	0	0	0	0	0	0	0	0	0	0	0	0	0	0	0	0	0	0	0	0
ILPO001	NC_014632, NC_014633, NC_014634	Bacteria	Fusobacteria	Fusobacteriales	Fusobacteriaceae	Ilyobacter	Ilyobacter polytropus DSM 2926	yes	0	0	0	0	0	0	0	0	0	0	0	0	0	1	1	0	0	0	0	0	0
INCA001	NC_014830	Bacteria	Actinobacteria	Actinobacteridae	Actinomycetales	Micrococcineae	Intrasporangium calvum DSM 43043	no	0	0	0	0	0	0	0	0	0	0	0	0	0	0	0	0	0	0	0	0	0
ISPA001	NC_014962, NC_014957	Bacteria	Planctomycetes	Planctomycetia	Planctomycetales	Planctomycetaceae	Isosphaera pallida ATCC 43644	yes	1	0	0	0	0	0	0	0	0	0	0	0	0	0	0	0	0	0	0	0	0
ISVA001	NC_015588	Bacteria	Actinobacteria	Actinobacteridae	Actinomycetales	Micrococcineae	Isoptericola variabilis 225	no	0	0	0	0	0	0	0	0	0	0	0	0	0	0	0	0	0	0	0	0	0
JACC001	NC_007802, NC_007801	Bacteria	Proteobacteria	Alphaproteobacteria	Rhodobacterales	Rhodobacteraceae	Jannaschia sp. CCS1	yes	1	0	0	1	0	0	0	0	0	0	0	0	0	0	1	0	2	1	0	0	0
JASP001	NC_009659	Bacteria	Proteobacteria	Betaproteobacteria	Burkholderiales	Oxalobacteraceae	Janthinobacterium sp. Marseille	yes	1	0	1	1	1	0	0	0	0	0	0	0	0	0	16	6	0	0	0	0	0
JODE001	NC_013174	Bacteria	Actinobacteria	Actinobacteridae	Actinomycetales	Micrococcineae	Jonesia denitrificans DSM 20603	no	0	0	0	0	1	0	0	0	0	0	0	0	0	0	0	0	0	0	0	0	0
KAKO001	NC_013166	Bacteria	Proteobacteria	Gammaproteobacteria	Oceanospirillales	Alcanivoracaceae	Kangiella koreensis DSM 16069	yes	0	1	1	0	0	0	0	0	0	0	0	0	0	0	0	0	0	0	0	0	0
KEVU001	NC_014625, NC_014621, NC_014626	Bacteria	Proteobacteria	Alphaproteobacteria	Rhodobacterales	Rhodobacteraceae	Ketogulonicigenium vulgare Y25	yes	0	0	0	0	1	0	0	1	0	0	0	0	0	0	0	0	0	0	0	0	0
KEVU002	NC_017384, NC_017385, NC_017386	Bacteria	Proteobacteria	Alphaproteobacteria	Rhodobacterales	Rhodobacteraceae	Ketogulonigenium vulgarum WSH-001	yes	0	0	0	0	1	0	0	0	0	0	0	0	0	1	0	0	0	0	0	0	0
KIBL001	NC_019814	Bacteria	Proteobacteria	Betaproteobacteria	Kinetoplastibacterium		Candidatus Kinetoplastibacterium blastocrithidii (ex Strigomonas culicis)	yes	0	0	0	0	0	0	0	0	0	0	0	0	0	0	0	0	0	0	0	0	0
KIBL002	NC_020285	Bacteria	Proteobacteria	Betaproteobacteria	Kinetoplastibacterium		Candidatus Kinetoplastibacterium blastocrithidii TCC012E	yes	0	0	0	0	0	0	0	0	0	0	0	0	0	0	0	0	0	0	0	0	0
KICR001	NC_019815	Bacteria	Proteobacteria	Betaproteobacteria	Kinetoplastibacterium		Candidatus Kinetoplastibacterium crithidii (ex Angomonas deanei ATCC 30255)	yes	0	0	0	0	0	0	0	0	0	0	0	0	0	0	0	0	0	0	0	0	0
KICR002	NC_020283	Bacteria	Proteobacteria	Betaproteobacteria	Kinetoplastibacterium		Candidatus Kinetoplastibacterium crithidii TCC036E	yes	0	0	0	0	0	0	0	0	0	0	0	0	0	0	0	0	0	0	0	0	0
KIDE001	NC_020294	Bacteria	Proteobacteria	Betaproteobacteria	Kinetoplastibacterium		Candidatus Kinetoplastibacterium desouzaii TCC079E	yes	0	0	0	0	0	0	0	0	0	0	0	0	0	0	0	0	0	0	0	0	0
KIGA001	NC_020284	Bacteria	Proteobacteria	Betaproteobacteria	Kinetoplastibacterium		Candidatus Kinetoplastibacterium galatii TCC219	yes	0	0	0	0	0	0	0	0	0	0	0	0	0	0	0	0	0	0	0	0	0
KION001	NC_020299	Bacteria	Proteobacteria	Betaproteobacteria	Kinetoplastibacterium		Candidatus Kinetoplastibacterium oncopeltii TCC290E	yes	0	0	0	0	0	0	0	0	0	0	0	0	0	0	0	0	0	0	0	0	0
KIRA001	NC_009664, NC_009806, NC_009660	Bacteria	Actinobacteria	Actinobacteridae	Actinomycetales	Kineosporiineae	Kineococcus radiotolerans SRS30216	no	0	0	0	0	1	0	0	0	0	0	0	0	0	0	0	0	0	0	0	0	0
KISE001	NC_016109	Bacteria	Actinobacteria	Actinobacteridae	Actinomycetales	Streptomycineae	Kitasatospora setae KM-6054	no	0	0	0	0	0	0	0	0	0	0	0	0	0	0	0	0	0	0	0	0	0
KLOX001	NC_016612	Bacteria	Proteobacteria	Gammaproteobacteria	Enterobacteriales	Enterobacteriaceae	Klebsiella oxytoca KCTC 1686	yes	3	2	0	0	0	0	0	0	0	0	0	0	0	1	1	1	0	3	0	0	0
KLOX002	NC_018106, NC_018107	Bacteria	Proteobacteria	Gammaproteobacteria	Enterobacteriales	Enterobacteriaceae	Klebsiella oxytoca E718	yes	3	2	0	0	0	0	0	0	0	0	0	0	0	0	2	1	0	2	0	0	0
KLPN001	NC_011283, NC_011282, NC_011281	Bacteria	Proteobacteria	Gammaproteobacteria	Enterobacteriales	Enterobacteriaceae	Klebsiella pneumoniae 342	yes	1	1	0	0	0	0	0	0	0	0	0	0	0	1	1	2	0	1	0	0	0
KLPN002	NC_009648, NC_009649, NC_009650, NC_009651, NC_009652, NC_009653	Bacteria	Proteobacteria	Gammaproteobacteria	Enterobacteriales	Enterobacteriaceae	Klebsiella pneumoniae subsp. pneumoniae MGH 78578	yes	2	1	0	0	0	0	0	0	0	0	2	0	0	0	0	1	0	1	0	0	0
KLPN003	NC_012731, NC_006625	Bacteria	Proteobacteria	Gammaproteobacteria	Enterobacteriales	Enterobacteriaceae	Klebsiella pneumoniae NTUH-K2044	yes	1	1	0	0	0	0	0	0	0	0	0	1	0	1	0	1	0	1	0	0	0
KLPN004	NC_016845, NC_016838, NC_016839, NC_016840, NC_016841, NC_016846, NC_016847	Bacteria	Proteobacteria	Gammaproteobacteria	Enterobacteriales	Enterobacteriaceae	Klebsiella pneumoniae subsp. pneumoniae HS11286	yes	1	1	0	0	0	0	0	0	0	0	1	1	0	1	0	1	0	1	0	0	0
KLPN005	NC_017540, NC_017541	Bacteria	Proteobacteria	Gammaproteobacteria	Enterobacteriales	Enterobacteriaceae	Klebsiella pneumoniae KCTC 2242	yes	1	1	0	0	0	0	0	0	0	0	0	0	0	0	0	1	0	1	0	0	0
KLPN006	NC_018522	Bacteria	Proteobacteria	Gammaproteobacteria	Enterobacteriales	Enterobacteriaceae	Klebsiella pneumoniae subsp. pneumoniae 1084	yes	2	1	0	0	0	0	0	0	0	0	0	1	0	1	0	1	0	1	0	0	0
KLPN007	NC_022566	Bacteria	Proteobacteria	Gammaproteobacteria	Enterobacteriales	Enterobacteriaceae	Klebsiella pneumoniae CG43	yes	1	1	0	0	0	0	0	0	0	0	0	0	0	0	0	1	0	1	0	0	0
KLPN008	NC_022082, NC_022078, NC_022083	Bacteria	Proteobacteria	Gammaproteobacteria	Enterobacteriales	Enterobacteriaceae	Klebsiella pneumoniae JM45	yes	1	1	0	0	0	0	0	1	0	0	1	1	0	0	0	1	0	1	0	0	0
KLPN009	NC_021232, NC_021231	Bacteria	Proteobacteria	Gammaproteobacteria	Enterobacteriales	Enterobacteriaceae	Klebsiella pneumoniae subsp. rhinoscleromatis strain SB3432	yes	1	1	0	0	0	0	0	0	0	0	1	0	0	0	0	1	0	1	0	0	0
KLVA001	NC_013850	Bacteria	Proteobacteria	Gammaproteobacteria	Enterobacteriales	Enterobacteriaceae	Klebsiella variicola At-22	yes	1	1	0	0	0	0	0	0	0	0	0	0	0	0	0	2	0	1	0	0	0
KOCR001	NC_010482	Archaea	Korarchaeota	Candidatus Korarchaeum			Candidatus Korarchaeum cryptofilum OPF8	no	0	0	0	0	0	0	0	0	0	0	0	0	0	0	0	0	0	0	0	0	0
KOOL001	NC_012785	Bacteria	Thermotogae	Thermotogales	Thermotogaceae	Kosmotoga	Kosmotoga olearia TBF 19.5.1	no	0	0	0	0	0	0	0	0	0	0	0	0	0	0	0	0	0	0	0	0	0
KORH001	NC_010617	Bacteria	Actinobacteria	Actinobacteridae	Actinomycetales	Micrococcineae	Kocuria rhizophila DC2201	no	0	0	0	0	0	0	0	0	0	0	0	0	0	0	0	0	0	0	0	0	0
KOVE001	NC_008009	Bacteria	Acidobacteria	Candidatus Koribacter			Candidatus Koribacter versatilis Ellin345	yes	0	0	1	0	1	0	0	0	0	0	0	0	0	0	0	0	0	0	0	0	0
KR4H001	NC_015496	Bacteria	Bacteroidetes	Flavobacteriia	Flavobacteriales	Flavobacteriaceae	Krokinobacter sp. 4H-3-7-5	yes	1	0	0	0	0	0	0	0	0	0	0	0	0	0	0	0	0	0	0	0	1
KRFL001	NC_013729	Bacteria	Actinobacteria	Actinobacteridae	Actinomycetales	Propionibacterineae	Kribbella flavida DSM 17836	no	0	0	0	0	0	0	0	0	0	0	0	0	0	0	0	0	0	0	0	0	0
KYSE001	NC_013169	Bacteria	Actinobacteria	Actinobacteridae	Actinomycetales	Micrococcineae	Kytococcus sedentarius DSM 20547	no	0	0	0	0	0	0	0	0	0	0	0	0	0	0	0	0	0	0	0	0	0
LA5H001	NC_015638	Bacteria	Bacteroidetes	Flavobacteriia	Flavobacteriales	Flavobacteriaceae	Lacinutrix sp. 5H-3-7-4	yes	1	0	0	0	0	0	0	0	0	0	0	0	0	0	0	0	0	0	0	1	1
LAAC001	NC_006814	Bacteria	Firmicutes	Lactobacillales	Lactobacillaceae	Lactobacillus	Lactobacillus acidophilus NCFM	no	0	0	0	0	0	0	0	0	0	0	0	0	0	0	0	0	0	0	0	0	0
LAAC002	NC_015214, NC_015213, NC_015218	Bacteria	Firmicutes	Lactobacillales	Lactobacillaceae	Lactobacillus	Lactobacillus acidophilus 30SC	no	0	0	0	0	0	0	0	0	0	0	0	0	0	0	0	0	0	0	0	0	0
LAAC003	NC_021181	Bacteria	Firmicutes	Bacilli	Lactobacillales	Lactobacillaceae	Lactobacillus acidophilus La-14	no	0	0	0	0	0	0	0	0	0	0	0	0	0	0	0	0	0	0	0	0	0
LAAM001	NC_014724, NC_015319, NC_015322	Bacteria	Firmicutes	Lactobacillales	Lactobacillaceae	Lactobacillus	Lactobacillus amylovorus GRL 1112	no	0	0	0	0	0	0	0	0	0	0	0	0	0	0	0	0	0	0	0	0	0
LAAM002	NC_017470, NC_017471, NC_017472	Bacteria	Firmicutes	Lactobacillales	Lactobacillaceae	Lactobacillus	Lactobacillus amylovorus GRL1118	no	0	0	0	0	0	0	0	0	0	0	0	0	0	0	0	0	0	0	0	0	0
LABR001	NC_008497, NC_008498, NC_008499	Bacteria	Firmicutes	Lactobacillales	Lactobacillaceae	Lactobacillus	Lactobacillus brevis ATCC 367	no	0	0	0	0	0	0	0	0	0	0	0	0	0	0	0	0	0	0	0	0	0
LABR002	NC_020819, NC_020820, NC_020821, NC_020822, NC_020823, NC_020824, NC_020825, NC_020826, NC_020827, NC_020828	Bacteria	Firmicutes	Bacilli	Lactobacillales	Lactobacillaceae	Lactobacillus brevis KB290 DNA	no	0	0	0	0	0	0	0	0	0	0	0	0	0	0	0	0	0	0	0	0	0
LABU001	NC_015428, NC_015420, NC_015421, NC_015429	Bacteria	Firmicutes	Lactobacillales	Lactobacillaceae	Lactobacillus	Lactobacillus buchneri NRRL B-30929	no	0	0	0	0	0	0	0	0	0	0	0	0	0	0	0	0	0	0	0	0	0
LABU002	NC_018610, NC_018611, NC_016034, NC_016035	Bacteria	Firmicutes	Bacilli	Lactobacillales	Lactobacillaceae	Lactobacillus buchneri CD034	no	0	0	0	0	0	0	0	0	0	0	0	0	0	0	0	0	0	0	0	0	0
LACA001	NC_008526, NC_008502, NC_011352	Bacteria	Firmicutes	Lactobacillales	Lactobacillaceae	Lactobacillus	Lactobacillus casei ATCC 334	no	0	0	0	0	0	0	0	0	0	0	0	0	0	0	0	0	0	0	0	0	0
LACA002	NC_010999	Bacteria	Firmicutes	Lactobacillales	Lactobacillaceae	Lactobacillus	Lactobacillus casei BL23	no	0	0	0	0	0	0	0	0	0	0	0	0	0	0	0	0	0	0	0	0	0
LACA003	NC_014334	Bacteria	Firmicutes	Lactobacillales	Lactobacillaceae	Lactobacillus	Lactobacillus casei str. Zhang	no	0	0	0	0	0	0	0	0	0	0	0	0	0	0	0	0	0	0	0	0	0
LACA004	NC_017474, NC_017476	Bacteria	Firmicutes	Lactobacillales	Lactobacillaceae	Lactobacillus	Lactobacillus casei BD-II	no	0	0	0	0	0	0	0	0	0	0	0	0	0	0	0	0	0	0	0	0	0
LACA005	NC_017473, NC_017475	Bacteria	Firmicutes	Lactobacillales	Lactobacillaceae	Lactobacillus	Lactobacillus casei LC2W	no	0	0	0	0	0	0	0	0	0	0	0	0	0	0	0	0	0	0	0	0	0
LACA006	NC_018641, NC_020057	Bacteria	Firmicutes	Bacilli	Lactobacillales	Lactobacillaceae	Lactobacillus casei W56	no	0	0	0	0	0	0	0	0	0	0	0	0	0	0	0	0	0	0	0	0	0
LACA007	NC_021721, NC_021722	Bacteria	Firmicutes	Bacilli	Lactobacillales	Lactobacillaceae	Lactobacillus casei LOCK919	no	0	0	0	0	0	0	0	0	0	0	0	0	0	0	0	0	0	0	0	0	0
LACR001	NC_014106	Bacteria	Firmicutes	Lactobacillales	Lactobacillaceae	Lactobacillus	Lactobacillus crispatus ST1	no	0	0	0	0	0	0	0	0	0	0	0	0	0	0	0	0	0	0	0	0	0
LADE001	NC_008054	Bacteria	Firmicutes	Lactobacillales	Lactobacillaceae	Lactobacillus	Lactobacillus delbrueckii subsp. bulgaricus ATCC 11842	no	0	0	0	0	0	0	0	0	0	0	0	0	0	0	0	0	0	0	0	0	0
LADE002	NC_008529	Bacteria	Firmicutes	Lactobacillales	Lactobacillaceae	Lactobacillus	Lactobacillus delbrueckii subsp. bulgaricus ATCC BAA-365	no	0	0	0	0	0	0	0	0	0	0	0	0	0	0	0	0	0	0	0	0	0
LADE003	NC_014727, NC_014728	Bacteria	Firmicutes	Lactobacillales	Lactobacillaceae	Lactobacillus	Lactobacillus delbrueckii subsp. bulgaricus ND02	no	0	0	0	0	0	0	0	0	0	0	0	0	0	0	0	0	0	0	0	0	0
LADE004	NC_017469	Bacteria	Firmicutes	Lactobacillales	Lactobacillaceae	Lactobacillus	Lactobacillus delbrueckii subsp. bulgaricus 2038	no	0	0	0	0	0	0	0	0	0	0	0	0	0	0	0	0	0	0	0	0	0
LAFE001	NC_010610	Bacteria	Firmicutes	Lactobacillales	Lactobacillaceae	Lactobacillus	Lactobacillus fermentum IFO 3956	no	0	0	0	0	0	0	0	0	0	0	0	0	0	0	0	0	0	0	0	0	0
LAFE002	NC_017465	Bacteria	Firmicutes	Lactobacillales	Lactobacillaceae	Lactobacillus	Lactobacillus fermentum CECT 5716	no	0	0	0	0	0	0	0	0	0	0	0	0	0	0	0	0	0	0	0	0	0
LAFE003	NC_021235	Bacteria	Firmicutes	Bacilli	Lactobacillales	Lactobacillaceae	Lactobacillus fermentum F-6	no	0	0	0	0	0	0	0	0	0	0	0	0	0	0	0	0	0	0	0	0	0
LAGA001	NC_008530	Bacteria	Firmicutes	Lactobacillales	Lactobacillaceae	Lactobacillus	Lactobacillus gasseri ATCC 33323	no	0	0	0	0	0	0	0	0	0	0	0	0	0	0	0	0	0	0	0	0	0
LAGR001	NC_017490	Bacteria	Firmicutes	Bacilli	Lactobacillales	Streptococcaceae	Lactococcus garvieae Lg2	no	0	0	0	0	0	0	0	0	0	0	0	0	0	0	0	0	0	0	0	0	0
LAGR002	NC_015930	Bacteria	Firmicutes	Bacilli	Lactobacillales	Streptococcaceae	Lactococcus garvieae ATCC 49156	no	0	0	0	0	0	0	0	0	0	0	0	0	0	0	0	0	0	0	0	0	0
LAHE001	NC_017467, NC_017468	Bacteria	Firmicutes	Lactobacillales	Lactobacillaceae	Lactobacillus	Lactobacillus helveticus H10	no	0	0	0	0	0	0	0	0	0	0	0	0	0	0	0	0	0	0	0	0	0
LAHE002	NC_018528	Bacteria	Firmicutes	Bacilli	Lactobacillales	Lactobacillaceae	Lactobacillus helveticus R0052	no	0	0	0	0	0	0	0	0	0	0	0	0	0	0	0	0	0	0	0	0	0
LAHE003	NC_021744	Bacteria	Firmicutes	Bacilli	Lactobacillales	Lactobacillaceae	Lactobacillus helveticus CNRZ32	no	0	0	0	0	0	0	0	0	0	0	0	0	0	0	0	0	0	0	0	0	0
LAHO001	NC_012559	Bacteria	Proteobacteria	Betaproteobacteria	Neisseriales	Neisseriaceae	Laribacter hongkongensis HLHK9	yes	2	0	0	0	1	0	0	0	0	0	0	0	0	0	1	0	0	0	0	0	0
LAIN001	NC_008011, NC_008012, NC_008013, NC_008014	Bacteria	Proteobacteria	Deltaproteobacteria	Desulfovibrionales	Desulfovibrionaceae	Lawsonia intracellularis PHE/MN1-00	yes	0	0	0	0	1	1	0	0	0	0	0	0	0	0	15	0	0	0	0	0	0
LAIN002	NC_020127, NC_020128, NC_020129, NC_020130	Bacteria	Proteobacteria	Deltaproteobacteria	Desulfovibrionales	Desulfovibrionaceae	Lawsonia intracellularis N343	yes	0	0	0	0	1	1	0	0	0	0	0	0	0	0	16	0	0	0	0	0	0
LAJO001	NC_005362	Bacteria	Firmicutes	Lactobacillales	Lactobacillaceae	Lactobacillus	Lactobacillus johnsonii NCC 533	no	0	0	0	0	0	0	0	0	0	0	0	0	0	0	0	0	0	0	0	0	0
LAJO002	NC_013504, NC_013505, NC_012552	Bacteria	Firmicutes	Lactobacillales	Lactobacillaceae	Lactobacillus	Lactobacillus johnsonii FI9785	no	0	0	0	0	0	0	0	0	0	0	0	0	0	0	0	0	0	0	0	0	0
LAJO003	NC_017477	Bacteria	Firmicutes	Lactobacillales	Lactobacillaceae	Lactobacillus	Lactobacillus johnsonii DPC 6026	no	0	0	0	0	0	0	0	0	0	0	0	0	0	0	0	0	0	0	0	0	0
LAKE001	NC_015602, NC_015598, NC_015603	Bacteria	Firmicutes	Lactobacillales	Lactobacillaceae	Lactobacillus	Lactobacillus kefiranofaciens ZW3	no	0	0	0	0	0	0	0	0	0	0	0	0	0	0	0	0	0	0	0	0	0
LALA001	NC_002662	Bacteria	Firmicutes	Lactobacillales	Streptococcaceae	Lactococcus	Lactococcus lactis subsp. lactis Il1403	no	0	0	0	0	0	0	0	0	0	0	0	0	0	0	0	0	0	0	0	0	0
LALA002	NC_008527, NC_008507, NC_008506, NC_008505, NC_008504, NC_008503	Bacteria	Firmicutes	Lactobacillales	Streptococcaceae	Lactococcus	Lactococcus lactis subsp. cremoris SK11	no	0	0	0	0	0	0	0	0	0	0	0	0	0	0	0	0	0	0	0	0	0
LALA003	NC_009004	Bacteria	Firmicutes	Lactobacillales	Streptococcaceae	Lactococcus	Lactococcus lactis subsp. cremoris MG1363	no	0	0	0	0	0	0	0	0	0	0	0	0	0	0	0	0	0	0	0	0	0
LALA004	NC_013656, NC_013657	Bacteria	Firmicutes	Lactobacillales	Streptococcaceae	Lactococcus	Lactococcus lactis subsp. lactis KF147	no	0	0	0	0	0	0	0	0	0	0	0	0	0	0	0	0	0	0	0	0	0
LALA005	NC_017949	Bacteria	Firmicutes	Lactobacillales	Streptococcaceae	Lactococcus	Lactococcus lactis subsp. cremoris NZ9000	no	0	0	0	0	0	0	0	0	0	0	0	0	0	0	0	0	0	0	0	0	0
LALA006	NC_017486, NC_017483, NC_017487, NC_017484, NC_017485, NC_017488	Bacteria	Firmicutes	Lactobacillales	Streptococcaceae	Lactococcus	Lactococcus lactis subsp. lactis CV56	no	0	0	0	0	0	0	0	0	0	0	0	0	0	0	0	0	0	0	0	0	0
LALA007	NC_017492, NC_017493, NC_017495, NC_017496, NC_017497	Bacteria	Firmicutes	Lactobacillales	Streptococcaceae	Lactococcus	Lactococcus lactis subsp. cremoris A76	no	0	0	0	0	0	0	0	0	0	0	0	0	0	0	0	0	0	0	0	0	0
LALA008	NC_019435	Bacteria	Firmicutes	Bacilli	Lactobacillales	Streptococcaceae	Lactococcus lactis subsp. cremoris UC509.9	no	0	0	0	0	0	0	0	0	0	0	0	0	0	0	0	0	0	0	0	0	0
LALA009	NC_020450	Bacteria	Firmicutes	Bacilli	Lactobacillales	Streptococcaceae	Lactococcus lactis subsp. lactis IO-1 DNA	no	0	0	0	0	0	0	0	0	0	0	0	0	0	0	0	0	0	0	0	0	0
LALA010	NC_022369	Bacteria	Firmicutes	Bacilli	Lactobacillales	Streptococcaceae	Lactococcus lactis subsp. cremoris KW2	no	0	0	0	0	0	0	0	0	0	0	0	0	0	0	0	0	0	0	0	0	0
LALA011	NC_019435, NC_019430, NC_019431, NC_019432, NC_019433, NC_019434, NC_019436, NC_019437, NC_019438	Bacteria	Firmicutes	Bacilli	Lactobacillales	Streptococcaceae	Lactococcus lactis subsp. cremoris UC509.9	no	0	0	0	0	0	0	0	0	0	0	0	0	0	0	0	0	0	0	0	0	0
LALA012	NC_022593, NC_022587	Bacteria	Firmicutes	Bacilli	Lactobacillales	Streptococcaceae	Lactococcus lactis subsp. lactis KLDS 4.0325	no	0	0	0	0	0	0	0	0	0	0	0	0	0	0	0	0	0	0	0	0	0
LAPA001	NC_022112, NC_022114, NC_022123	Bacteria	Firmicutes	Bacilli	Lactobacillales	Lactobacillaceae	Lactobacillus paracasei subsp. paracasei 8700:2	no	0	0	0	0	0	0	0	0	0	0	0	0	0	0	0	0	0	0	0	0	0
LAPL001	NC_004567, NC_006375, NC_006376, NC_006377	Bacteria	Firmicutes	Lactobacillales	Lactobacillaceae	Lactobacillus	Lactobacillus plantarum WCFS1	no	0	0	0	0	0	0	0	0	0	0	0	0	0	0	0	0	0	0	0	0	0
LAPL002	NC_012984	Bacteria	Firmicutes	Lactobacillales	Lactobacillaceae	Lactobacillus	Lactobacillus plantarum JDM1	no	0	0	0	0	0	0	0	0	0	0	0	0	0	0	0	0	0	0	0	0	0
LAPL003	NC_014554, NC_014558	Bacteria	Firmicutes	Lactobacillales	Lactobacillaceae	Lactobacillus	Lactobacillus plantarum subsp. plantarum ST-III	no	0	0	0	0	0	0	0	0	0	0	0	0	0	0	0	0	0	0	0	0	0
LAPL004	NC_021514, NC_021515, NC_021516, NC_021517, NC_021518, NC_021519, NC_021520, NC_021525, NC_021526, NC_021527, NC_021528	Bacteria	Firmicutes	Bacilli	Lactobacillales	Lactobacillaceae	Lactobacillus plantarum 16	no	0	0	0	0	0	0	0	0	0	0	0	0	0	0	0	0	0	0	0	0	0
LAPL005	NC_021224, NC_021225, NC_021226, NC_021227, NC_021228, NC_021233, NC_021234	Bacteria	Firmicutes	Bacilli	Lactobacillales	Lactobacillaceae	Lactobacillus plantarum subsp. plantarum P-8	no	0	0	0	0	0	0	0	0	0	0	0	0	0	0	0	0	0	0	0	0	0
LAPL006	NC_020229, NC_021903, NC_021904, NC_021912	Bacteria	Firmicutes	Bacilli	Lactobacillales	Lactobacillaceae	Lactobacillus plantarum ZJ316	no	0	0	0	0	0	0	0	0	0	0	0	0	0	0	0	0	0	0	0	0	0
LARE001	NC_010609	Bacteria	Firmicutes	Lactobacillales	Lactobacillaceae	Lactobacillus	Lactobacillus reuteri JCM 1112	no	0	0	0	0	0	0	0	0	0	0	0	0	0	0	0	0	0	0	0	0	0
LARE002	NC_009513	Bacteria	Firmicutes	Lactobacillales	Lactobacillaceae	Lactobacillus	Lactobacillus reuteri DSM 20016	no	0	0	0	0	0	0	0	0	0	0	0	0	0	0	0	0	0	0	0	0	0
LARE003	NC_015697, NC_015698, NC_015699, NC_015700, NC_015701	Bacteria	Firmicutes	Lactobacillales	Lactobacillaceae	Lactobacillus	Lactobacillus reuteri SD2112	no	0	0	0	0	0	0	0	0	0	0	0	0	0	0	0	0	0	0	0	0	0
LARE004	NC_021494, NC_021495, NC_021496, NC_021497, NC_021498, NC_021503, NC_021504	Bacteria	Firmicutes	Bacilli	Lactobacillales	Lactobacillaceae	Lactobacillus reuteri I5007	no	0	0	0	0	0	0	0	0	0	0	0	0	0	0	0	0	0	0	0	0	0
LARE005	NC_021872	Bacteria	Firmicutes	Bacilli	Lactobacillales	Lactobacillaceae	Lactobacillus reuteri TD1	no	0	0	0	0	0	0	0	0	0	0	0	0	0	0	0	0	0	0	0	0	0
LARH001	NC_013198	Bacteria	Firmicutes	Lactobacillales	Lactobacillaceae	Lactobacillus	Lactobacillus rhamnosus GG	no	0	0	0	0	0	0	0	0	0	0	0	0	0	0	0	0	0	0	0	0	0
LARH002	NC_013199, NC_013200	Bacteria	Firmicutes	Lactobacillales	Lactobacillaceae	Lactobacillus	Lactobacillus rhamnosus Lc 705	no	0	0	0	0	0	0	0	0	0	0	0	0	0	0	0	0	0	0	0	0	0
LARH003	NC_017482	Bacteria	Firmicutes	Lactobacillales	Lactobacillaceae	Lactobacillus	Lactobacillus rhamnosus GG	no	0	0	0	0	0	0	0	0	0	0	0	0	0	0	0	0	0	0	0	0	0
LARH004	NC_017491	Bacteria	Firmicutes	Lactobacillales	Lactobacillaceae	Lactobacillus	Lactobacillus rhamnosus ATCC 8530	no	0	0	0	0	0	0	0	0	0	0	0	0	0	0	0	0	0	0	0	0	0
LARH005	NC_021723	Bacteria	Firmicutes	Bacilli	Lactobacillales	Lactobacillaceae	Lactobacillus rhamnosus LOCK900	no	0	0	0	0	0	0	0	0	0	0	0	0	0	0	0	0	0	0	0	0	0
LARH006	NC_021725	Bacteria	Firmicutes	Bacilli	Lactobacillales	Lactobacillaceae	Lactobacillus rhamnosus LOCK908	no	0	0	0	0	0	0	0	0	0	0	0	0	0	0	0	0	0	0	0	0	0
LARU001	NC_015975	Bacteria	Firmicutes	Lactobacillales	Lactobacillaceae	Lactobacillus	Lactobacillus ruminis ATCC 27782	no	0	0	0	0	1	0	0	0	0	0	0	0	0	0	0	0	0	0	0	0	0
LASA001	NC_007576	Bacteria	Firmicutes	Lactobacillales	Lactobacillaceae	Lactobacillus	Lactobacillus sakei subsp. sakei 23K	no	0	0	0	0	0	0	0	0	0	0	0	0	0	0	0	0	0	0	0	0	0
LASL001	NC_007929, NC_007930, NC_006530, NC_006529	Bacteria	Firmicutes	Lactobacillales	Lactobacillaceae	Lactobacillus	Lactobacillus salivarius UCC118	no	0	0	0	0	0	0	0	0	0	0	0	0	0	0	0	0	0	0	0	0	0
LASL002	NC_017481, NC_017479, NC_017480, NC_017499	Bacteria	Firmicutes	Lactobacillales	Lactobacillaceae	Lactobacillus	Lactobacillus salivarius CECT 5713	no	0	0	0	0	0	0	0	0	0	0	0	0	0	0	0	0	0	0	0	0	0
LASN001	NC_015978, NC_015979, NC_015980	Bacteria	Firmicutes	Lactobacillales	Lactobacillaceae	Lactobacillus	Lactobacillus sanfranciscensis TMW 1.1304	no	0	0	0	0	0	0	0	0	0	0	0	0	0	0	0	0	0	0	0	0	0
LE73001	NC_019683	Bacteria	Cyanobacteria	Oscillatoriales	Leptolyngbya		Leptolyngbya sp. PCC 7376	yes	2	0	1	0	0	0	0	0	0	0	0	0	0	0	0	4	1	0	0	0	0
LEBI001	NC_010602, NC_010843, NC_010844	Bacteria	Spirochaetes	Spirochaetales	Leptospiraceae	Leptospira	Leptospira biflexa serovar Patoc strain 'Patoc 1 (Paris)'	yes	1	0	0	0	1	0	0	0	0	0	0	0	0	0	0	0	0	0	0	0	0
LEBI002	NC_010842, NC_010845, NC_010846	Bacteria	Spirochaetes	Spirochaetales	Leptospiraceae	Leptospira	Leptospira biflexa serovar Patoc strain 'Patoc 1 (Ames)'	yes	1	0	0	0	1	0	0	0	0	0	0	0	0	0	0	0	0	0	0	0	0
LEBO001	NC_008510, NC_008511	Bacteria	Spirochaetes	Spirochaetales	Leptospiraceae	Leptospira	Leptospira borgpetersenii serovar Hardjo-bovis JB197	yes	0	0	0	0	1	0	0	0	0	0	0	0	0	0	0	0	0	0	0	0	0
LEBO002	NC_008508, NC_008509	Bacteria	Spirochaetes	Spirochaetales	Leptospiraceae	Leptospira	Leptospira borgpetersenii serovar Hardjo-bovis L550	yes	0	0	0	0	1	0	0	0	0	0	0	0	0	0	0	0	0	0	0	0	0
LEBU001	NC_013192	Bacteria	Fusobacteria	Fusobacteriales	Leptotrichiaceae	Leptotrichia	Leptotrichia buccalis C-1013-b	yes	0	0	0	0	0	0	0	0	0	0	0	0	0	1	7	0	0	0	0	0	0
LEBY001	NC_014655	Bacteria	Bacteroidetes	Cytophagia	Cytophagales	Cytophagaceae	Leadbetterella byssophila DSM 17132	yes	0	0	0	0	0	0	0	0	1	0	0	0	0	0	0	0	0	0	0	0	1
LEC2001	NC_015734	Bacteria	Firmicutes	Lactobacillales	Leuconostoc		Leuconostoc sp. C2	no	0	0	0	0	0	0	0	0	0	0	0	0	0	0	0	0	0	0	0	0	0
LECA001	NC_018673, NC_018674, NC_018675, NC_018698, NC_018699	Bacteria	Firmicutes	Bacilli	Lactobacillales	Leuconostoc	Leuconostoc carnosum JB16	no	0	0	0	0	0	0	0	0	0	0	0	0	0	0	0	0	0	0	0	0	0
LECH001	NC_010524	Bacteria	Proteobacteria	Betaproteobacteria	Burkholderiales	Leptothrix	Leptothrix cholodnii SP-6	yes	3	1	1	0	1	0	0	1	0	0	0	0	0	0	0	2	0	1	0	0	0
LECI001	NC_010471, NC_010470, NC_010469, NC_010467, NC_010466	Bacteria	Firmicutes	Lactobacillales	Leuconostoc		Leuconostoc citreum KM20	no	0	0	0	0	0	0	0	0	0	0	0	0	0	0	0	0	0	0	0	0	0
LEFE001	NC_017094	Bacteria	Nitrospirae	Nitrospirales	Nitrospiraceae	Leptospirillum	Leptospirillum ferrooxidans C2-3	yes	0	0	0	0	1	0	0	0	0	0	0	0	1	0	0	0	0	1	0	0	0
LEFR001	NC_018649	Bacteria	Nitrospirae	Nitrospirales	Nitrospiraceae	Leptospirillum	Leptospirillum ferriphilum ML-04	yes	0	0	0	0	1	0	0	0	0	0	0	0	0	0	0	0	0	0	0	0	0
LEGA001	NC_014319	Bacteria	Firmicutes	Lactobacillales	Leuconostoc		Leuconostoc gasicomitatum LMG 18811	no	0	0	0	0	0	0	0	0	0	0	0	0	0	0	0	0	0	0	0	0	0
LEGE001	NC_018631	Bacteria	Firmicutes	Bacilli	Lactobacillales	Leuconostoc	Leuconostoc gelidum JB7	no	0	0	0	0	0	0	0	0	0	0	0	0	0	0	0	0	0	0	0	0	0
LEIN001	NC_004342, NC_004343	Bacteria	Spirochaetes	Spirochaetales	Leptospiraceae	Leptospira	Leptospira interrogans serovar Lai str. 56601	yes	0	0	0	0	1	0	0	0	0	0	0	0	0	0	0	0	0	0	0	0	0
LEIN002	NC_005823, NC_005824	Bacteria	Spirochaetes	Spirochaetales	Leptospiraceae	Leptospira	Leptospira interrogans serovar Copenhageni str. Fiocruz L1-130	yes	0	0	0	0	1	0	0	0	0	0	0	0	0	0	0	0	0	0	0	0	0
LEIN003	NC_017551, NC_017552	Bacteria	Spirochaetes	Spirochaetales	Leptospiraceae	Leptospira	Leptospira interrogans serovar Lai str. IPAV	yes	0	0	0	0	1	0	0	0	0	0	0	0	0	0	0	0	0	0	0	0	0
LEKI001	NC_014136, NC_014135, NC_014134, NC_014133, NC_014132, NC_014131	Bacteria	Firmicutes	Lactobacillales	Leuconostoc		Leuconostoc kimchii IMSNU 11154	no	0	0	0	0	0	0	0	0	0	0	0	0	0	0	0	0	0	0	0	0	0
LELO001	NC_013861, NC_014544	Bacteria	Proteobacteria	Gammaproteobacteria	Legionellales	Legionellaceae	Legionella longbeachae NSW150	yes	2	1	1	0	0	0	0	0	0	0	2	0	1	1	1	0	0	0	0	0	0
LEME001	NC_008531, NC_008496	Bacteria	Firmicutes	Lactobacillales	Leuconostoc		Leuconostoc mesenteroides subsp. mesenteroides ATCC 8293	no	0	0	0	0	0	0	0	0	0	0	0	0	0	0	0	0	0	0	0	0	0
LEME002	NC_016805, NC_016806, NC_016820, NC_016821, NC_016827, NC_016828	Bacteria	Firmicutes	Lactobacillales	Leuconostoc		Leuconostoc mesenteroides subsp. mesenteroides J18	no	0	0	0	0	0	0	0	0	0	0	0	0	0	0	0	0	0	0	0	0	0
LEPN001	NC_002942	Bacteria	Proteobacteria	Gammaproteobacteria	Legionellales	Legionellaceae	Legionella pneumophila subsp. pneumophila str. Philadelphia 1	yes	0	0	1	0	1	0	0	0	0	0	1	1	1	1	1	0	0	0	0	0	0
LEPN002	NC_006369, NC_006366	Bacteria	Proteobacteria	Gammaproteobacteria	Legionellales	Legionellaceae	Legionella pneumophila str. Lens	yes	0	0	1	0	1	0	0	0	0	0	1	1	1	1	1	0	0	0	0	0	0
LEPN003	NC_006368, NC_006365	Bacteria	Proteobacteria	Gammaproteobacteria	Legionellales	Legionellaceae	Legionella pneumophila str. Paris	yes	0	0	1	0	1	0	0	0	0	0	1	2	1	1	1	0	0	0	0	0	0
LEPN004	NC_009494	Bacteria	Proteobacteria	Gammaproteobacteria	Legionellales	Legionellaceae	Legionella pneumophila str. Corby	yes	0	0	1	0	1	0	0	0	0	0	0	2	1	2	1	0	0	0	0	0	0
LEPN005	NC_014125	Bacteria	Proteobacteria	Gammaproteobacteria	Legionellales	Legionellaceae	Legionella pneumophila 2300/99 Alcoy	yes	0	0	1	0	1	0	0	0	0	0	0	1	1	2	1	0	0	0	0	0	0
LEPN006	NC_016811	Bacteria	Proteobacteria	Gammaproteobacteria	Legionellales	Legionellaceae	Legionella pneumophila subsp. pneumophila ATCC 43290	yes	0	0	1	0	1	0	0	0	0	0	1	2	1	0	1	0	0	0	0	0	0
LEPN007	NC_018139, NC_018141	Bacteria	Proteobacteria	Gammaproteobacteria	Legionellales	Legionellaceae	Legionella pneumophila subsp. pneumophila	yes	0	0	1	0	1	0	0	0	0	0	1	1	1	1	1	0	0	0	0	0	0
LEPN008	NC_018140	Bacteria	Proteobacteria	Gammaproteobacteria	Legionellales	Legionellaceae	Legionella pneumophila subsp. pneumophila	yes	0	0	1	0	1	0	0	0	0	0	0	2	1	1	1	0	0	0	0	0	0
LEPN011	NC_020521, NC_020522	Bacteria	Proteobacteria	Gammaproteobacteria	Legionellales	Legionellaceae	Legionella pneumophila subsp. pneumophila str. Philadelphia 1	yes	0	0	1	0	1	0	0	1	0	0	1	1	1	1	1	0	0	0	0	0	0
LEPN012	NC_021350	Bacteria	Proteobacteria	Gammaproteobacteria	Legionellales	Legionellaceae	Legionella pneumophila subsp. pneumophila str. Thunder Bay	yes	0	0	1	0	1	0	0	0	0	0	0	2	1	1	1	0	0	0	0	0	0
LEXY001	NC_006087	Bacteria	Actinobacteria	Actinobacteridae	Actinomycetales	Micrococcineae	Leifsonia xyli subsp. xyli str. CTCB07	no	0	0	0	0	0	0	0	0	0	0	0	0	0	0	0	0	0	0	0	0	0
LEXY002	NC_022438	Bacteria	Actinobacteria	Actinobacteridae	Actinomycetales	Micrococcineae	Leifsonia xyli subsp. cynodontis DSM 46306	no	0	0	0	0	0	0	0	0	0	0	0	0	0	0	0	0	0	0	0	0	0
LIAN001	NC_022223, NC_022224, NC_022225	Bacteria	Proteobacteria	Gammaproteobacteria	Vibrionales	Vibrionaceae	Listonella anguillarum M3	yes	2	1	1	0	1	0	0	0	0	0	0	0	0	0	0	0	0	2	0	0	0
LIAS001	NC_012985	Bacteria	Proteobacteria	Alphaproteobacteria	Rhizobiales	Rhizobiaceae	Candidatus Liberibacter asiaticus str. psy62	yes	1	0	0	1	1	0	0	0	0	0	0	0	0	0	0	0	0	0	0	0	0
LIAS002	NC_020549	Bacteria	Proteobacteria	Alphaproteobacteria	Rhizobiales	Rhizobiaceae	Candidatus Liberibacter asiaticus str. gxpsy	yes	1	0	0	1	1	0	0	0	0	0	0	0	0	0	0	0	0	0	0	0	0
LICR001	NC_019907	Bacteria	Proteobacteria	Alphaproteobacteria	Rhizobiales	Rhizobiaceae	Liberibacter crescens BT-1	yes	2	0	0	1	1	0	0	0	0	0	0	0	0	0	0	0	0	0	0	0	0
LIIN001	NC_003212, NC_003383	Bacteria	Firmicutes	Bacillales	Listeriaceae	Listeria	Listeria innocua Clip11262	no	0	0	0	0	1	0	0	0	0	0	0	0	0	0	0	0	0	0	0	0	0
LIIV001	NC_016011	Bacteria	Firmicutes	Bacillales	Listeriaceae	Listeria	Listeria ivanovii subsp. ivanovii PAM 55	no	0	0	0	0	1	0	0	0	0	0	0	0	0	0	0	0	0	0	0	0	0
LIMO001	NC_003210	Bacteria	Firmicutes	Bacillales	Listeriaceae	Listeria	Listeria monocytogenes EGD-e	no	0	0	0	0	1	0	0	0	0	0	0	0	0	0	0	0	0	0	0	0	0
LIMO002	NC_002973	Bacteria	Firmicutes	Bacillales	Listeriaceae	Listeria	Listeria monocytogenes serotype 4b str. F2365	no	0	0	0	0	1	0	0	0	0	0	0	0	0	0	0	0	0	0	0	0	0
LIMO003	NC_011660	Bacteria	Firmicutes	Bacillales	Listeriaceae	Listeria	Listeria monocytogenes HCC23	no	0	0	0	0	1	0	0	0	0	0	0	0	0	0	0	0	0	0	0	0	0
LIMO004	NC_012488	Bacteria	Firmicutes	Bacillales	Listeriaceae	Listeria	Listeria monocytogenes Clip81459	no	0	0	0	0	1	0	0	0	0	0	0	0	0	0	0	0	0	0	0	0	0
LIMO005	NC_013766, NC_013767	Bacteria	Firmicutes	Bacillales	Listeriaceae	Listeria	Listeria monocytogenes 08-5578	no	0	0	0	0	1	0	0	0	0	0	0	0	0	0	0	0	0	0	0	0	0
LIMO006	NC_013768	Bacteria	Firmicutes	Bacillales	Listeriaceae	Listeria	Listeria monocytogenes 08-5923	no	0	0	0	0	1	0	0	0	0	0	0	0	0	0	0	0	0	0	0	0	0
LIMO007	NC_017544	Bacteria	Firmicutes	Bacilli	Bacillales	Listeriaceae	Listeria monocytogenes 10403S	no	0	0	0	0	1	0	0	0	0	0	0	0	0	0	0	0	0	0	0	0	0
LIMO008	NC_017545	Bacteria	Firmicutes	Bacilli	Bacillales	Listeriaceae	Listeria monocytogenes J0161	no	0	0	0	0	1	0	0	0	0	0	0	0	0	0	0	0	0	0	0	0	0
LIMO009	NC_017546	Bacteria	Firmicutes	Bacilli	Bacillales	Listeriaceae	Listeria monocytogenes FSL R2-561	no	0	0	0	0	1	0	0	0	0	0	0	0	0	0	0	0	0	0	0	0	0
LIMO010	NC_017547	Bacteria	Firmicutes	Bacilli	Bacillales	Listeriaceae	Listeria monocytogenes Finland 1998	no	0	0	0	0	1	0	0	0	0	0	0	0	0	0	0	0	0	0	0	0	0
LIMO011	NC_017537	Bacteria	Firmicutes	Bacilli	Bacillales	Listeriaceae	Listeria monocytogenes M7	no	0	0	0	0	1	0	0	0	0	0	0	0	0	0	0	0	0	0	0	0	0
LIMO012	NC_017529	Bacteria	Firmicutes	Bacilli	Bacillales	Listeriaceae	Listeria monocytogenes L99	no	0	0	0	0	1	0	0	0	0	0	0	0	0	0	0	0	0	0	0	0	0
LIMO013	NC_018642	Bacteria	Firmicutes	Bacilli	Bacillales	Listeriaceae	Listeria monocytogenes L312	no	0	0	0	0	1	0	0	0	0	0	0	0	0	0	0	0	0	0	0	0	0
LIMO014	NC_018593	Bacteria	Firmicutes	Bacilli	Bacillales	Listeriaceae	Listeria monocytogenes SLCC7179	no	0	0	0	0	1	0	0	0	0	0	0	0	0	0	0	0	0	0	0	0	0
LIMO015	NC_018592	Bacteria	Firmicutes	Bacilli	Bacillales	Listeriaceae	Listeria monocytogenes SLCC5850	no	0	0	0	0	1	0	0	0	0	0	0	0	0	0	0	0	0	0	0	0	0
LIMO016	NC_018591, NC_018888	Bacteria	Firmicutes	Bacilli	Bacillales	Listeriaceae	Listeria monocytogenes serotype 7 str. SLCC2482	no	0	0	0	0	1	0	0	0	0	0	0	0	0	0	0	0	0	0	0	0	0
LIMO017	NC_018590	Bacteria	Firmicutes	Bacilli	Bacillales	Listeriaceae	Listeria monocytogenes SLCC2376	no	0	0	0	0	1	0	0	0	0	0	0	0	0	0	0	0	0	0	0	0	0
LIMO018	NC_018589	Bacteria	Firmicutes	Bacilli	Bacillales	Listeriaceae	Listeria monocytogenes SLCC2479	no	0	0	0	0	1	0	0	0	0	0	0	0	0	0	0	0	0	0	0	0	0
LIMO019	NC_018588, NC_018889	Bacteria	Firmicutes	Bacilli	Bacillales	Listeriaceae	Listeria monocytogenes SLCC2372	no	0	0	0	0	1	0	0	0	0	0	0	0	0	0	0	0	0	0	0	0	0
LIMO020	NC_018587, NC_014495	Bacteria	Firmicutes	Bacilli	Bacillales	Listeriaceae	Listeria monocytogenes SLCC2755	no	0	0	0	0	1	0	0	0	0	0	0	0	0	0	0	0	0	0	0	0	0
LIMO021	NC_018586	Bacteria	Firmicutes	Bacilli	Bacillales	Listeriaceae	Listeria monocytogenes SLCC2540	no	0	0	0	0	1	0	0	0	0	0	0	0	0	0	0	0	0	0	0	0	0
LIMO022	NC_018585	Bacteria	Firmicutes	Bacilli	Bacillales	Listeriaceae	Listeria monocytogenes SLCC2378	no	0	0	0	0	1	0	0	0	0	0	0	0	0	0	0	0	0	0	0	0	0
LIMO023	NC_018584	Bacteria	Firmicutes	Bacilli	Bacillales	Listeriaceae	Listeria monocytogenes ATCC 19117	no	0	0	0	0	1	0	0	0	0	0	0	0	0	0	0	0	0	0	0	0	0
LIMO024	NC_017728	Bacteria	Firmicutes	Bacilli	Bacillales	Listeriaceae	Listeria monocytogenes 07PF0776	no	0	0	0	0	1	0	0	0	0	0	0	0	0	0	0	0	0	0	0	0	0
LIMO025	NC_019556	Bacteria	Firmicutes	Bacilli	Bacillales	Listeriaceae	Listeria monocytogenes serotype 4b str. LL195	no	0	0	0	0	1	0	0	0	0	0	0	0	0	0	0	0	0	0	0	0	0
LIMO026	NC_022568	Bacteria	Firmicutes	Bacilli	Bacillales	Listeriaceae	Listeria monocytogenes EGD	no	0	0	0	0	1	0	0	0	0	0	0	0	0	0	0	0	0	0	0	0	0
LIMO027	NC_021829	Bacteria	Firmicutes	Bacilli	Bacillales	Listeriaceae	Listeria monocytogenes J1816	no	0	0	0	0	1	0	0	0	0	0	0	0	0	0	0	0	0	0	0	0	0
LIMO028	NC_021830	Bacteria	Firmicutes	Bacilli	Bacillales	Listeriaceae	Listeria monocytogenes J1-220	no	0	0	0	0	1	0	0	0	0	0	0	0	0	0	0	0	0	0	0	0	0
LIMO029	NC_020557	Bacteria	Firmicutes	Bacilli	Bacillales	Listeriaceae	Listeria monocytogenes La111 complete genome.	no	0	0	0	0	0	0	0	0	0	0	0	0	0	0	0	0	0	0	0	0	0
LIMO030	NC_020558	Bacteria	Firmicutes	Bacilli	Bacillales	Listeriaceae	Listeria monocytogenes N53-1 complete genome.	no	0	0	0	0	0	0	0	0	0	0	0	0	0	0	0	0	0	0	0	0	0
LIMO031	NC_021823	Bacteria	Firmicutes	Bacilli	Bacillales	Listeriaceae	Listeria monocytogenes strain C1-387	no	0	0	0	0	1	0	0	0	0	0	0	0	0	0	0	0	0	0	0	0	0
LIMO032	NC_021839, NC_022046	Bacteria	Firmicutes	Bacilli	Bacillales	Listeriaceae	Listeria monocytogenes strain J1776	no	0	0	0	0	1	0	0	0	0	0	0	0	0	0	0	0	0	0	0	0	0
LIMO033	NC_021827, NC_022047	Bacteria	Firmicutes	Bacilli	Bacillales	Listeriaceae	Listeria monocytogenes strain J1817	no	0	0	0	0	1	0	0	0	0	0	0	0	0	0	0	0	0	0	0	0	0
LIMO034	NC_021840, NC_022051	Bacteria	Firmicutes	Bacilli	Bacillales	Listeriaceae	Listeria monocytogenes strain J1926	no	0	0	0	0	1	0	0	0	0	0	0	0	0	0	0	0	0	0	0	0	0
LIMO035	NC_021837	Bacteria	Firmicutes	Bacilli	Bacillales	Listeriaceae	Listeria monocytogenes strain J2-031	no	0	0	0	0	1	0	0	0	0	0	0	0	0	0	0	0	0	0	0	0	0
LIMO036	NC_021824	Bacteria	Firmicutes	Bacilli	Bacillales	Listeriaceae	Listeria monocytogenes strain J2-064	no	0	0	0	0	1	0	0	0	0	0	0	0	0	0	0	0	0	0	0	0	0
LIMO037	NC_021825	Bacteria	Firmicutes	Bacilli	Bacillales	Listeriaceae	Listeria monocytogenes strain J2-1091	no	0	0	0	0	1	0	0	0	0	0	0	0	0	0	0	0	0	0	0	0	0
LIMO038	NC_021826, NC_022045	Bacteria	Firmicutes	Bacilli	Bacillales	Listeriaceae	Listeria monocytogenes strain N1-011A	no	0	0	0	0	1	0	0	0	0	0	0	0	0	0	0	0	0	0	0	0	0
LIMO039	NC_021838, NC_021828	Bacteria	Firmicutes	Bacilli	Bacillales	Listeriaceae	Listeria monocytogenes strain R2-502	no	0	0	0	0	1	0	0	0	0	0	0	0	0	0	0	0	0	0	0	0	0
LISE001	NC_013891	Bacteria	Firmicutes	Bacillales	Listeriaceae	Listeria	Listeria seeligeri serovar 1/2b str. SLCC3954	no	0	0	0	0	1	0	0	0	0	0	0	0	0	0	0	0	0	0	0	0	0
LISO001	NC_014774	Bacteria	Proteobacteria	Alphaproteobacteria	Rhizobiales	Rhizobiaceae	Candidatus Liberibacter solanacearum CLso-ZC1	yes	1	0	0	1	1	0	0	0	0	0	0	0	0	0	0	0	0	0	0	0	0
LIWE001	NC_008555	Bacteria	Firmicutes	Bacillales	Listeriaceae	Listeria	Listeria welshimeri serovar 6b str. SLCC5334	no	0	0	0	0	1	0	0	0	0	0	0	0	0	0	0	0	0	0	0	0	0
LYSP001	NC_010382, NC_010381	Bacteria	Firmicutes	Bacillales	Bacillaceae	Lysinibacillus	Lysinibacillus sphaericus C3-41	no	0	0	0	0	1	0	0	0	0	0	0	0	0	0	0	0	0	0	0	0	0
MAAQ001	NC_008740, NC_008739, NC_008738	Bacteria	Proteobacteria	Gammaproteobacteria	Alteromonadales	Alteromonadaceae	Marinobacter aquaeolei VT8	yes	0	1	1	0	1	0	0	0	0	0	0	1	0	0	0	0	0	1	0	0	0
MAAU001	NC_015520	Bacteria	Firmicutes	Clostridia	Thermoanaerobacterales	Thermoanaerobacterales Family IV. Incertae Sedis	Mahella australiensis 50-1 BON	no	0	0	0	0	1	0	0	0	0	0	0	0	0	0	0	0	0	0	0	0	0
MABA001	NC_017506, NC_017508, NC_017507	Bacteria	Proteobacteria	Gammaproteobacteria	Alteromonadales	Alteromonadaceae	Marinobacter adhaerens HP15	yes	0	1	1	0	1	0	0	0	0	0	0	0	0	1	0	0	0	1	0	0	0
MABS001	NC_018268	Bacteria	Proteobacteria	Gammaproteobacteria	Alteromonadales	Alteromonadaceae	Marinobacter sp. BSs20148	yes	1	1	1	0	1	0	0	0	0	0	0	0	0	0	0	1	0	0	0	0	0
MACA001	NC_011999, NC_011995, NC_011996, NC_011997, NC_011998, NC_012000, NC_012001, NC_012002, NC_012003	Bacteria	Firmicutes	Bacillales	Macrococcus		Macrococcus caseolyticus JCSC5402	no	0	0	0	0	0	0	0	0	0	0	0	0	0	0	0	0	0	0	0	0	0
MAHA001	NC_021743	Bacteria	Proteobacteria	Gammaproteobacteria	Pasteurellales	Pasteurellaceae	Mannheimia haemolytica D153	yes	1	0	0	0	0	0	0	0	0	0	0	1	0	0	7	2	3	0	0	0	0
MAHA002	NC_021738	Bacteria	Proteobacteria	Gammaproteobacteria	Pasteurellales	Pasteurellaceae	Mannheimia haemolytica D171	yes	1	0	0	0	0	0	0	0	0	0	0	0	0	0	4	2	3	0	0	0	0
MAHA003	NC_021739	Bacteria	Proteobacteria	Gammaproteobacteria	Pasteurellales	Pasteurellaceae	Mannheimia haemolytica D174	yes	1	0	0	0	0	0	0	0	0	0	0	1	0	0	6	2	3	0	0	0	0
MAHA004	NC_021082	Bacteria	Proteobacteria	Gammaproteobacteria	Pasteurellales	Pasteurellaceae	Mannheimia haemolytica M42548	yes	2	0	0	0	0	0	0	0	0	0	0	1	0	0	7	2	3	0	0	0	0
MAHA005	NC_020834	Bacteria	Proteobacteria	Gammaproteobacteria	Pasteurellales	Pasteurellaceae	Mannheimia haemolytica USDA-ARS-SAM-185	yes	2	0	0	0	0	0	0	0	0	0	0	1	0	0	7	2	3	0	0	0	0
MAHA006	NC_020833	Bacteria	Proteobacteria	Gammaproteobacteria	Pasteurellales	Pasteurellaceae	Mannheimia haemolytica USDA-ARS-USMARC-183	yes	2	0	0	0	0	0	0	0	0	0	0	1	0	0	7	2	3	0	0	0	0
MAHA007	NC_021883	Bacteria	Proteobacteria	Gammaproteobacteria	Pasteurellales	Pasteurellaceae	Mannheimia haemolytica USMARC_2286	yes	2	0	0	0	0	0	0	0	0	0	0	1	0	0	7	2	3	0	0	0	0
MAHD001	NC_017067	Bacteria	Proteobacteria	Gammaproteobacteria	Alteromonadales	Alteromonadaceae	Marinobacter hydrocarbonoclasticus ATCC 49840	yes	1	1	1	0	1	0	0	0	0	0	0	0	0	0	0	0	0	1	0	0	0
MAHY001	NC_015387	Bacteria	Deinococcus-Thermus	Deinococci	Thermales	Thermaceae	Marinithermus hydrothermalis DSM 14884	yes	0	0	0	0	0	0	0	0	0	0	0	0	0	0	0	0	0	0	0	0	0
MAMA001	NC_007626	Bacteria	Proteobacteria	Alphaproteobacteria	Rhodospirillales	Rhodospirillaceae	Magnetospirillum magneticum AMB-1	yes	4	0	0	1	1	0	0	0	0	0	0	0	0	0	1	1	0	0	0	0	0
MAME001	NC_015276	Bacteria	Proteobacteria	Gammaproteobacteria	Oceanospirillales	Marinomonas	Marinomonas mediterranea MMB-1	yes	1	0	0	1	0	1	0	0	0	0	0	0	0	0	0	0	0	2	0	0	0
MAMR001	NC_008347	Bacteria	Proteobacteria	Alphaproteobacteria	Rhodobacterales	Hyphomonadaceae	Maricaulis maris MCS10	yes	1	1	0	1	1	0	0	0	0	0	0	0	0	0	2	0	0	0	0	0	0
MAMW001	NC_009654	Bacteria	Proteobacteria	Gammaproteobacteria	Oceanospirillales	Marinomonas	Marinomonas sp. MWYL1	yes	2	0	0	1	1	0	0	0	0	0	0	0	0	0	0	2	0	1	0	0	0
MAPI001	NC_016751, NC_016748	Bacteria	Thermotogae	Thermotogales	Thermotogaceae	Marinitoga	Marinitoga piezophila KA3	no	0	0	0	0	0	0	0	0	0	0	0	0	0	0	0	0	0	0	0	0	0
MAPO001	NC_015559	Bacteria	Proteobacteria	Gammaproteobacteria	Oceanospirillales	Marinomonas	Marinomonas posidonica IVIA-Po-181	yes	1	0	0	1	1	0	0	0	0	0	0	0	0	0	0	1	0	2	0	0	0
MASP001	NC_008576	Bacteria	Proteobacteria	Alphaproteobacteria	Magnetococcales	Magnetococcaceae	Magnetococcus marinus MC-1	yes	4	0	0	0	1	0	0	0	0	0	0	0	0	0	1	3	0	0	0	0	0
MASU001	NC_006300	Bacteria	Proteobacteria	Gammaproteobacteria	Pasteurellales	Pasteurellaceae	Mannheimia succiniciproducens MBEL55E	yes	0	0	0	1	0	0	0	0	0	0	0	0	0	0	0	1	1	0	0	0	0
MATR001	NC_014759, NC_014750	Bacteria	Bacteroidetes	Cytophagia	Cytophagales	Flammeovirgaceae	Marivirga tractuosa DSM 4126	yes	1	0	0	0	0	0	0	0	0	0	0	0	0	0	0	0	0	0	0	0	1
ME30001	NC_014207	Bacteria	Proteobacteria	Betaproteobacteria	Methylophilales	Methylophilaceae	Methylotenera versatilis 301	yes	2	0	1	0	0	0	0	0	0	0	0	0	0	0	2	1	0	0	0	0	0
ME44000	NC_010511, NC_010374, NC_010373	Bacteria	Proteobacteria	Alphaproteobacteria	Rhizobiales	Methylobacteriaceae	Methylobacterium sp. 4-46	yes	7	0	0	1	1	0	0	0	0	0	0	0	0	0	3	1	0	0	0	0	0
ME68001	NC_014733	Bacteria	Proteobacteria	Betaproteobacteria	Methylophilales	Methylophilaceae	Methylovorus sp. MP688	yes	1	0	1	0	1	0	0	0	0	0	0	0	0	0	3	0	0	0	0	0	0
MEAA001	NC_016112	Bacteria	Proteobacteria	Gammaproteobacteria	Methylococcales	Methylococcaceae	Methylomicrobium alcaliphilum	yes	3	0	1	1	0	0	0	0	0	0	0	0	0	0	3	1	0	1	0	0	0
MEAB001	NC_021355	Archaea	Euryarchaeota	Methanobacteria	Methanobacteriales	Methanobacteriaceae	Methanobrevibacter sp. AbM4	no	0	0	0	0	0	0	0	0	0	0	0	0	0	0	0	0	0	0	0	0	0
MEAC001	NC_003552	Archaea	Euryarchaeota	Methanomicrobia	Methanosarcinales	Methanosarcinaceae	Methanosarcina acetivorans C2A	no	0	0	0	0	0	0	0	0	0	0	0	0	0	0	0	0	0	0	0	0	0
MEAE001	NC_009635	Archaea	Euryarchaeota	Methanococci	Methanococcales	Methanococcaceae	Methanococcus aeolicus Nankai-3	no	0	0	0	0	0	0	0	0	0	0	0	0	0	0	0	0	0	0	0	0	0
MEAK001	NC_015636, NC_015632	Archaea	Euryarchaeota	Methanococci	Methanococcales	Methanococcaceae	Methanothermococcus okinawensis IH1	no	0	0	0	0	0	0	0	0	0	0	0	0	0	0	0	0	0	0	0	0	0
MEAL001	NC_015216	Archaea	Euryarchaeota	Methanobacteria	Methanobacteriales	Methanobacteriaceae	Methanobacterium sp. AL-21	no	0	0	0	0	0	0	0	0	0	0	0	0	0	0	0	0	0	0	0	0	0
MEAU001	NC_019973	Bacteria	Proteobacteria	Alphaproteobacteria	Rhizobiales	Phyllobacteriaceae	Mesorhizobium australicum WSM2073	yes	6	0	0	2	1	0	0	1	0	0	0	0	0	1	2	0	1	0	0	0	0
MEBA001	NC_007355, NC_007349	Archaea	Euryarchaeota	Methanomicrobia	Methanosarcinales	Methanosarcinaceae	Methanosarcina barkeri str. Fusaro	no	0	0	0	0	0	0	0	0	0	0	0	0	0	0	0	0	0	0	0	0	0
MEBO001	NC_009712	Archaea	Euryarchaeota	Methanomicrobia	Methanomicrobiales	Genera incertae sedis	Methanoregula boonei 6A8	no	0	0	0	0	0	0	0	0	0	0	0	0	0	0	0	0	0	0	0	0	0
MEBR001	NC_018227	Archaea	Euryarchaeota	Methanomicrobia	Methanomicrobiales	Methanomicrobiaceae	Methanoculleus bourgensis MS2	no	0	0	0	0	0	0	0	0	0	0	0	0	0	0	0	0	0	0	0	0	0
MEBU001	NC_007955	Archaea	Euryarchaeota	Methanomicrobia	Methanosarcinales	Methanosarcinaceae	Methanococcoides burtonii DSM 6242	no	0	0	0	0	0	0	0	0	0	0	0	0	0	0	0	0	0	0	0	0	0
MECA001	NC_002977	Bacteria	Proteobacteria	Gammaproteobacteria	Methylococcales	Methylococcaceae	Methylococcus capsulatus str. Bath	yes	0	0	1	0	0	0	0	0	0	0	0	0	0	0	0	1	0	0	0	0	0
MECH001	NC_011757, NC_011758, NC_011760	Bacteria	Proteobacteria	Alphaproteobacteria	Rhizobiales	Methylobacteriaceae	Methylobacterium chloromethanicum CM4	yes	4	0	0	1	1	0	0	0	0	0	0	0	1	0	0	0	0	0	0	0	0
MECI001	NC_014923, NC_014918	Bacteria	Proteobacteria	Alphaproteobacteria	Rhizobiales	Phyllobacteriaceae	Mesorhizobium ciceri biovar biserrulae WSM1271	yes	5	0	0	2	1	0	0	0	0	0	0	0	0	1	4	1	2	1	0	0	0
MECN001	NC_017034	Archaea	Euryarchaeota	Methanomicrobia	Methanocellales	Methanocellaceae	Methanocella sp. HZ254	no	0	0	0	0	0	0	0	0	0	0	0	0	0	0	0	0	0	0	0	0	0
MECO001	NC_015416, NC_015430	Archaea	Euryarchaeota	Methanomicrobia	Methanosarcinales	Methanosaetaceae	Methanosaeta concilii GP6	no	0	0	0	0	0	0	0	0	0	0	0	0	0	0	0	0	0	0	0	0	0
MECU001	NC_015435	Archaea	Crenarchaeota	Thermoprotei	Sulfolobales	Sulfolobaceae	Metallosphaera cuprina Ar-4	no	0	0	0	0	0	0	0	0	0	0	0	0	0	0	0	0	0	0	0	0	0
MEEL001	NC_015873	Bacteria	Firmicutes	Negativicutes	Selenomonadales	Veillonellaceae	Megasphaera elsdenii DSM 20460	yes	0	0	0	0	0	0	0	0	0	0	0	0	0	0	0	1	8	0	0	0	0
MEEV001	NC_014253, NC_014254	Archaea	Euryarchaeota	Methanomicrobia	Methanosarcinales	Methanosarcinaceae	Methanohalobium evestigatum Z-7303	no	0	0	0	0	0	0	0	0	0	0	0	0	0	0	0	0	0	0	0	0	0
MEEX001	NC_010172	Bacteria	Proteobacteria	Alphaproteobacteria	Rhizobiales	Methylobacteriaceae	Methylobacterium extorquens PA1	yes	4	0	0	1	1	0	0	0	0	0	0	0	0	0	0	0	0	0	0	0	0
MEEX002	NC_012808, NC_012811, NC_012810, NC_012809, NC_012807	Bacteria	Proteobacteria	Alphaproteobacteria	Rhizobiales	Methylobacteriaceae	Methylobacterium extorquens AM1	yes	3	0	0	1	1	0	0	0	0	0	0	0	0	0	0	0	0	0	0	0	0
MEEX003	NC_012988, NC_012989, NC_012987	Bacteria	Proteobacteria	Alphaproteobacteria	Rhizobiales	Methylobacteriaceae	Methylobacterium extorquens DM4	yes	4	0	0	1	1	0	0	0	0	0	0	0	1	0	0	0	0	0	0	0	0
MEFE001	NC_013156, NC_013157	Archaea	Euryarchaeota	Methanococci	Methanococcales	Methanocaldococcaceae	Methanocaldococcus fervens AG86	no	0	0	0	0	0	0	0	0	0	0	0	0	0	0	0	0	0	0	0	0	0
MEFG001	NC_007947	Bacteria	Proteobacteria	Betaproteobacteria	Methylophilales	Methylophilaceae	Methylobacillus flagellatus KT	yes	3	0	1	1	1	0	0	0	0	0	0	0	0	0	1	3	0	0	0	0	0
MEFL001	NC_006055	Bacteria	Tenericutes	Mollicutes	Entomoplasmatales	Entomoplasmataceae	Mesoplasma florum L1	no	0	0	0	0	0	0	0	0	0	0	0	0	0	0	0	0	0	0	0	0	0
MEFO001	NC_019943	Archaea	Euryarchaeota	Methanomicrobia	Methanomicrobiales	Methanoregulaceae	Methanoregula formicicum SMSP	no	0	0	0	0	0	0	0	0	0	0	0	0	0	0	0	0	0	0	0	0	0
MEFR001	NC_014658	Archaea	Euryarchaeota	Methanobacteria	Methanobacteriales	Methanothermaceae	Methanothermus fervidus DSM 2088	no	0	0	0	0	0	0	0	0	0	0	0	0	0	0	0	0	0	0	0	0	0
MEFS001	NC_013887, NC_013888	Archaea	Euryarchaeota	Methanococci	Methanococcales	Methanocaldococcaceae	Methanocaldococcus sp. FS406-22	no	0	0	0	0	0	0	0	0	0	0	0	0	0	0	0	0	0	0	0	0	0
MEHA001	NC_017527, NC_016637	Archaea	Euryarchaeota	Methanomicrobia	Methanosarcinales	Methanosaetaceae	Methanosaeta harundinacea 6Ac	no	0	0	0	0	0	0	0	0	0	0	0	0	0	0	0	0	0	0	0	0	0
MEHO001	NC_019977, NC_019972	Archaea	Euryarchaeota	Methanomicrobia	Methanosarcinales	Methanosarcinaceae	Methanomethylovorans hollandica DSM 15978	no	0	0	0	0	0	0	0	0	0	0	0	0	0	0	0	0	0	0	0	0	0
MEHU001	NC_007796	Archaea	Euryarchaeota	Methanomicrobia	Methanomicrobiales	Methanospirillaceae	Methanospirillum hungatei JF-1	no	0	0	0	0	0	0	0	0	0	0	0	0	0	0	0	0	0	0	0	0	0
MEIF001	NC_014122	Archaea	Euryarchaeota	Methanococci	Methanococcales	Methanocaldococcaceae	Methanocaldococcus infernus ME	no	0	0	0	0	0	0	0	0	0	0	0	0	0	0	0	0	0	0	0	0	0
MEIG001	NC_015562	Archaea	Euryarchaeota	Methanococci	Methanococcales	Methanocaldococcaceae	Methanotorris igneus Kol 5	no	0	0	0	0	0	0	0	0	0	0	0	0	0	0	0	0	0	0	0	0	0
MEIN001	NC_010794	Bacteria	Verrucomicrobia	unclassified Verrucomicrobia	Methylacidiphilales	Methylacidiphilaceae	Methylacidiphilum infernorum V4	yes	0	0	0	0	0	0	0	0	0	0	0	0	0	0	0	0	0	0	0	0	0
MEIT001	NC_021353	Archaea	Euryarchaeota	Methanomicrobia	unclassified Methanomicrobia	Methanomassiliicoccus	Methanomassiliicoccus sp. Mx1-Issoire	no	0	0	0	0	0	0	0	0	0	0	0	0	0	0	0	0	0	0	0	0	0
MEJ7001	NC_017856, NC_017858	Bacteria	Proteobacteria	Gammaproteobacteria	Thiotrichales	Piscirickettsiaceae	Methylophaga sp. JAM7	yes	3	0	1	0	1	0	0	1	0	0	1	1	0	1	0	2	0	0	0	0	0
MEJA001	NC_000909, NC_001732, NC_001733	Archaea	Euryarchaeota	Methanococci	Methanococcales	Methanocaldococcaceae	Methanocaldococcus jannaschii DSM 2661	no	0	0	0	0	0	0	0	0	0	0	0	0	0	0	0	0	0	0	0	0	0
MEJM001	NC_017857	Bacteria	Proteobacteria	Gammaproteobacteria	Thiotrichales	Piscirickettsiaceae	Methylophaga sp. JAM1	yes	3	0	1	0	1	0	0	0	0	0	0	0	0	0	0	1	0	0	0	0	0
MEKA001	NC_003551	Archaea	Euryarchaeota	Methanopyri	Methanopyrales	Methanopyraceae	Methanopyrus kandleri AV19	no	0	0	0	0	0	0	0	0	0	0	0	0	0	0	0	0	0	0	0	0	0
MELA001	NC_008942	Archaea	Euryarchaeota	Methanomicrobia	Methanomicrobiales	Methanocorpusculaceae	Methanocorpusculum labreanum Z	no	0	0	0	0	0	0	0	0	0	0	0	0	0	0	0	0	0	0	0	0	0
MELO001	NC_002678, NC_002679, NC_002682	Bacteria	Proteobacteria	Alphaproteobacteria	Rhizobiales	Phyllobacteriaceae	Mesorhizobium loti MAFF303099	yes	5	0	0	2	1	1	0	3	0	0	0	0	0	0	3	0	0	1	0	0	0
MEMA001	NC_003901	Archaea	Euryarchaeota	Methanomicrobia	Methanosarcinales	Methanosarcinaceae	Methanosarcina mazei Go1	no	0	0	0	0	0	0	0	0	0	0	0	0	0	0	0	0	0	0	0	0	0
MEMA002	NC_020389	Archaea	Euryarchaeota	Methanomicrobia	Methanosarcinales	Methanosarcinaceae	Methanosarcina mazei Tuc01	no	0	0	0	0	0	0	0	0	0	0	0	0	0	0	0	0	0	0	0	0	0
MEMB001	NC_014408, NC_014409	Archaea	Euryarchaeota	Methanobacteria	Methanobacteriales	Methanobacteriaceae	Methanothermobacter marburgensis str. Marburg	no	0	0	0	0	0	0	0	0	0	0	0	0	0	0	0	0	0	0	0	0	0
MEME001	NC_015572	Bacteria	Proteobacteria	Gammaproteobacteria	Methylococcales	Methylococcaceae	Methylomonas methanica MC09	yes	1	1	1	0	1	0	0	0	0	0	0	1	0	0	6	1	0	1	0	0	0
MEMH001	NC_014002	Archaea	Euryarchaeota	Methanomicrobia	Methanosarcinales	Methanosarcinaceae	Methanohalophilus mahii DSM 5219	no	0	0	0	0	0	0	0	0	0	0	0	0	0	0	0	0	0	0	0	0	0
MEMO001	NC_012968	Bacteria	Proteobacteria	Betaproteobacteria	Methylophilales	Methylophilaceae	Methylotenera mobilis JLW8	yes	2	0	1	1	1	0	0	0	0	0	0	0	0	0	0	0	0	0	0	0	0
MEMP001	NC_005791	Archaea	Euryarchaeota	Methanococci	Methanococcales	Methanococcaceae	Methanococcus maripaludis S2	no	0	0	0	0	0	0	0	0	0	0	0	0	0	0	0	0	0	0	0	0	0
MEMP002	NC_009135, NC_009136	Archaea	Euryarchaeota	Methanococci	Methanococcales	Methanococcaceae	Methanococcus maripaludis C5	no	0	0	0	0	0	0	0	0	0	0	0	0	0	0	0	0	0	0	0	0	0
MEMP003	NC_009975	Archaea	Euryarchaeota	Methanococci	Methanococcales	Methanococcaceae	Methanococcus maripaludis C6	no	0	0	0	0	0	0	0	0	0	0	0	0	0	0	0	0	0	0	0	0	0
MEMP004	NC_009637	Archaea	Euryarchaeota	Methanococci	Methanococcales	Methanococcaceae	Methanococcus maripaludis C7	no	0	0	0	0	0	0	0	0	0	0	0	0	0	0	0	0	0	0	0	0	0
MEMP005	NC_015847	Archaea	Euryarchaeota	Methanococci	Methanococcales	Methanococcaceae	Methanococcus maripaludis X1	no	0	0	0	0	0	0	0	0	0	0	0	0	0	0	0	0	0	0	0	0	0
MEMR001	NC_009051	Archaea	Euryarchaeota	Methanomicrobia	Methanomicrobiales	Methanomicrobiaceae	Methanoculleus marisnigri JR1	no	0	0	0	0	0	0	0	0	0	0	0	0	0	0	0	0	0	0	0	0	0
MENO001	NC_011894, NC_011895, NC_011893, NC_011892, NC_011890, NC_011889, NC_011888, NC_011887	Bacteria	Proteobacteria	Alphaproteobacteria	Rhizobiales	Methylobacteriaceae	Methylobacterium nodulans ORS 2060	yes	5	0	0	3	1	0	0	0	0	0	0	0	0	0	1	0	0	1	0	0	0
MEOP001	NC_015675	Bacteria	Proteobacteria	Alphaproteobacteria	Rhizobiales	Phyllobacteriaceae	Mesorhizobium opportunistum WSM2075	yes	5	0	0	2	1	0	0	1	0	0	0	0	0	1	4	0	2	0	0	0	0
MEOX001	NC_013260	Bacteria	candidate division NC10	Candidatus Methylomirabilis			Candidatus Methylomirabilis oxyfera	no	0	0	1	0	1	0	0	0	0	0	0	0	0	0	0	0	0	0	0	0	0
MEPA001	NC_011832	Archaea	Euryarchaeota	Methanomicrobia	Methanomicrobiales	Genera incertae sedis	Methanosphaerula palustris E1-9c	no	0	0	0	0	0	0	0	0	0	0	0	0	0	0	0	0	0	0	0	0	0
MEPE001	NC_008825, NC_008826	Bacteria	Proteobacteria	Betaproteobacteria	Burkholderiales	Methylibium	Methylibium petroleiphilum PM1	yes	2	1	1	0	1	0	0	0	0	0	1	1	0	0	0	0	0	0	0	0	0
MEPL001	NC_013665	Archaea	Euryarchaeota	Methanomicrobia	Methanocellales	Methanocellaceae	Methanocella paludicola SANAE	no	0	0	0	0	0	0	0	0	0	0	0	0	0	0	0	0	0	0	0	0	0
MEPN001	NC_015516, NC_015517	Bacteria	Firmicutes	Lactobacillales	Enterococcaceae	Melissococcus	Melissococcus plutonius ATCC 35311	no	0	0	0	0	0	0	0	0	0	0	0	0	0	0	0	0	0	0	0	0	0
MEPO001	NC_010725, NC_010721, NC_010727	Bacteria	Proteobacteria	Alphaproteobacteria	Rhizobiales	Methylobacteriaceae	Methylobacterium populi BJ001	yes	4	0	0	1	1	0	0	0	0	0	0	0	0	1	0	0	0	0	0	0	0
MEPR001	NC_017934, NC_017935	Bacteria	Thermotogae	Thermotogales	Thermotogaceae	Mesotoga	Mesotoga prima MesG1.Ag.4.2	no	0	0	0	0	0	0	0	0	0	0	0	0	0	0	0	0	0	0	0	0	0
MEPS001	NC_018876	Archaea	Euryarchaeota	Methanomicrobia	Methanosarcinales	Methanosarcinaceae	Methanolobus psychrophilus R15	no	0	0	0	0	0	0	0	0	0	0	0	0	0	0	0	0	0	0	0	0	0
MEPT001	NC_014507	Archaea	Euryarchaeota	Methanomicrobia	Methanomicrobiales	Methanomicrobiaceae	Methanoplanus petrolearius DSM 11571	no	0	0	0	0	0	0	0	0	0	0	0	0	0	0	0	0	0	0	0	0	0
MEPU001	NC_016938, NC_018265	Bacteria	Firmicutes	Bacilli	Lactobacillales	Enterococcaceae	Melissococcus plutonius DAT561	no	0	0	0	0	0	0	0	0	0	0	0	0	0	0	0	0	0	0	0	0	0
MERA001	NC_010505, NC_010502, NC_010504, NC_010507, NC_010509, NC_010510, NC_010514, NC_010517, NC_010518	Bacteria	Proteobacteria	Alphaproteobacteria	Rhizobiales	Methylobacteriaceae	Methylobacterium radiotolerans JCM 2831	yes	1	0	0	0	2	0	0	0	0	0	0	0	0	1	3	0	1	0	0	0	0
MERB001	NC_013946	Bacteria	Deinococcus-Thermus	Deinococci	Thermales	Thermaceae	Meiothermus ruber DSM 1279	yes	1	0	0	0	0	0	0	0	0	0	0	0	0	0	0	0	0	0	0	0	0
MERB002	NC_021081	Bacteria	Deinococcus-Thermus	Deinococci	Thermales	Thermaceae	Meiothermus ruber DSM 1279 genome.	yes	1	0	0	0	0	0	0	0	0	0	0	0	0	0	0	0	0	0	0	0	0
MERO001	NC_018178	Bacteria	Ignavibacteria	Ignavibacteria	Ignavibacteriales	Ignavibacteriaceae	Melioribacter roseus P3M	no	0	0	0	0	1	0	0	0	0	0	0	0	0	0	0	0	0	0	0	0	0
MERU001	NC_013790	Archaea	Euryarchaeota	Methanobacteria	Methanobacteriales	Methanobacteriaceae	Methanobrevibacter ruminantium M1	no	0	0	0	0	0	0	0	0	0	0	0	0	0	0	0	0	0	0	0	0	0
MESC001	NC_018485	Bacteria	Proteobacteria	Alphaproteobacteria	Rhizobiales	Methylocystaceae	Methylocystis sp. SC2	yes	1	0	0	0	0	0	0	0	0	0	0	0	0	2	0	0	0	0	0	0	0
MESE001	NC_009440	Archaea	Crenarchaeota	Thermoprotei	Sulfolobales	Sulfolobaceae	Metallosphaera sedula DSM 5348	no	0	0	0	0	0	0	0	0	0	0	0	0	0	0	0	0	0	0	0	0	0
MESI001	NC_012969, NC_012970, NC_012972	Bacteria	Proteobacteria	Betaproteobacteria	Methylophilales	Methylophilaceae	Methylovorus glucosetrophus SIP3-4	yes	3	0	1	0	1	0	0	0	0	0	0	0	0	1	3	0	1	0	0	0	0
MESL001	NC_011666	Bacteria	Proteobacteria	Alphaproteobacteria	Rhizobiales	Beijerinckiaceae	Methylocella silvestris BL2	yes	0	0	0	1	1	0	0	0	0	0	0	0	0	0	1	1	0	1	0	0	0
MESM001	NC_009515	Archaea	Euryarchaeota	Methanobacteria	Methanobacteriales	Methanobacteriaceae	Methanobrevibacter smithii ATCC 35061	no	0	0	0	0	0	0	0	0	0	0	0	0	0	0	0	0	0	0	0	0	0
MESP001	NC_008254, NC_008243, NC_008244, NC_008242	Bacteria	Proteobacteria	Alphaproteobacteria	Rhizobiales	Phyllobacteriaceae	Chelativorans sp. BNC1	yes	3	0	0	1	1	1	0	0	0	0	0	0	0	5	4	0	0	0	0	0	0
MEST001	NC_007681	Archaea	Euryarchaeota	Methanobacteria	Methanobacteriales	Methanobacteriaceae	Methanosphaera stadtmanae DSM 3091	no	0	0	0	0	0	0	0	0	0	0	0	0	0	0	0	0	0	0	0	0	0
MESV001	NC_014212, NC_014213, NC_014214	Bacteria	Deinococcus-Thermus	Deinococci	Thermales	Thermaceae	Meiothermus silvanus DSM 9946	yes	0	0	0	0	0	0	0	0	0	0	0	0	0	0	0	0	0	0	0	0	0
MESW001	NC_015574	Archaea	Euryarchaeota	Methanobacteria	Methanobacteriales	Methanobacteriaceae	Methanobacterium sp. SWAN-1	no	0	0	0	0	0	0	0	0	0	0	0	0	0	0	0	0	0	0	0	0	0
METH001	NC_000916	Archaea	Euryarchaeota	Methanobacteria	Methanobacteriales	Methanobacteriaceae	Methanothermobacter thermautotrophicus str. Delta H	no	0	0	0	0	0	0	0	0	0	0	0	0	0	0	0	0	0	0	0	0	0
METP001	NC_008553	Archaea	Euryarchaeota	Methanomicrobia	Methanosarcinales	Methanosaetaceae	Methanosaeta thermophila PT	no	0	0	0	0	0	0	0	0	0	0	0	0	0	0	0	0	0	0	0	0	0
MEVA001	NC_009634	Archaea	Euryarchaeota	Methanococci	Methanococcales	Methanococcaceae	Methanococcus vannielii SB	no	0	0	0	0	0	0	0	0	0	0	0	0	0	0	0	0	0	0	0	0	0
MEVO001	NC_014222	Archaea	Euryarchaeota	Methanococci	Methanococcales	Methanococcaceae	Methanococcus voltae A3	no	0	0	0	0	0	0	0	0	0	0	0	0	0	0	0	0	0	0	0	0	0
MEVU001	NC_013407, NC_013408, NC_013409	Archaea	Euryarchaeota	Methanococci	Methanococcales	Methanocaldococcaceae	Methanocaldococcus vulcanius M7	no	0	0	0	0	0	0	0	0	0	0	0	0	0	0	0	0	0	0	0	0	0
MEZH001	NC_015676	Archaea	Euryarchaeota	Methanomicrobia	Methanosarcinales	Methanosarcinaceae	Methanosalsum zhilinae DSM 4017	no	0	0	0	0	0	0	0	0	0	0	0	0	0	0	0	0	0	0	0	0	0
MI71001	NC_019738, NC_019739, NC_019740, NC_019741, NC_019742, NC_019743, NC_019760, NC_019761, NC_019762	Bacteria	Cyanobacteria	Oscillatoriales	Microcoleus		Microcoleus sp. PCC 7113	yes	0	0	0	0	0	0	0	0	0	1	0	0	0	0	0	4	0	0	0	0	0
MIAE001	NC_016026	Bacteria	Proteobacteria	Alphaproteobacteria	Micavibrio		Micavibrio aeruginosavorus ARL-13	yes	3	0	0	1	1	0	1	0	0	0	0	0	0	0	1	1	0	0	0	0	0
MIAE002	NC_020812	Bacteria	Proteobacteria	Alphaproteobacteria	Micavibrio		Micavibrio aeruginosavorus EPB	yes	3	0	0	1	1	0	1	0	0	0	0	0	0	0	1	1	0	0	0	0	0
MIAU001	NC_014391	Bacteria	Actinobacteria	Actinobacteridae	Actinomycetales	Micromonosporineae	Micromonospora aurantiaca ATCC 27029	no	0	0	0	0	0	0	0	0	0	0	0	0	0	0	0	0	0	0	0	0	0
MIL5001	NC_014815	Bacteria	Actinobacteria	Actinobacteridae	Actinomycetales	Micromonosporineae	Micromonospora sp. L5	no	0	0	0	0	0	0	0	0	0	0	0	0	0	0	0	0	0	0	0	0	0
MIMI001	NC_015722	Bacteria	Proteobacteria	Alphaproteobacteria	Rickettsiales	Candidatus Midichloria	Candidatus Midichloria mitochondrii IricVA	yes	1	0	0	0	0	0	0	0	0	0	0	0	0	0	0	0	0	0	0	0	0
MIPH001	NC_015635	Bacteria	Actinobacteria	Actinobacteridae	Actinomycetales	Propionibacterineae	Microlunatus phosphovorus NM-1	no	0	0	0	0	0	0	0	0	0	0	0	0	0	0	0	0	0	0	0	0	0
MITE001	NC_015125	Bacteria	Actinobacteria	Actinobacteridae	Actinomycetales	Micrococcineae	Microbacterium testaceum StLB037	no	0	0	0	0	0	0	0	0	0	0	0	0	0	0	0	0	0	0	0	0	0
MOCA001	NC_014147	Bacteria	Proteobacteria	Gammaproteobacteria	Pseudomonadales	Moraxellaceae	Moraxella catarrhalis RH4	yes	0	0	1	0	0	0	0	0	0	0	0	0	0	0	1	0	3	0	0	0	0
MOCU001	NC_014246	Bacteria	Actinobacteria	Actinobacteridae	Actinomycetales	Actinomycineae	Mobiluncus curtisii ATCC 43063	no	0	0	0	0	1	0	0	0	0	0	0	0	0	0	0	0	0	0	0	0	0
MOEN001	NC_015735	Bacteria	Proteobacteria	Gammaproteobacteria	Enterobacteriales	Enterobacteriaceae	Candidatus Moranella endobia PCIT	yes	0	0	0	0	0	0	0	0	0	0	0	0	0	0	0	0	0	0	0	0	0
MOEN002	NC_021057	Bacteria	Proteobacteria	Gammaproteobacteria	Enterobacteriales	Enterobacteriaceae	Candidatus Moranella endobia PCVAL	yes	0	0	0	0	0	0	0	0	0	0	0	0	0	0	0	0	0	0	0	0	0
MOMA001	NC_017955	Bacteria	Actinobacteria	Actinobacteridae	Actinomycetales	Frankineae	Modestobacter marinus	no	0	0	0	0	1	0	0	0	0	0	0	0	0	0	0	0	0	0	0	0	0
MOMO001	NC_020418	Bacteria	Proteobacteria	Gammaproteobacteria	Enterobacteriales	Enterobacteriaceae	Morganella morganii subsp. morganii KT	yes	2	0	0	0	1	1	0	0	0	0	0	0	0	0	7	2	2	0	0	0	0
MOTH001	NC_007644	Bacteria	Firmicutes	Clostridia	Thermoanaerobacterales	Thermoanaerobacteraceae	Moorella thermoacetica ATCC 39073	no	0	0	0	0	1	0	0	0	0	0	0	0	0	0	0	0	0	0	0	0	0
MURU001	NC_015945	Bacteria	Bacteroidetes	Flavobacteriia	Flavobacteriales	Flavobacteriaceae	Muricauda ruestringensis DSM 13258	yes	1	0	0	0	0	0	0	0	1	0	0	0	0	0	0	0	0	0	0	0	1
MYAB001	NC_010397, NC_010394	Bacteria	Actinobacteria	Actinobacteridae	Actinomycetales	Corynebacterineae	Mycobacterium abscessus ATCC 19977	no	0	0	0	0	0	0	0	0	0	0	0	0	0	0	0	0	0	0	0	0	0
MYAB002	NC_021282, NC_021278, NC_021279	Bacteria	Actinobacteria	Actinobacteridae	Actinomycetales	Corynebacterineae	Mycobacterium abscessus subsp. bolletii 50594	no	0	0	0	0	0	0	0	0	0	0	0	0	0	0	0	0	0	0	0	0	0
MYAE001	NC_010296	Bacteria	Cyanobacteria	Chroococcales	Microcystis		Microcystis aeruginosa NIES-843	yes	1	0	0	0	0	0	0	0	0	0	0	0	0	0	0	0	0	0	0	0	0
MYAF001	NC_015758	Bacteria	Actinobacteria	Actinobacteridae	Actinomycetales	Corynebacterineae	Mycobacterium africanum GM041182	no	0	0	0	0	0	0	0	0	0	0	0	0	0	0	0	0	0	0	0	0	0
MYAG001	NC_009497	Bacteria	Tenericutes	Mollicutes	Mycoplasmataceae	Mycoplasma	Mycoplasma agalactiae PG2	no	0	0	0	0	0	0	0	0	0	0	0	0	0	0	0	0	0	0	0	0	0
MYAG002	NC_013948	Bacteria	Tenericutes	Mollicutes	Mycoplasmataceae	Mycoplasma	Mycoplasma agalactiae	no	0	0	0	0	0	0	0	0	0	0	0	0	0	0	0	0	0	0	0	0	0
MYAR001	NC_011025	Bacteria	Tenericutes	Mollicutes	Mycoplasmataceae	Mycoplasma	Mycoplasma arthritidis 158L3-1	no	0	0	0	0	0	0	0	0	0	0	0	0	0	0	0	0	0	0	0	0	0
MYAV001	NC_002944	Bacteria	Actinobacteria	Actinobacteridae	Actinomycetales	Corynebacterineae	Mycobacterium avium subsp. paratuberculosis K-10	no	0	0	0	0	0	0	0	0	0	0	0	0	0	0	0	0	0	0	0	0	0
MYAV002	NC_008595	Bacteria	Actinobacteria	Actinobacteridae	Actinomycetales	Corynebacterineae	Mycobacterium avium 104	no	0	0	0	0	0	0	0	0	0	0	0	0	0	0	0	0	0	0	0	0	0
MYAV003	NC_021200	Bacteria	Actinobacteria	Actinobacteridae	Actinomycetales	Corynebacterineae	Mycobacterium avium subsp. paratuberculosis MAP4	no	0	0	0	0	0	0	0	0	0	0	0	0	0	0	0	0	0	0	0	0	0
MYBO001	NC_002945	Bacteria	Actinobacteria	Actinobacteridae	Actinomycetales	Corynebacterineae	Mycobacterium bovis AF2122/97	no	0	0	0	0	0	0	0	0	0	0	0	0	0	0	0	0	0	0	0	0	0
MYBO002	NC_008769	Bacteria	Actinobacteria	Actinobacteridae	Actinomycetales	Corynebacterineae	Mycobacterium bovis BCG str. Pasteur 1173P2	no	0	0	0	0	0	0	0	0	0	0	0	0	0	0	0	0	0	0	0	0	0
MYBO003	NC_012207	Bacteria	Actinobacteria	Actinobacteridae	Actinomycetales	Corynebacterineae	Mycobacterium bovis BCG str. Tokyo 172	no	0	0	0	0	0	0	0	0	0	0	0	0	0	0	0	0	0	0	0	0	0
MYBO004	NC_016804	Bacteria	Actinobacteria	Actinobacteridae	Actinomycetales	Corynebacterineae	Mycobacterium bovis BCG str. Mexico	no	0	0	0	0	0	0	0	0	0	0	0	0	0	0	0	0	0	0	0	0	0
MYBO005	NC_020245	Bacteria	Actinobacteria	Actinobacteridae	Actinomycetales	Corynebacterineae	Mycobacterium bovis BCG str. Korea 1168P	no	0	0	0	0	0	0	0	0	0	0	0	0	0	0	0	0	0	0	0	0	0
MYBV001	NC_014760	Bacteria	Tenericutes	Mollicutes	Mycoplasmataceae	Mycoplasma	Mycoplasma bovis PG45	no	0	0	0	0	0	0	0	0	0	0	0	0	0	0	0	0	0	0	0	0	0
MYBV002	NC_015725	Bacteria	Tenericutes	Mollicutes	Mycoplasmataceae	Mycoplasma	Mycoplasma bovis Hubei-1	no	0	0	0	0	0	0	0	0	0	0	0	0	0	0	0	0	0	0	0	0	0
MYBV003	NC_018077	Bacteria	Tenericutes	Mollicutes	Mycoplasmataceae	Mycoplasma	Mycoplasma bovis HB0801	no	0	0	0	0	0	0	0	0	0	0	0	0	0	0	0	0	0	0	0	0	0
MYCA001	NC_007633	Bacteria	Tenericutes	Mollicutes	Mycoplasmataceae	Mycoplasma	Mycoplasma capricolum subsp. capricolum ATCC 27343	no	0	0	0	0	0	0	0	0	0	0	0	0	0	0	0	0	0	0	0	0	0
MYCH001	NC_018027, NC_018022, NC_018023	Bacteria	Actinobacteria	Actinobacteridae	Actinomycetales	Corynebacterineae	Mycobacterium chubuense NBB4	no	0	0	0	0	0	0	0	0	0	0	0	0	0	0	0	0	0	0	0	0	0
MYCN001	NC_015848	Bacteria	Actinobacteria	Actinobacteridae	Actinomycetales	Corynebacterineae	Mycobacterium canettii CIPT 140010059	no	0	0	0	0	0	0	0	0	0	0	0	0	0	0	0	0	0	0	0	0	0
MYCN002	NC_019950	Bacteria	Actinobacteria	Actinobacteridae	Actinomycetales	Corynebacterineae	Mycobacterium canettii CIPT 140060008 complete genome.	no	0	0	0	0	0	0	0	0	0	0	0	0	0	0	0	0	0	0	0	0	0
MYCN003	NC_019951	Bacteria	Actinobacteria	Actinobacteridae	Actinomycetales	Corynebacterineae	Mycobacterium canettii CIPT 140070010 complete genome.	no	0	0	0	0	0	0	0	0	0	0	0	0	0	0	0	0	0	0	0	0	0
MYCN004	NC_019952	Bacteria	Actinobacteria	Actinobacteridae	Actinomycetales	Corynebacterineae	Mycobacterium canettii CIPT 140070017 complete genome.	no	0	0	0	0	0	0	0	0	0	0	0	0	0	0	0	0	0	0	0	0	0
MYCN005	NC_019965	Bacteria	Actinobacteria	Actinobacteridae	Actinomycetales	Corynebacterineae	Mycobacterium canettii CIPT 140070008 complete genome.	no	0	0	0	0	0	0	0	0	0	0	0	0	0	0	0	0	0	0	0	0	0
MYCO001	NC_012806	Bacteria	Tenericutes	Mollicutes	Mycoplasmataceae	Mycoplasma	Mycoplasma conjunctivae HRC/581	no	0	0	0	0	0	0	0	0	0	0	0	0	0	0	0	0	0	0	0	0	0
MYCR001	NC_014014	Bacteria	Tenericutes	Mollicutes	Mycoplasmataceae	Mycoplasma	Mycoplasma crocodyli MP145	no	0	0	0	0	0	0	0	0	0	0	0	0	0	0	0	0	0	0	0	0	0
MYCY001	NC_019949	Bacteria	Tenericutes	Mollicutes	Mycoplasmataceae	Mycoplasma	Mycoplasma cynos C142 complete genome.	no	0	0	0	0	0	0	0	0	0	0	0	0	0	0	0	0	0	0	0	0	0
MYFE001	NC_014552	Bacteria	Tenericutes	Mollicutes	Mycoplasmataceae	Mycoplasma	Mycoplasma fermentans JER	no	0	0	0	0	0	0	0	0	0	0	0	0	0	0	0	0	0	0	0	0	0
MYFE002	NC_014921	Bacteria	Tenericutes	Mollicutes	Mycoplasmataceae	Mycoplasma	Mycoplasma fermentans M64	no	0	0	0	0	0	0	0	0	0	0	0	0	0	0	0	0	0	0	0	0	0
MYFU001	NC_015711	Bacteria	Proteobacteria	Deltaproteobacteria	Myxococcales	Cystobacterineae	Myxococcus fulvus HW-1	yes	0	0	1	0	0	0	0	0	0	0	0	0	0	0	0	0	0	1	0	0	0
MYGA001	NC_004829	Bacteria	Tenericutes	Mollicutes	Mycoplasmataceae	Mycoplasma	Mycoplasma gallisepticum str. R(low)	no	0	0	0	0	0	0	0	0	0	0	0	0	0	0	0	0	0	0	0	0	0
MYGA002	NC_017502	Bacteria	Tenericutes	Mollicutes	Mycoplasmataceae	Mycoplasma	Mycoplasma gallisepticum str. R(high)	no	0	0	0	0	0	0	0	0	0	0	0	0	0	0	0	0	0	0	0	0	0
MYGA003	NC_017503	Bacteria	Tenericutes	Mollicutes	Mycoplasmataceae	Mycoplasma	Mycoplasma gallisepticum str. F	no	0	0	0	0	0	0	0	0	0	0	0	0	0	0	0	0	0	0	0	0	0
MYGA004	NC_018406	Bacteria	Tenericutes	Mollicutes	Mycoplasmataceae	Mycoplasma	Mycoplasma gallisepticum VA94_7994-1-7P	no	0	0	0	0	0	0	0	0	0	0	0	0	0	0	0	0	0	0	0	0	0
MYGA005	NC_018407	Bacteria	Tenericutes	Mollicutes	Mycoplasmataceae	Mycoplasma	Mycoplasma gallisepticum NC95_13295-2-2P	no	0	0	0	0	0	0	0	0	0	0	0	0	0	0	0	0	0	0	0	0	0
MYGA006	NC_018408	Bacteria	Tenericutes	Mollicutes	Mycoplasmataceae	Mycoplasma	Mycoplasma gallisepticum NC96_1596-4-2P	no	0	0	0	0	0	0	0	0	0	0	0	0	0	0	0	0	0	0	0	0	0
MYGA007	NC_018409	Bacteria	Tenericutes	Mollicutes	Mycoplasmataceae	Mycoplasma	Mycoplasma gallisepticum NY01_2001.047-5-1P	no	0	0	0	0	0	0	0	0	0	0	0	0	0	0	0	0	0	0	0	0	0
MYGA008	NC_018410	Bacteria	Tenericutes	Mollicutes	Mycoplasmataceae	Mycoplasma	Mycoplasma gallisepticum WI01_2001.043-13-2P	no	0	0	0	0	0	0	0	0	0	0	0	0	0	0	0	0	0	0	0	0	0
MYGA009	NC_018411	Bacteria	Tenericutes	Mollicutes	Mycoplasmataceae	Mycoplasma	Mycoplasma gallisepticum NC06_2006.080-5-2P	no	0	0	0	0	0	0	0	0	0	0	0	0	0	0	0	0	0	0	0	0	0
MYGA010	NC_018412	Bacteria	Tenericutes	Mollicutes	Mycoplasmataceae	Mycoplasma	Mycoplasma gallisepticum CA06_2006.052-5-2P	no	0	0	0	0	0	0	0	0	0	0	0	0	0	0	0	0	0	0	0	0	0
MYGA011	NC_018413	Bacteria	Tenericutes	Mollicutes	Mycoplasmataceae	Mycoplasma	Mycoplasma gallisepticum NC08_2008.031-4-3P	no	0	0	0	0	0	0	0	0	0	0	0	0	0	0	0	0	0	0	0	0	0
MYGE001	NC_000908	Bacteria	Tenericutes	Mollicutes	Mycoplasmataceae	Mycoplasma	Mycoplasma genitalium G37	no	0	0	0	0	0	0	0	0	0	0	0	0	0	0	0	0	0	0	0	0	0
MYGE002	NC_018495	Bacteria	Tenericutes	Mollicutes	Mycoplasmataceae	Mycoplasma	Mycoplasma genitalium M2321	no	0	0	0	0	0	0	0	0	0	0	0	0	0	0	0	0	0	0	0	0	0
MYGE003	NC_018496	Bacteria	Tenericutes	Mollicutes	Mycoplasmataceae	Mycoplasma	Mycoplasma genitalium M6282	no	0	0	0	0	0	0	0	0	0	0	0	0	0	0	0	0	0	0	0	0	0
MYGE004	NC_018497	Bacteria	Tenericutes	Mollicutes	Mycoplasmataceae	Mycoplasma	Mycoplasma genitalium M6320	no	0	0	0	0	0	0	0	0	0	0	0	0	0	0	0	0	0	0	0	0	0
MYGE005	NC_018498	Bacteria	Tenericutes	Mollicutes	Mycoplasmataceae	Mycoplasma	Mycoplasma genitalium M2288	no	0	0	0	0	0	0	0	0	0	0	0	0	0	0	0	0	0	0	0	0	0
MYGI001	NC_009338, NC_009339, NC_009340, NC_009341	Bacteria	Actinobacteria	Actinobacteridae	Actinomycetales	Corynebacterineae	Mycobacterium gilvum PYR-GCK	no	0	0	0	0	0	0	0	0	0	0	0	0	0	0	0	0	0	0	0	0	0
MYHA001	NC_014970	Bacteria	Tenericutes	Mollicutes	Mycoplasmataceae	Mycoplasma	Mycoplasma haemofelis str. Langford 1	no	0	0	0	0	0	0	0	0	0	0	0	0	0	0	0	0	0	0	0	0	0
MYHA002	NC_017520	Bacteria	Tenericutes	Mollicutes	Mycoplasmataceae	Mycoplasma	Mycoplasma haemofelis Ohio2	no	0	0	0	0	0	0	0	0	0	0	0	0	0	0	0	0	0	0	0	0	0
MYHE001	NC_016638	Bacteria	Tenericutes	Mollicutes	Mycoplasmataceae	Mycoplasma	Mycoplasma haemocanis str. Illinois	no	0	0	0	0	0	0	0	0	0	0	0	0	0	0	0	0	0	0	0	0	0
MYHL001	NC_021007	Bacteria	Tenericutes	Mollicutes	Mycoplasmataceae	Mycoplasma	Candidatus Mycoplasma haemominutum 'Birmingham 1' noncontiguous finished genome.	no	0	0	0	0	0	0	0	0	0	0	0	0	0	0	0	0	0	0	0	0	0
MYHM001	NC_018219	Bacteria	Tenericutes	Mollicutes	Mycoplasmataceae	Mycoplasma	Candidatus Mycoplasma haemolamae str. Purdue	no	0	0	0	0	0	0	0	0	0	0	0	0	0	0	0	0	0	0	0	0	0
MYHO001	NC_013511	Bacteria	Tenericutes	Mollicutes	Mycoplasmataceae	Mycoplasma	Mycoplasma hominis ATCC 23114	no	0	0	0	0	0	0	0	0	0	0	0	0	0	0	0	0	0	0	0	0	0
MYHR001	NC_014448	Bacteria	Tenericutes	Mollicutes	Mycoplasmataceae	Mycoplasma	Mycoplasma hyorhinis HUB-1	no	0	0	0	0	0	0	0	0	0	0	0	0	0	0	0	0	0	0	0	0	0
MYHR002	NC_017519	Bacteria	Tenericutes	Mollicutes	Mycoplasmataceae	Mycoplasma	Mycoplasma hyorhinis MCLD	no	0	0	0	0	0	0	0	0	0	0	0	0	0	0	0	0	0	0	0	0	0
MYHR003	NC_016829	Bacteria	Tenericutes	Mollicutes	Mycoplasmataceae	Mycoplasma	Mycoplasma hyorhinis GDL-1	no	0	0	0	0	0	0	0	0	0	0	0	0	0	0	0	0	0	0	0	0	0
MYHR004	NC_019552	Bacteria	Tenericutes	Mollicutes	Mycoplasmataceae	Mycoplasma	Mycoplasma hyorhinis SK76	no	0	0	0	0	0	0	0	0	0	0	0	0	0	0	0	0	0	0	0	0	0
MYHY001	NC_007295	Bacteria	Tenericutes	Mollicutes	Mycoplasmataceae	Mycoplasma	Mycoplasma hyopneumoniae J	no	0	0	0	0	0	0	0	0	0	0	0	0	0	0	0	0	0	0	0	0	0
MYHY002	NC_006360	Bacteria	Tenericutes	Mollicutes	Mycoplasmataceae	Mycoplasma	Mycoplasma hyopneumoniae 232	no	0	0	0	0	0	0	0	0	0	0	0	0	0	0	0	0	0	0	0	0	0
MYHY003	NC_007332	Bacteria	Tenericutes	Mollicutes	Mycoplasmataceae	Mycoplasma	Mycoplasma hyopneumoniae 7448	no	0	0	0	0	0	0	0	0	0	0	0	0	0	0	0	0	0	0	0	0	0
MYHY004	NC_017509	Bacteria	Tenericutes	Mollicutes	Mycoplasmataceae	Mycoplasma	Mycoplasma hyopneumoniae 168	no	0	0	0	0	0	0	0	0	0	0	0	0	0	0	0	0	0	0	0	0	0
MYHY005	NC_021283	Bacteria	Tenericutes	Mollicutes	Mycoplasmataceae	Mycoplasma	Mycoplasma hyopneumoniae 168-L	no	0	0	0	0	0	0	0	0	0	0	0	0	0	0	0	0	0	0	0	0	0
MYHY006	NC_021831	Bacteria	Tenericutes	Mollicutes	Mycoplasmataceae	Mycoplasma	Mycoplasma hyopneumoniae 7422	no	0	0	0	0	0	0	0	0	0	0	0	0	0	0	0	0	0	0	0	0	0
MYID001	NC_018612	Bacteria	Actinobacteria	Actinobacteridae	Actinomycetales	Corynebacterineae	Mycobacterium indicus pranii MTCC 9506	no	0	0	0	0	0	0	0	0	0	0	0	0	0	0	0	0	0	0	0	0	0
MYIN001	NC_016947	Bacteria	Actinobacteria	Actinobacteridae	Actinomycetales	Corynebacterineae	Mycobacterium intracellulare MOTT-02	no	0	0	0	0	0	0	0	0	0	0	0	0	0	0	0	0	0	0	0	0	0
MYIN002	NC_016948	Bacteria	Actinobacteria	Actinobacteridae	Actinomycetales	Corynebacterineae	Mycobacterium intracellulare MOTT-64	no	0	0	0	0	0	0	0	0	0	0	0	0	0	0	0	0	0	0	0	0	0
MYIN003	NC_016946	Bacteria	Actinobacteria	Actinobacteridae	Actinomycetales	Corynebacterineae	Mycobacterium intracellulare ATCC 13950	no	0	0	0	0	0	0	0	0	0	0	0	0	0	0	0	0	0	0	0	0	0
MYJD001	NC_015576	Bacteria	Actinobacteria	Actinobacteridae	Actinomycetales	Corynebacterineae	Mycobacterium sp. JDM601	no	0	0	0	0	0	0	0	0	0	0	0	0	0	0	0	0	0	0	0	0	0
MYKA001	NC_022663, NC_022654	Bacteria	Actinobacteria	Actinobacteridae	Actinomycetales	Corynebacterineae	Mycobacterium kansasii ATCC 12478	no	0	0	0	0	0	0	0	0	0	0	0	0	0	0	0	0	0	0	0	0	0
MYKM001	NC_008705, NC_008704, NC_008703	Bacteria	Actinobacteria	Actinobacteridae	Actinomycetales	Corynebacterineae	Mycobacterium sp. KMS	no	0	0	0	0	0	0	0	0	0	0	0	0	0	0	0	0	0	0	0	0	0
MYLA001	NC_017521	Bacteria	Tenericutes	Mollicutes	Mycoplasmataceae	Mycoplasma	Mycoplasma leachii 99/014/6	no	0	0	0	0	0	0	0	0	0	0	0	0	0	0	0	0	0	0	0	0	0
MYLC001	NC_014751	Bacteria	Tenericutes	Mollicutes	Mycoplasmataceae	Mycoplasma	Mycoplasma leachii PG50	no	0	0	0	0	0	0	0	0	0	0	0	0	0	0	0	0	0	0	0	0	0
MYLE001	NC_002677	Bacteria	Actinobacteria	Actinobacteridae	Actinomycetales	Corynebacterineae	Mycobacterium leprae TN	no	0	0	0	0	0	0	0	0	0	0	0	0	0	0	0	0	0	0	0	0	0
MYLE002	NC_011896	Bacteria	Actinobacteria	Actinobacteridae	Actinomycetales	Corynebacterineae	Mycobacterium leprae Br4923	no	0	0	0	0	0	0	0	0	0	0	0	0	0	0	0	0	0	0	0	0	0
MYLI001	NC_020133	Bacteria	Actinobacteria	Actinobacteridae	Actinomycetales	Corynebacterineae	Mycobacterium liflandii 128FXT	no	0	0	0	0	0	0	0	0	0	0	0	0	0	0	0	0	0	0	0	0	0
MYLU001	NC_012803	Bacteria	Actinobacteria	Actinobacteridae	Actinomycetales	Micrococcineae	Micrococcus luteus NCTC 2665	no	0	0	0	0	0	0	0	0	0	0	0	0	0	0	0	0	0	0	0	0	0
MYMA001	NC_010612, NC_010604	Bacteria	Actinobacteria	Actinobacteridae	Actinomycetales	Corynebacterineae	Mycobacterium marinum M	no	0	0	0	0	0	0	0	0	0	0	0	0	0	0	0	0	0	0	0	0	0
MYMC001	NC_008146, NC_008147	Bacteria	Actinobacteria	Actinobacteridae	Actinomycetales	Corynebacterineae	Mycobacterium sp. MCS	no	0	0	0	0	0	0	0	0	0	0	0	0	0	0	0	0	0	0	0	0	0
MYMO001	NC_006908	Bacteria	Tenericutes	Mollicutes	Mycoplasmataceae	Mycoplasma	Mycoplasma mobile 163K	no	0	0	0	0	0	0	0	0	0	0	0	0	0	0	0	0	0	0	0	0	0
MYMS001	NC_018150	Bacteria	Actinobacteria	Actinobacteridae	Actinomycetales	Corynebacterineae	Mycobacterium massiliense str. GO 06	no	0	0	0	0	0	0	0	0	0	0	0	0	0	0	0	0	0	0	0	0	0
MYMT001	NC_017904	Bacteria	Actinobacteria	Actinobacteridae	Actinomycetales	Corynebacterineae	Mycobacterium sp. MOTT36Y	no	0	0	0	0	0	0	0	0	0	0	0	0	0	0	0	0	0	0	0	0	0
MYMY001	NC_005364	Bacteria	Tenericutes	Mollicutes	Mycoplasmataceae	Mycoplasma	Mycoplasma mycoides subsp. mycoides SC str. PG1	no	0	0	0	0	0	0	0	0	0	0	0	0	0	0	0	0	0	0	0	0	0
MYMY002	NC_015431, NC_015407	Bacteria	Tenericutes	Mollicutes	Mycoplasmataceae	Mycoplasma	Mycoplasma mycoides subsp. capri LC str. 95010	no	0	0	0	0	0	0	0	0	0	0	0	0	0	0	0	0	0	0	0	0	0
MYMY003	NC_005364	Bacteria	Tenericutes	Mollicutes	Mycoplasmataceae	Mycoplasma	Mycoplasma mycoides subsp. mycoides SC str. PG1	no	0	0	0	0	0	0	0	0	0	0	0	0	0	0	0	0	0	0	0	0	0
MYMY004	NC_021025	Bacteria	Tenericutes	Mollicutes	Mycoplasmataceae	Mycoplasma	Mycoplasma mycoides subsp. mycoides SC str. Gladysdale MU clone SC5	no	0	0	0	0	0	0	0	0	0	0	0	0	0	0	0	0	0	0	0	0	0
MYPA001	NC_022575	Bacteria	Tenericutes	Mollicutes	Mycoplasmataceae	Mycoplasma	Mycoplasma parvum str. Indiana	no	0	0	0	0	0	0	0	0	0	0	0	0	0	0	0	0	0	0	0	0	0
MYPE001	NC_004432	Bacteria	Tenericutes	Mollicutes	Mycoplasmataceae	Mycoplasma	Mycoplasma penetrans HF-2	no	0	0	0	0	0	0	0	0	0	0	0	0	0	0	0	0	0	0	0	0	0
MYPN001	NC_000912	Bacteria	Tenericutes	Mollicutes	Mycoplasmataceae	Mycoplasma	Mycoplasma pneumoniae M129	no	0	0	0	0	0	0	0	0	0	0	0	0	0	0	0	0	0	0	0	0	0
MYPN002	NC_017504	Bacteria	Tenericutes	Mollicutes	Mycoplasmataceae	Mycoplasma	Mycoplasma pneumoniae FH	no	0	0	0	0	0	0	0	0	0	0	0	0	0	0	0	0	0	0	0	0	0
MYPN003	NC_016807	Bacteria	Tenericutes	Mollicutes	Mycoplasmataceae	Mycoplasma	Mycoplasma pneumoniae 309	no	0	0	0	0	0	0	0	0	0	0	0	0	0	0	0	0	0	0	0	0	0
MYPN004	NC_020076	Bacteria	Tenericutes	Mollicutes	Mycoplasmataceae	Mycoplasma	Mycoplasma pneumoniae M129-B7	no	0	0	0	0	0	0	0	0	0	0	0	0	0	0	0	0	0	0	0	0	0
MYPT001	NC_015946	Bacteria	Tenericutes	Mollicutes	Mycoplasmataceae	Mycoplasma	Mycoplasma putrefaciens KS1	no	0	0	0	0	0	0	0	0	0	0	0	0	0	0	0	0	0	0	0	0	0
MYPT002	NC_021083	Bacteria	Tenericutes	Mollicutes	Mycoplasmataceae	Mycoplasma	Mycoplasma putrefaciens Mput9231	no	0	0	0	0	0	0	0	0	0	0	0	0	0	0	0	0	0	0	0	0	0
MYPU001	NC_002771	Bacteria	Tenericutes	Mollicutes	Mycoplasmataceae	Mycoplasma	Mycoplasma pulmonis UAB CTIP	no	0	0	0	0	0	0	0	0	0	0	0	0	0	0	0	0	0	0	0	0	0
MYRH001	NC_016604	Bacteria	Actinobacteria	Actinobacteridae	Actinomycetales	Corynebacterineae	Mycobacterium rhodesiae NBB3	no	0	0	0	0	0	0	0	0	0	0	0	0	0	0	0	0	0	0	0	0	0
MYSE001	NC_008596	Bacteria	Actinobacteria	Actinobacteridae	Actinomycetales	Corynebacterineae	Mycobacterium smegmatis str. MC2 155	no	0	0	0	0	0	0	0	0	0	0	0	0	0	0	0	0	0	0	0	0	0
MYSM001	NC_018289	Bacteria	Actinobacteria	Actinobacteridae	Actinomycetales	Corynebacterineae	Mycobacterium smegmatis str. MC2 155	no	0	0	0	0	0	0	0	0	0	0	0	0	0	0	0	0	0	0	0	0	0
MYSM002	NC_019966, NC_019957, NC_019959, NC_019958	Bacteria	Actinobacteria	Actinobacteridae	Actinomycetales	Corynebacterineae	Mycobacterium smegmatis JS623	no	0	0	0	0	0	0	0	0	0	0	0	0	0	0	0	0	0	0	0	0	0
MYSP001	NC_009077	Bacteria	Actinobacteria	Actinobacteridae	Actinomycetales	Corynebacterineae	Mycobacterium sp. JLS	no	0	0	0	0	0	0	0	0	0	0	0	0	0	0	0	0	0	0	0	0	0
MYSR001	NC_014814, NC_014811, NC_014812	Bacteria	Actinobacteria	Actinobacteridae	Actinomycetales	Corynebacterineae	Mycobacterium sp. Spyr1	no	0	0	0	0	0	0	0	0	0	0	0	0	0	0	0	0	0	0	0	0	0
MYST001	NC_020126	Bacteria	Proteobacteria	Deltaproteobacteria	Myxococcales	Cystobacterineae	Myxococcus stipitatus DSM 14675	yes	0	0	1	0	0	0	0	0	0	0	0	0	0	0	0	0	0	1	0	0	0
MYSU001	NC_015153	Bacteria	Tenericutes	Mollicutes	Mycoplasmataceae	Mycoplasma	Mycoplasma suis KI3806	no	0	0	0	0	0	0	0	0	0	0	0	0	0	0	0	0	0	0	0	0	0
MYSU002	NC_015155	Bacteria	Tenericutes	Mollicutes	Mycoplasmataceae	Mycoplasma	Mycoplasma suis str. Illinois	no	0	0	0	0	0	0	0	0	0	0	0	0	0	0	0	0	0	0	0	0	0
MYSY001	NC_007294	Bacteria	Tenericutes	Mollicutes	Mycoplasmataceae	Mycoplasma	Mycoplasma synoviae 53	no	0	0	0	0	0	0	0	0	0	0	0	0	0	0	0	0	0	0	0	0	0
MYTU001	NC_000962	Bacteria	Actinobacteria	Actinobacteridae	Actinomycetales	Corynebacterineae	Mycobacterium tuberculosis H37Rv	no	0	0	0	0	0	0	0	0	0	0	0	0	0	0	0	0	0	0	0	0	0
MYTU002	NC_002755	Bacteria	Actinobacteria	Actinobacteridae	Actinomycetales	Corynebacterineae	Mycobacterium tuberculosis CDC1551	no	0	0	0	0	0	0	0	0	0	0	0	0	0	0	0	0	0	0	0	0	0
MYTU003	NC_009525	Bacteria	Actinobacteria	Actinobacteridae	Actinomycetales	Corynebacterineae	Mycobacterium tuberculosis H37Ra	no	0	0	0	0	0	0	0	0	0	0	0	0	0	0	0	0	0	0	0	0	0
MYTU004	NC_009565	Bacteria	Actinobacteria	Actinobacteridae	Actinomycetales	Corynebacterineae	Mycobacterium tuberculosis F11	no	0	0	0	0	0	0	0	0	0	0	0	0	0	0	0	0	0	0	0	0	0
MYTU006	NC_012943	Bacteria	Actinobacteria	Actinobacteridae	Actinomycetales	Corynebacterineae	Mycobacterium tuberculosis KZN 1435	no	0	0	0	0	0	0	0	0	0	0	0	0	0	0	0	0	0	0	0	0	0
MYTU007	NC_017522	Bacteria	Actinobacteria	Actinobacteridae	Actinomycetales	Corynebacterineae	Mycobacterium tuberculosis CCDC5180	no	0	0	0	0	0	0	0	0	0	0	0	0	0	0	0	0	0	0	0	0	0
MYTU008	NC_017523	Bacteria	Actinobacteria	Actinobacteridae	Actinomycetales	Corynebacterineae	Mycobacterium tuberculosis CCDC5079	no	0	0	0	0	0	0	0	0	0	0	0	0	0	0	0	0	0	0	0	0	0
MYTU009	NC_016768	Bacteria	Actinobacteria	Actinobacteridae	Actinomycetales	Corynebacterineae	Mycobacterium tuberculosis KZN 4207	no	0	0	0	0	0	0	0	0	0	0	0	0	0	0	0	0	0	0	0	0	0
MYTU010	NC_017524	Bacteria	Actinobacteria	Actinobacteridae	Actinomycetales	Corynebacterineae	Mycobacterium tuberculosis CTRI-2	no	0	0	0	0	0	0	0	0	0	0	0	0	0	0	0	0	0	0	0	0	0
MYTU011	NC_017026	Bacteria	Actinobacteria	Actinobacteridae	Actinomycetales	Corynebacterineae	Mycobacterium tuberculosis RGTB327	no	0	0	0	0	0	0	0	0	0	0	0	0	0	0	0	0	0	0	0	0	0
MYTU012	NC_017528	Bacteria	Actinobacteria	Actinobacteridae	Actinomycetales	Corynebacterineae	Mycobacterium tuberculosis RGTB423	no	0	0	0	0	0	0	0	0	0	0	0	0	0	0	0	0	0	0	0	0	0
MYTU013	NC_016934	Bacteria	Actinobacteria	Actinobacteridae	Actinomycetales	Corynebacterineae	Mycobacterium tuberculosis UT205	no	0	0	0	0	0	0	0	0	0	0	0	0	0	0	0	0	0	0	0	0	0
MYTU014	NC_018078	Bacteria	Actinobacteria	Actinobacteridae	Actinomycetales	Corynebacterineae	Mycobacterium tuberculosis KZN 605	no	0	0	0	0	0	0	0	0	0	0	0	0	0	0	0	0	0	0	0	0	0
MYTU015	NC_018143	Bacteria	Actinobacteria	Actinobacteridae	Actinomycetales	Corynebacterineae	Mycobacterium tuberculosis H37Rv	no	0	0	0	0	0	0	0	0	0	0	0	0	0	0	0	0	0	0	0	0	0
MYTU016	NC_021054	Bacteria	Actinobacteria	Actinobacteridae	Actinomycetales	Corynebacterineae	Mycobacterium tuberculosis str. Beijing/NITR203	no	0	0	0	0	0	0	0	0	0	0	0	0	0	0	0	0	0	0	0	0	0
MYTU017	NC_021193	Bacteria	Actinobacteria	Actinobacteridae	Actinomycetales	Corynebacterineae	Mycobacterium tuberculosis CAS/NITR204	no	0	0	0	0	0	0	0	0	0	0	0	0	0	0	0	0	0	0	0	0	0
MYTU018	NC_021251	Bacteria	Actinobacteria	Actinobacteridae	Actinomycetales	Corynebacterineae	Mycobacterium tuberculosis CCDC5079	no	0	0	0	0	0	0	0	0	0	0	0	0	0	0	0	0	0	0	0	0	0
MYTU019	NC_021194	Bacteria	Actinobacteria	Actinobacteridae	Actinomycetales	Corynebacterineae	Mycobacterium tuberculosis EAI5/NITR206	no	0	0	0	0	0	0	0	0	0	0	0	0	0	0	0	0	0	0	0	0	0
MYTU020	NC_021740	Bacteria	Actinobacteria	Actinobacteridae	Actinomycetales	Corynebacterineae	Mycobacterium tuberculosis EAI5	no	0	0	0	0	0	0	0	0	0	0	0	0	0	0	0	0	0	0	0	0	0
MYTU021	NC_020559	Bacteria	Actinobacteria	Actinobacteridae	Actinomycetales	Corynebacterineae	Mycobacterium tuberculosis str. Erdman = ATCC 35801 DNA	no	0	0	0	0	0	0	0	0	0	0	0	0	0	0	0	0	0	0	0	0	0
MYTU022	NC_021192	Bacteria	Actinobacteria	Actinobacteridae	Actinomycetales	Corynebacterineae	Mycobacterium tuberculosis str. Haarlem/NITR202	no	0	0	0	0	0	0	0	0	0	0	0	0	0	0	0	0	0	0	0	0	0
MYTU023	NC_022350	Bacteria	Actinobacteria	Actinobacteridae	Actinomycetales	Corynebacterineae	Mycobacterium tuberculosis str. Haarlem	no	0	0	0	0	0	0	0	0	0	0	0	0	0	0	0	0	0	0	0	0	0
MYTU024	NC_020089	Bacteria	Actinobacteria	Actinobacteridae	Actinomycetales	Corynebacterineae	Mycobacterium tuberculosis 7199-99 complete genome.	no	0	0	0	0	0	0	0	0	0	0	0	0	0	0	0	0	0	0	0	0	0
MYUL001	NC_008611, NC_005916	Bacteria	Actinobacteria	Actinobacteridae	Actinomycetales	Corynebacterineae	Mycobacterium ulcerans Agy99	no	0	0	0	0	0	0	0	0	0	0	0	0	0	0	0	0	0	0	0	0	0
MYVA001	NC_008726	Bacteria	Actinobacteria	Actinobacteridae	Actinomycetales	Corynebacterineae	Mycobacterium vanbaalenii PYR-1	no	0	0	0	0	0	0	0	0	0	0	0	0	0	0	0	0	0	0	0	0	0
MYWE001	NC_018149	Bacteria	Tenericutes	Mollicutes	Mycoplasmataceae	Mycoplasma	Mycoplasma wenyonii str. Massachusetts	no	0	0	0	0	0	0	0	0	0	0	0	0	0	0	0	0	0	0	0	0	0
MYXA001	NC_008095	Bacteria	Proteobacteria	Deltaproteobacteria	Myxococcales	Cystobacterineae	Myxococcus xanthus DK 1622	yes	0	0	1	0	0	0	0	0	0	0	0	0	0	0	0	0	0	1	0	0	0
MYYO001	NC_021715, NC_020275, NC_020276	Bacteria	Actinobacteria	Actinobacteridae	Actinomycetales	Corynebacterineae	Mycobacterium yongonense 05-1390	no	0	0	0	0	0	0	0	0	0	0	0	0	0	0	0	0	0	0	0	0	0
NADE001	NC_021919	Bacteria	Proteobacteria	Betaproteobacteria	Candidatus Nasuia		Candidatus Nasuia deltocephalinicola str. NAS-ALF	yes	0	0	0	0	0	0	0	0	0	0	0	0	0	0	0	0	0	0	0	0	0
NAEQ001	NC_005213	Archaea	Nanoarchaeota	Nanoarchaeum			Nanoarchaeum equitans Kin4-M	no	0	0	0	0	0	0	0	0	0	0	0	0	0	0	0	0	0	0	0	0	0
NAGR001	NC_019792	Archaea	Euryarchaeota	Halobacteria	Halobacteriales	Halobacteriaceae	Natronobacterium gregoryi SP2	no	0	0	0	0	0	0	0	0	0	0	0	0	0	0	0	0	0	0	0	0	0
NAJ7001	NC_018224, NC_018225	Archaea	Euryarchaeota	Halobacteria	Halobacteriales	Halobacteriaceae	Natrinema sp. J7-2	no	0	0	0	0	0	0	0	0	0	0	0	0	0	0	0	0	0	0	0	0	0
NAMA001	NC_013922, NC_013923, NC_013925, NC_013924	Archaea	Euryarchaeota	Halobacteria	Halobacteriales	Halobacteriaceae	Natrialba magadii ATCC 43099	no	0	0	0	0	0	0	0	0	0	0	0	0	0	0	0	0	0	0	0	0	0
NAMO001	NC_020388	Archaea	Euryarchaeota	Halobacteria	Halobacteriales	Halobacteriaceae	Natronomonas moolapensis 8.8.11 complete genome.	no	0	0	0	0	0	0	0	0	0	0	0	0	0	0	0	0	0	0	0	0	0
NAMU001	NC_013235	Bacteria	Actinobacteria	Actinobacteridae	Actinomycetales	Frankineae	Nakamurella multipartita DSM 44233	no	0	0	0	0	0	0	0	0	0	0	0	0	0	0	0	0	0	0	0	0	0
NAOC001	NC_019974, NC_019975, NC_019976	Archaea	Euryarchaeota	Halobacteria	Halobacteriales	Halobacteriaceae	Natronococcus occultus SP4	no	0	0	0	0	0	0	0	0	0	0	0	0	0	0	0	0	0	0	0	0	0
NAPE001	NC_019962, NC_019963, NC_019967	Archaea	Euryarchaeota	Halobacteria	Halobacteriales	Halobacteriaceae	Natrinema pellirubrum DSM 15624	no	0	0	0	0	0	0	0	0	0	0	0	0	0	0	0	0	0	0	0	0	0
NAPH001	NC_007426, NC_007427, NC_007428	Archaea	Euryarchaeota	Halobacteria	Halobacteriales	Halobacteriaceae	Natronomonas pharaonis DSM 2160	no	0	0	0	0	0	0	0	0	0	0	0	0	0	0	0	0	0	0	0	0	0
NAPR001	NC_012115	Bacteria	Proteobacteria	Epsilonproteobacteria	Nautiliales	Nautiliaceae	Nautilia profundicola AmH	yes	0	0	0	0	0	0	0	0	0	0	0	0	0	0	1	0	0	0	0	0	0
NATH001	NC_010718, NC_010715, NC_010724	Bacteria	Firmicutes	Clostridia	Natranaerobiales	Natranaerobiaceae	Natranaerobius thermophilus JW/NM-WN-LF	no	0	0	0	0	1	0	0	0	0	0	0	0	0	0	0	0	0	0	0	0	0
NEGO001	NC_002946	Bacteria	Proteobacteria	Betaproteobacteria	Neisseriales	Neisseriaceae	Neisseria gonorrhoeae FA 1090	yes	0	0	1	0	0	0	0	0	0	0	0	0	0	0	2	0	2	0	0	0	0
NEGO002	NC_011035, NC_011034	Bacteria	Proteobacteria	Betaproteobacteria	Neisseriales	Neisseriaceae	Neisseria gonorrhoeae NCCP11945	yes	2	0	1	0	0	0	0	0	0	0	1	0	0	0	4	1	2	0	0	0	0
NEGO003	NC_017511, NC_017510	Bacteria	Proteobacteria	Betaproteobacteria	Neisseriales	Neisseriaceae	Neisseria gonorrhoeae TCDC-NG08107	yes	2	0	1	0	0	0	0	0	0	0	0	0	0	1	4	1	2	0	0	0	0
NELA001	NC_014752	Bacteria	Proteobacteria	Betaproteobacteria	Neisseriales	Neisseriaceae	Neisseria lactamica 020-06	yes	0	0	1	0	0	0	0	0	0	0	0	0	0	0	2	2	5	0	0	0	0
NEME001	NC_003116	Bacteria	Proteobacteria	Betaproteobacteria	Neisseriales	Neisseriaceae	Neisseria meningitidis Z2491	yes	0	0	1	0	0	0	0	0	0	0	0	0	0	0	4	1	1	0	0	0	0
NEME002	NC_003112	Bacteria	Proteobacteria	Betaproteobacteria	Neisseriales	Neisseriaceae	Neisseria meningitidis MC58	yes	0	0	1	0	0	0	0	0	0	0	0	0	0	0	2	3	2	0	0	0	0
NEME003	NC_008767	Bacteria	Proteobacteria	Betaproteobacteria	Neisseriales	Neisseriaceae	Neisseria meningitidis FAM18	yes	2	0	1	0	0	0	0	0	0	0	0	0	0	0	1	1	2	0	0	0	0
NEME005	NC_010120	Bacteria	Proteobacteria	Betaproteobacteria	Neisseriales	Neisseriaceae	Neisseria meningitidis 053442	yes	0	0	1	0	0	0	0	0	0	0	0	0	0	0	3	1	1	0	0	0	0
NEME006	NC_013016	Bacteria	Proteobacteria	Betaproteobacteria	Neisseriales	Neisseriaceae	Neisseria meningitidis alpha14	yes	0	0	1	0	0	0	0	0	0	0	0	0	0	0	4	1	1	0	0	0	0
NEME007	NC_017501	Bacteria	Proteobacteria	Betaproteobacteria	Neisseriales	Neisseriaceae	Neisseria meningitidis 8013	yes	1	0	1	0	0	0	0	0	0	0	0	0	0	0	2	3	2	0	0	0	0
NEME008	NC_017505	Bacteria	Proteobacteria	Betaproteobacteria	Neisseriales	Neisseriaceae	Neisseria meningitidis alpha710	yes	1	0	1	0	0	0	0	0	0	0	0	0	0	0	1	3	1	0	0	0	0
NEME009	NC_017517	Bacteria	Proteobacteria	Betaproteobacteria	Neisseriales	Neisseriaceae	Neisseria meningitidis M01-240355	yes	1	0	1	0	0	0	0	0	0	0	0	0	0	0	2	3	1	0	0	0	0
NEME010	NC_017518	Bacteria	Proteobacteria	Betaproteobacteria	Neisseriales	Neisseriaceae	Neisseria meningitidis NZ-05/33	yes	1	0	1	0	0	0	0	0	0	0	0	0	0	0	0	3	1	0	0	0	0
NEME011	NC_017514	Bacteria	Proteobacteria	Betaproteobacteria	Neisseriales	Neisseriaceae	Neisseria meningitidis M01-240149	yes	1	0	1	0	0	0	0	0	0	0	0	0	0	0	1	3	1	0	0	0	0
NEME012	NC_017515	Bacteria	Proteobacteria	Betaproteobacteria	Neisseriales	Neisseriaceae	Neisseria meningitidis M04-240196	yes	1	0	1	0	0	0	0	0	0	0	0	0	0	0	1	3	1	0	0	0	0
NEME013	NC_017516	Bacteria	Proteobacteria	Betaproteobacteria	Neisseriales	Neisseriaceae	Neisseria meningitidis H44/76	yes	0	0	1	0	0	0	0	0	0	0	0	0	0	0	2	3	1	0	0	0	0
NEME014	NC_017513	Bacteria	Proteobacteria	Betaproteobacteria	Neisseriales	Neisseriaceae	Neisseria meningitidis G2136	yes	1	0	1	0	0	0	0	0	0	0	0	0	0	0	1	1	2	0	0	0	0
NEME015	NC_017512	Bacteria	Proteobacteria	Betaproteobacteria	Neisseriales	Neisseriaceae	Neisseria meningitidis WUE 2594	yes	0	0	1	0	0	0	0	0	0	0	0	0	0	0	3	1	2	0	0	0	0
NERI001	NC_013009	Bacteria	Proteobacteria	Alphaproteobacteria	Rickettsiales	Anaplasmataceae	Neorickettsia risticii str. Illinois	yes	0	0	0	0	0	0	0	1	0	0	0	0	0	0	0	0	0	0	0	0	0
NESE001	NC_007798	Bacteria	Proteobacteria	Alphaproteobacteria	Rickettsiales	Anaplasmataceae	Neorickettsia sennetsu str. Miyayama	yes	0	0	0	0	0	0	0	1	0	0	0	0	0	0	0	0	0	0	0	0	0
NIDE001	NC_014355	Bacteria	Nitrospirae	Nitrospirales	Nitrospiraceae	Nitrospira	Candidatus Nitrospira defluvii	yes	2	0	1	1	1	0	0	0	0	0	0	0	0	0	1	5	0	1	0	0	0
NIET001	NC_008344, NC_008341, NC_008342	Bacteria	Proteobacteria	Betaproteobacteria	Nitrosomonadales	Nitrosomonadaceae	Nitrosomonas eutropha C91	yes	0	0	1	0	1	0	0	0	0	0	0	1	0	2	0	0	0	0	0	0	0
NIEU001	NC_004757	Bacteria	Proteobacteria	Betaproteobacteria	Nitrosomonadales	Nitrosomonadaceae	Nitrosomonas europaea ATCC 19718	yes	1	0	1	0	1	0	0	0	0	0	0	0	0	0	1	0	0	0	0	0	0
NIGA001	NC_018719	Archaea	Thaumarchaeota	Nitrososphaerales	Nitrososphaeraceae	Nitrososphaera	Candidatus Nitrososphaera gargensis Ga9.2	no	0	0	0	0	0	0	0	0	0	0	0	0	0	0	0	0	0	0	0	0	0
NIHA001	NC_007964, NC_007959, NC_007961, NC_007960	Bacteria	Proteobacteria	Alphaproteobacteria	Rhizobiales	Bradyrhizobiaceae	Nitrobacter hamburgensis X14	yes	4	0	0	1	1	0	0	1	0	0	0	0	0	1	2	1	0	0	0	0	0
NIHL001	NC_013960, NC_013958	Bacteria	Proteobacteria	Gammaproteobacteria	Chromatiales	Chromatiaceae	Nitrosococcus halophilus Nc4	yes	1	0	1	0	1	0	0	0	0	0	0	0	0	0	1	0	0	0	0	0	0
NIIS001	NC_015731	Bacteria	Proteobacteria	Betaproteobacteria	Nitrosomonadales	Nitrosomonadaceae	Nitrosomonas sp. Is79A3	yes	1	0	1	0	1	0	0	0	0	0	0	0	0	0	0	0	0	0	0	0	0
NIKO001	NC_016609	Bacteria	Bacteroidetes	Sphingobacteriia	Sphingobacteriales	Chitinophagaceae	Niastella koreensis GR20-10	yes	0	0	0	0	0	0	0	0	0	0	0	0	0	0	0	0	0	0	0	1	1
NIKR001	NC_018655	Archaea	Thaumarchaeota	Nitrosopumilales	Nitrosopumilaceae	Candidatus Nitrosoarchaeum	Candidatus Nitrosopumilus koreensis AR1	no	0	0	0	0	0	0	0	0	0	0	0	0	0	0	0	0	0	0	0	0	0
NIMA001	NC_010085	Archaea	Thaumarchaeota	Nitrosopumilales	Nitrosopumilaceae	Nitrosopumilus	Nitrosopumilus maritimus SCM1	no	0	0	0	0	0	0	0	0	0	0	0	0	0	0	0	0	0	0	0	0	0
NIMU001	NC_007614, NC_007617, NC_007616, NC_007615	Bacteria	Proteobacteria	Betaproteobacteria	Nitrosomonadales	Nitrosomonadaceae	Nitrosospira multiformis ATCC 25196	yes	1	1	0	1	1	0	0	0	0	0	0	0	0	0	2	1	0	0	0	0	0
NIOC001	NC_007484, NC_007483	Bacteria	Proteobacteria	Gammaproteobacteria	Chromatiales	Chromatiaceae	Nitrosococcus oceani ATCC 19707	yes	1	0	1	0	1	0	0	0	0	0	0	1	0	0	0	0	0	0	0	0	0
NISA001	NC_014935	Bacteria	Proteobacteria	Epsilonproteobacteria	Nitratifractor		Nitratifractor salsuginis DSM 16511	yes	0	0	0	0	0	0	0	0	0	0	0	0	0	0	0	0	0	0	0	0	0
NISB001	NC_018656	Archaea	Thaumarchaeota	Nitrosopumilales	Nitrosopumilaceae	Nitrosopumilus	Candidatus Nitrosopumilus sp. AR2	no	0	0	0	0	0	0	0	0	0	0	0	0	0	0	0	0	0	0	0	0	0
NISL001	NC_015222, NC_015221, NC_015223	Bacteria	Proteobacteria	Betaproteobacteria	Nitrosomonadales	Nitrosomonadaceae	Nitrosomonas sp. AL212	yes	1	0	1	0	0	0	0	0	0	0	0	0	0	2	0	0	0	0	0	0	0
NISP001	NC_009662	Bacteria	Proteobacteria	Epsilonproteobacteria	Nitratiruptor		Nitratiruptor sp. SB155-2	yes	1	0	0	0	1	0	0	0	0	0	0	0	0	0	0	0	0	0	0	0	0
NIWA001	NC_014315, NC_014316, NC_014317	Bacteria	Proteobacteria	Gammaproteobacteria	Chromatiales	Chromatiaceae	Nitrosococcus watsonii C-113	yes	1	0	1	0	1	0	0	0	0	0	0	0	0	0	0	0	0	0	0	0	0
NIWI001	NC_007406	Bacteria	Proteobacteria	Alphaproteobacteria	Rhizobiales	Bradyrhizobiaceae	Nitrobacter winogradskyi Nb-255	yes	2	0	0	1	1	0	0	0	0	0	0	0	0	0	1	0	0	0	0	0	0
NO1Y001	NC_015580, NC_015583, NC_015579, NC_015582	Bacteria	Proteobacteria	Alphaproteobacteria	Sphingomonadales	Sphingomonadaceae	Novosphingobium sp. PP1Y	yes	2	0	0	2	0	0	0	1	0	0	1	0	0	3	2	2	0	0	0	0	0
NO75001	NC_019684, NC_019685, NC_019677	Bacteria	Cyanobacteria	Nostocales	Nostocaceae	Nostoc	Nostoc sp. PCC 7524	yes	9	0	0	0	0	0	0	0	0	0	0	0	0	0	0	2	0	0	0	0	0
NOAL001	NC_018524	Bacteria	Actinobacteria	Actinobacteridae	Actinomycetales	Streptosporangineae	Nocardiopsis alba ATCC BAA-2165	no	0	0	0	0	0	0	0	0	0	0	0	0	0	0	0	0	0	0	0	0	0
NOAR001	NC_007794, NC_009426, NC_009427	Bacteria	Proteobacteria	Alphaproteobacteria	Sphingomonadales	Sphingomonadaceae	Novosphingobium aromaticivorans DSM 12444	yes	1	1	0	1	0	0	0	0	0	0	2	0	0	1	1	2	0	0	0	0	0
NOAZ001	NC_014248, NC_014249, NC_014250	Bacteria	Cyanobacteria	Nostocales	Nostocaceae	Trichormus	'Nostoc azollae' 0708	yes	2	0	0	0	0	0	0	0	0	0	0	0	0	0	0	1	0	0	0	0	0
NOBR001	NC_018681	Bacteria	Actinobacteria	Actinobacteridae	Actinomycetales	Corynebacterineae	Nocardia brasiliensis ATCC 700358	no	0	0	0	0	0	0	0	0	0	0	0	0	0	0	0	0	0	0	0	0	0
NOCA001	NC_008699, NC_008697	Bacteria	Actinobacteria	Actinobacteridae	Actinomycetales	Propionibacterineae	Nocardioides sp. JS614	no	0	0	0	0	1	0	0	0	0	0	0	0	0	0	0	0	0	0	0	0	0
NOCY001	NC_016887	Bacteria	Actinobacteria	Actinobacteridae	Actinomycetales	Corynebacterineae	Nocardia cyriacigeorgica GUH-2	no	0	0	0	0	0	0	0	0	0	0	0	0	0	0	0	0	0	0	0	0	0
NODA001	NC_014210, NC_014211	Bacteria	Actinobacteria	Actinobacteridae	Actinomycetales	Streptosporangineae	Nocardiopsis dassonvillei subsp. dassonvillei DSM 43111	no	0	0	0	0	0	0	0	0	0	0	0	0	0	0	0	0	0	0	0	0	0
NODO001	NC_020156	Bacteria	Bacteroidetes	Flavobacteriia	Flavobacteriales	Flavobacteriaceae	Nonlabens dokdonensis DSW-6	yes	1	0	0	0	0	0	0	0	0	0	0	0	0	0	0	0	0	0	0	0	1
NOFA001	NC_006361, NC_006363, NC_006362	Bacteria	Actinobacteria	Actinobacteridae	Actinomycetales	Corynebacterineae	Nocardia farcinica IFM 10152	no	0	0	0	0	0	0	0	0	0	0	0	0	0	0	0	0	0	0	0	0	0
NOPC001	NC_019676	Bacteria	Cyanobacteria	Nostocales	Nostocaceae	Nostoc	Nostoc sp. PCC 7107	yes	3	0	0	0	0	0	0	0	0	0	0	0	0	0	0	4	0	0	0	0	0
NOPU001	NC_010628, NC_010629, NC_010630, NC_010631, NC_010632, NC_010633	Bacteria	Cyanobacteria	Nostocales	Nostocaceae	Nostoc	Nostoc punctiforme PCC 73102	yes	8	0	0	0	0	0	0	0	0	3	0	0	0	0	0	4	0	0	0	0	0
NOSP001	NC_003272, NC_003240, NC_003241, NC_003276, NC_003273, NC_003270, NC_003267	Bacteria	Cyanobacteria	Nostocales	Nostocaceae	Nostoc	Nostoc sp. PCC 7120	yes	7	0	0	0	0	0	0	0	0	3	0	0	0	0	0	3	0	0	0	0	0
OCAN001	NC_009667, NC_009668, NC_009672, NC_009671, NC_009670, NC_009669	Bacteria	Proteobacteria	Alphaproteobacteria	Rhizobiales	Brucellaceae	Ochrobactrum anthropi ATCC 49188	yes	3	0	0	1	1	0	0	0	0	0	0	0	0	3	7	0	0	0	0	0	0
OCAR001	NC_020908, NC_020909, NC_020910	Bacteria	Proteobacteria	Alphaproteobacteria	Rhodobacterales	Rhodobacteraceae	Octadecabacter arcticus 238	yes	1	0	0	0	1	0	0	0	0	0	0	0	0	1	0	0	0	0	0	0	0
OCAT001	NC_020911, NC_020907	Bacteria	Proteobacteria	Alphaproteobacteria	Rhodobacterales	Rhodobacteraceae	Octadecabacter antarcticus 307	yes	1	0	0	1	1	0	0	0	0	0	0	0	0	0	1	0	0	0	0	0	0
OCGK001	NC_016745, NC_016746, NC_016747	Bacteria	Proteobacteria	Gammaproteobacteria	Aeromonadales	Aeromonadaceae	Oceanimonas sp. GK1	yes	1	0	1	1	2	0	0	0	0	0	0	0	0	0	0	0	0	0	0	0	0
OCIH001	NC_004193	Bacteria	Firmicutes	Bacillales	Bacillaceae	Oceanobacillus	Oceanobacillus iheyensis HTE831	no	0	0	0	0	1	0	0	0	0	0	0	0	0	0	0	0	0	0	0	0	0
OCPR001	NC_014761, NC_014753	Bacteria	Deinococcus-Thermus	Deinococci	Thermales	Thermaceae	Oceanithermus profundus DSM 14977	yes	0	0	0	0	0	0	0	0	0	0	0	0	0	0	0	0	0	0	0	0	0
ODSP001	NC_015160	Bacteria	Bacteroidetes	Bacteroidia	Bacteroidales	Porphyromonadaceae	Odoribacter splanchnicus DSM 20712	yes	0	0	0	0	0	0	0	0	0	0	0	0	0	0	0	0	0	0	0	0	0
OEOE001	NC_008528	Bacteria	Firmicutes	Lactobacillales	Oenococcus		Oenococcus oeni PSU-1	no	0	0	0	0	0	0	0	0	0	0	0	0	0	0	0	0	0	0	0	0	0
OLCA001	NC_011386	Bacteria	Proteobacteria	Alphaproteobacteria	Rhizobiales	Bradyrhizobiaceae	Oligotropha carboxidovorans OM5	yes	1	0	0	1	1	0	0	0	0	0	0	0	0	3	2	0	0	0	0	0	0
OLCA002	NC_017538, NC_017539, NC_017536	Bacteria	Proteobacteria	Alphaproteobacteria	Rhizobiales	Bradyrhizobiaceae	Oligotropha carboxidovorans OM4	yes	1	0	0	1	1	0	0	0	0	0	0	0	0	5	2	0	0	0	0	0	0
OLCA003	NC_015684, NC_015685, NC_015689	Bacteria	Proteobacteria	Alphaproteobacteria	Rhizobiales	Bradyrhizobiaceae	Oligotropha carboxidovorans OM5	yes	1	0	0	1	1	0	0	0	0	0	0	0	0	5	2	0	0	0	0	0	0
OLUL001	NC_014363	Bacteria	Actinobacteria	Coriobacteridae	Coriobacteriales	Coriobacterineae	Olsenella uli DSM 7084	no	0	0	0	0	0	0	0	0	0	0	0	0	0	0	0	0	0	0	0	0	0
OPTE001	NC_010571	Bacteria	Verrucomicrobia	Opitutae	Opitutales	Opitutaceae	Opitutus terrae PB90-1	yes	0	0	0	0	1	0	0	0	0	0	0	0	0	0	0	0	0	0	0	0	0
ORRH001	NC_018016	Bacteria	Bacteroidetes	Flavobacteriia	Flavobacteriales	Flavobacteriaceae	Ornithobacterium rhinotracheale DSM 15997	yes	0	0	0	0	0	0	0	0	0	0	0	0	0	0	0	0	0	0	0	0	1
ORTS001	NC_010793	Bacteria	Proteobacteria	Alphaproteobacteria	Rickettsiales	Rickettsiaceae	Orientia tsutsugamushi str. Ikeda	yes	1	0	0	0	0	0	0	0	0	0	5	0	0	0	4	0	0	0	0	0	0
ORTS002	NC_009488	Bacteria	Proteobacteria	Alphaproteobacteria	Rickettsiales	Rickettsiaceae	Orientia tsutsugamushi str. Boryong	yes	1	0	0	0	0	0	0	0	0	0	0	0	0	0	6	0	0	0	0	0	0
OSAC001	NC_019693, NC_019700, NC_019694	Bacteria	Cyanobacteria	Oscillatoriales	Oscillatoria		Oscillatoria acuminata PCC 6304	yes	2	0	1	0	0	0	0	0	0	0	0	0	0	0	0	4	0	0	0	0	0
OSNI001	NC_019729, NC_019730, NC_019731, NC_019732, NC_019763, NC_019764	Bacteria	Cyanobacteria	Oscillatoriales	Oscillatoria		Oscillatoria nigro-viridis PCC 7112	yes	1	0	0	0	0	0	0	0	0	1	0	0	0	0	0	3	0	0	0	0	0
OSVA001	NC_016048, NC_016046	Bacteria	Firmicutes	Clostridia	Clostridiales	Oscillospiraceae	Oscillibacter valericigenes Sjm18-20	no	0	0	0	0	1	0	0	0	0	0	0	0	0	0	0	0	0	0	0	0	0
OWHO001	NC_016599	Bacteria	Bacteroidetes	Flavobacteriia	Flavobacteriales	Cryomorphaceae	Owenweeksia hongkongensis DSM 17368	yes	1	0	0	0	0	0	0	0	0	0	0	0	0	0	0	0	0	0	0	0	1
PAAC001	NC_015702	Bacteria	Chlamydiae	Chlamydiales	Parachlamydiaceae	Parachlamydia	Parachlamydia acanthamoebae UV-7	yes	0	0	0	0	0	1	0	0	0	0	0	0	0	0	1	0	0	0	0	0	0
PAAM001	NC_022041, NC_022042, NC_022043, NC_022044, NC_022049, NC_022050	Bacteria	Proteobacteria	Alphaproteobacteria	Rhodobacterales	Rhodobacteraceae	Paracoccus aminophilus JCM 7686	yes	2	0	0	0	1	1	0	0	0	0	0	0	0	1	1	0	1	0	0	0	0
PAAN001	NC_013956	Bacteria	Proteobacteria	Gammaproteobacteria	Enterobacteriales	Enterobacteriaceae	Pantoea ananatis LMG 20103	yes	1	0	0	0	1	0	0	0	0	0	0	0	0	0	2	1	0	2	0	0	0
PAAN002	NC_017531, NC_017533	Bacteria	Proteobacteria	Gammaproteobacteria	Enterobacteriales	Enterobacteriaceae	Pantoea ananatis AJ13355	yes	2	0	1	0	1	0	0	0	0	0	0	1	0	0	2	2	0	2	0	0	0
PAAN003	NC_017554, NC_017553	Bacteria	Proteobacteria	Gammaproteobacteria	Enterobacteriales	Enterobacteriaceae	Pantoea ananatis PA13	yes	1	0	1	0	1	0	0	0	0	0	0	1	0	0	2	0	0	1	0	0	0
PAAN004	NC_016816, NC_016817	Bacteria	Proteobacteria	Gammaproteobacteria	Enterobacteriales	Enterobacteriaceae	Pantoea ananatis LMG 5342	yes	1	0	0	0	1	0	0	0	0	0	0	1	0	0	2	1	0	1	0	0	0
PAAT001	NC_014837, NC_014838, NC_014839, NC_014840, NC_014841, NC_014842	Bacteria	Proteobacteria	Gammaproteobacteria	Enterobacteriales	Enterobacteriaceae	Pantoea sp. At-9b	yes	3	0	0	0	1	0	0	0	0	0	2	0	0	0	2	0	0	2	0	0	0
PABE001	NC_014414	Bacteria	Proteobacteria	Alphaproteobacteria	Parvularculales	Parvularculaceae	Parvularcula bermudensis HTCC2503	yes	1	1	0	1	1	0	0	0	0	0	1	0	0	3	0	0	0	0	0	0	0
PADE001	NC_008686, NC_008687, NC_008688	Bacteria	Proteobacteria	Alphaproteobacteria	Rhodobacterales	Rhodobacteraceae	Paracoccus denitrificans PD1222	yes	4	0	0	0	0	0	0	0	0	0	0	0	0	3	3	1	0	1	0	0	0
PADI001	NC_009615	Bacteria	Bacteroidetes	Bacteroidia	Bacteroidales	Porphyromonadaceae	Parabacteroides distasonis ATCC 8503	yes	2	0	0	0	0	0	0	0	0	0	0	0	0	0	0	0	0	0	0	0	1
PAJD001	NC_012914	Bacteria	Firmicutes	Bacillales	Paenibacillaceae	Paenibacillus	Paenibacillus sp. JDR-2	no	0	0	0	0	1	0	0	0	0	0	0	0	0	0	0	0	0	0	0	0	0
PALA001	NC_009719	Bacteria	Proteobacteria	Alphaproteobacteria	Rhizobiales	Phyllobacteriaceae	Parvibaculum lavamentivorans DS-1	yes	1	0	0	2	1	0	0	0	0	0	0	1	0	3	3	1	0	0	0	0	0
PAMC001	NC_015690	Bacteria	Firmicutes	Bacillales	Paenibacillaceae	Paenibacillus	Paenibacillus mucilaginosus KNP414	no	0	0	0	1	1	0	0	0	0	0	0	0	0	0	0	0	0	0	0	0	0
PAMC002	NC_016935	Bacteria	Firmicutes	Bacillales	Paenibacillaceae	Paenibacillus	Paenibacillus mucilaginosus 3016	no	0	0	0	0	1	0	0	0	0	0	0	0	0	0	0	0	0	0	0	0	0
PAMC003	NC_017672	Bacteria	Firmicutes	Bacilli	Bacillales	Paenibacillaceae	Paenibacillus mucilaginosus K02	no	0	0	0	1	1	0	0	0	0	0	0	0	0	0	0	0	0	0	0	0	0
PAMU001	NC_002663	Bacteria	Proteobacteria	Gammaproteobacteria	Pasteurellales	Pasteurellaceae	Pasteurella multocida subsp. multocida str. Pm70	yes	0	0	0	1	0	0	0	0	0	0	0	0	0	0	3	2	2	0	0	0	0
PAMU002	NC_017764	Bacteria	Proteobacteria	Gammaproteobacteria	Pasteurellales	Pasteurellaceae	Pasteurella multocida subsp. multocida str. 3480	yes	0	0	0	1	0	0	0	0	0	0	0	0	0	0	4	2	3	0	0	0	0
PAMU003	NC_016808	Bacteria	Proteobacteria	Gammaproteobacteria	Pasteurellales	Pasteurellaceae	Pasteurella multocida 36950	yes	0	0	0	1	0	0	0	0	0	0	0	1	0	0	3	2	3	0	0	0	0
PAMU004	NC_017027, NC_017035	Bacteria	Proteobacteria	Gammaproteobacteria	Pasteurellales	Pasteurellaceae	Pasteurella multocida subsp. multocida str. HN06	yes	0	0	0	1	0	0	0	0	0	0	0	0	0	0	3	1	3	0	0	0	0
PAPO001	NC_014483	Bacteria	Firmicutes	Bacillales	Paenibacillaceae	Paenibacillus	Paenibacillus polymyxa E681	no	0	0	0	0	1	0	0	0	0	0	0	0	0	0	0	0	0	0	0	0	0
PAPO002	NC_014622, NC_014628	Bacteria	Firmicutes	Bacillales	Paenibacillaceae	Paenibacillus	Paenibacillus polymyxa SC2	no	0	0	0	0	1	0	0	0	0	0	0	0	0	0	0	0	0	0	0	0	0
PAPO003	NC_017542, NC_017543	Bacteria	Firmicutes	Bacillales	Paenibacillaceae	Paenibacillus	Paenibacillus polymyxa M1	no	0	0	0	0	1	0	0	0	0	0	0	0	0	0	0	0	0	0	0	0	0
PAPR001	NC_014734	Bacteria	Bacteroidetes	Bacteroidia	Bacteroidales	Porphyromonadaceae	Paludibacter propionicigenes WB4	yes	0	0	0	0	0	0	0	0	0	0	0	0	0	0	0	0	0	0	0	0	1
PASP001	NC_005861	Bacteria	Chlamydiae	Chlamydiales	Parachlamydiaceae	Candidatus Protochlamydia	Candidatus Protochlamydia amoebophila UWE25	yes	0	0	0	0	0	1	0	0	0	0	1	0	0	0	0	0	0	0	0	0	0
PATE001	NC_016641	Bacteria	Firmicutes	Bacillales	Paenibacillaceae	Paenibacillus	Paenibacillus terrae HPL-003	no	0	0	0	0	1	0	0	0	0	0	0	0	0	0	0	0	0	0	0	0	0
PAVA001	NC_014562, NC_014563, NC_014561, NC_014258	Bacteria	Proteobacteria	Gammaproteobacteria	Enterobacteriales	Enterobacteriaceae	Pantoea vagans C9-1	yes	3	0	1	0	1	0	0	0	0	0	0	0	0	0	2	3	0	1	0	0	0
PECA001	NC_007498	Bacteria	Proteobacteria	Deltaproteobacteria	Desulfuromonadales	Pelobacteraceae	Pelobacter carbinolicus DSM 2380	yes	0	0	2	1	1	0	0	0	0	0	0	0	0	0	2	0	1	1	0	0	0
PECL001	NC_016605, NC_016606, NC_016607, NC_016608, NC_016635, NC_016636, NC_017017, NC_017018, NC_017019	Bacteria	Firmicutes	Lactobacillales	Lactobacillaceae	Pediococcus	Pediococcus claussenii ATCC BAA-344	no	0	0	0	0	0	0	0	0	0	0	0	0	0	0	0	0	0	0	0	0	0
PECR001	NC_012917	Bacteria	Proteobacteria	Gammaproteobacteria	Enterobacteriales	Enterobacteriaceae	Pectobacterium carotovorum subsp. carotovorum PC1	yes	4	1	1	1	1	1	0	0	0	0	0	0	0	0	3	3	0	1	0	0	0
PECR002	NC_018525	Bacteria	Proteobacteria	Gammaproteobacteria	Enterobacteriales	Enterobacteriaceae	Pectobacterium carotovorum subsp. carotovorum PCC21	yes	4	1	0	1	1	1	0	0	0	0	0	0	0	0	3	2	0	1	0	0	0
PEHA001	NC_016078, NC_016079	Bacteria	Proteobacteria	Alphaproteobacteria	Rhizobiales	Hyphomicrobiaceae	Pelagibacterium halotolerans B2	yes	2	0	0	1	1	0	0	0	0	0	0	0	0	2	1	0	0	0	0	0	0
PEHE001	NC_013061	Bacteria	Bacteroidetes	Sphingobacteriia	Sphingobacteriales	Sphingobacteriaceae	Pedobacter heparinus DSM 2366	yes	2	0	0	0	0	0	0	0	0	0	0	0	0	0	0	0	0	0	0	0	1
PEMA001	NC_012440, NC_012439	Bacteria	Aquificae	Aquificales	Hydrogenothermaceae	Persephonella	Persephonella marina EX-H1	yes	0	0	0	0	1	0	0	0	0	0	1	0	0	0	0	1	0	0	0	0	0
PEMO001	NC_010003	Bacteria	Thermotogae	Thermotogales	Thermotogaceae	Petrotoga	Petrotoga mobilis SJ95	no	0	0	0	0	1	0	0	0	0	0	0	0	0	0	0	0	0	0	0	0	0
PEPE001	NC_008525	Bacteria	Firmicutes	Lactobacillales	Lactobacillaceae	Pediococcus	Pediococcus pentosaceus ATCC 25745	no	0	0	0	0	0	0	0	0	0	0	0	0	0	0	0	0	0	0	0	0	0
PEPH001	NC_011060	Bacteria	Chlorobi	Chlorobia	Chlorobiales	Chlorobiaceae	Pelodictyon phaeoclathratiforme BU-1	yes	0	0	0	1	0	0	0	0	0	0	0	0	0	0	1	1	0	0	0	0	0
PEPR001	NC_008609, NC_008607, NC_008608	Bacteria	Proteobacteria	Deltaproteobacteria	Desulfuromonadales	Pelobacteraceae	Pelobacter propionicus DSM 2379	yes	1	0	1	0	1	0	0	0	0	0	1	0	0	0	0	0	0	0	0	0	0
PESA001	NC_015177	Bacteria	Bacteroidetes	Sphingobacteriia	Sphingobacteriales	Sphingobacteriaceae	Pedobacter saltans DSM 12145	yes	0	0	0	0	0	0	0	0	2	0	0	0	0	0	0	0	0	0	0	0	1
PESC001	NC_017845	Bacteria	Proteobacteria	Gammaproteobacteria	Enterobacteriales	Enterobacteriaceae	Pectobacterium sp. SCC3193	yes	3	1	0	1	1	0	0	0	0	0	0	2	0	1	1	1	1	2	0	0	0
PETH001	NC_009454	Bacteria	Firmicutes	Clostridia	Clostridiales	Peptococcaceae	Pelotomaculum thermopropionicum SI	no	0	0	0	1	1	0	0	0	0	0	0	0	0	0	0	0	0	0	0	0	0
PEUB001	NC_015380	Bacteria	Proteobacteria	Alphaproteobacteria	Rickettsiales	SAR11 cluster	Candidatus Pelagibacter sp. IMCC9063	yes	0	0	0	0	0	0	0	0	0	0	0	0	0	0	6	0	0	0	0	0	0
PEWA001	NC_013421	Bacteria	Proteobacteria	Gammaproteobacteria	Enterobacteriales	Enterobacteriaceae	Pectobacterium wasabiae WPP163	yes	3	1	0	1	1	0	0	0	0	0	0	2	0	0	1	2	0	2	0	0	0
PHAB001	NC_012962, NC_012961	Bacteria	Proteobacteria	Gammaproteobacteria	Enterobacteriales	Enterobacteriaceae	Photorhabdus asymbiotica subsp. asymbiotica ATCC 43949	yes	4	0	0	0	1	1	0	0	0	0	0	0	0	0	1	2	0	3	0	0	0
PHAS001	NC_005303	Bacteria	Tenericutes	Mollicutes	Acholeplasmatales	Acholeplasmataceae	Onion yellows phytoplasma OY-M	no	0	0	0	0	0	0	0	0	0	0	0	0	0	0	0	0	0	0	0	0	0
PHAS002	NC_007716, NC_007717, NC_007718, NC_007719, NC_007720	Bacteria	Tenericutes	Mollicutes	Acholeplasmatales	Acholeplasmataceae	Aster yellows witches'-broom phytoplasma AYWB	no	0	0	0	0	0	0	0	0	0	0	0	0	0	0	0	0	0	0	0	0	0
PHAU001	NC_010544	Bacteria	Tenericutes	Mollicutes	Acholeplasmatales	Acholeplasmataceae	Candidatus Phytoplasma australiense	no	0	0	0	0	0	0	0	0	0	0	0	0	0	0	0	0	0	0	0	0	0
PHGA001	NC_018286, NC_018421, NC_018422, NC_018423	Bacteria	Proteobacteria	Alphaproteobacteria	Rhodobacterales	Rhodobacteraceae	Phaeobacter gallaeciensis 2.10	yes	2	0	0	1	1	0	0	0	0	0	0	0	0	0	1	0	0	0	0	0	0
PHGA002	NC_018290, NC_018287, NC_018288, NC_018291	Bacteria	Proteobacteria	Alphaproteobacteria	Rhodobacterales	Rhodobacteraceae	Phaeobacter gallaeciensis DSM 17395	yes	2	0	0	1	1	0	0	0	0	0	0	0	0	1	0	0	0	0	0	0	0
PHLU001	NC_005126	Bacteria	Proteobacteria	Gammaproteobacteria	Enterobacteriales	Enterobacteriaceae	Photorhabdus luminescens subsp. laumondii TTO1	yes	4	0	0	0	1	1	0	0	0	0	0	1	0	0	1	8	0	4	0	0	0
PHMA001	NC_011047	Bacteria	Tenericutes	Mollicutes	Acholeplasmatales	Acholeplasmataceae	Candidatus Phytoplasma mali	no	0	0	0	0	0	0	0	0	0	0	0	0	0	0	0	0	0	0	0	0	0
PHMI001	NC_017080, NC_017081	Bacteria	Planctomycetes	Phycisphaerae	Phycisphaerales	Phycisphaeraceae	Phycisphaera mikurensis NBRC 102666	yes	0	0	0	0	1	0	0	0	0	0	0	0	0	1	1	0	0	0	0	0	0
PHPR001	NC_006370, NC_006371, NC_005871	Bacteria	Proteobacteria	Gammaproteobacteria	Vibrionales	Vibrionaceae	Photobacterium profundum SS9	yes	2	1	1	2	1	0	0	0	0	0	1	0	0	1	1	0	1	1	0	0	0
PHZU001	NC_011144, NC_011143	Bacteria	Proteobacteria	Alphaproteobacteria	Caulobacterales	Caulobacteraceae	Phenylobacterium zucineum HLK1	yes	1	1	0	1	1	0	0	1	0	0	0	0	0	2	0	1	0	0	0	0	0
PISP001	NC_005027	Bacteria	Planctomycetes	Planctomycetia	Planctomycetales	Planctomycetaceae	Rhodopirellula baltica SH 1	yes	1	0	0	0	0	0	0	0	0	0	0	0	0	0	1	1	0	0	0	0	0
PIST001	NC_013720	Bacteria	Planctomycetes	Planctomycetia	Planctomycetales	Planctomycetaceae	Pirellula staleyi DSM 6068	yes	1	0	0	1	1	0	0	0	0	0	0	0	0	0	0	0	0	0	0	0	0
PITO001	NC_005877	Archaea	Euryarchaeota	Thermoplasmata	Thermoplasmatales	Picrophilaceae	Picrophilus torridus DSM 9790	no	0	0	0	0	0	0	0	0	0	0	0	0	0	0	0	0	0	0	0	0	0
PL73001	NC_019689	Bacteria	Cyanobacteria	Pleurocapsales	Pleurocapsa		Pleurocapsa sp. PCC 7327	yes	5	0	0	0	0	0	0	0	0	0	0	0	0	0	0	2	0	0	0	0	0
PLBR001	NC_015174	Bacteria	Planctomycetes	Planctomycetia	Planctomycetales	Planctomycetaceae	Planctomyces brasiliensis DSM 5305	yes	1	0	0	0	1	0	0	0	0	0	0	0	0	0	0	0	0	1	0	0	0
PLLI001	NC_014148, NC_014149	Bacteria	Planctomycetes	Planctomycetia	Planctomycetales	Planctomycetaceae	Planctomyces limnophilus DSM 3776	yes	1	0	0	0	0	0	0	0	0	0	0	0	0	0	0	0	0	0	0	0	0
POAL001	NC_018507	Bacteria	Proteobacteria	Gammaproteobacteria	Oceanospirillales	Halomonadaceae	Candidatus Portiera aleyrodidarum BT-B	yes	0	0	0	0	0	0	0	0	0	0	0	0	0	0	0	0	0	0	0	0	0
POAL002	NC_018618	Bacteria	Proteobacteria	Gammaproteobacteria	Oceanospirillales	Halomonadaceae	Candidatus Portiera aleyrodidarum BT-QVLC	yes	0	0	0	0	0	0	0	0	0	0	0	0	0	0	0	0	0	0	0	0	0
POAL003	NC_018676	Bacteria	Proteobacteria	Gammaproteobacteria	Oceanospirillales	Halomonadaceae	Candidatus Portiera aleyrodidarum BT-QVLC	yes	0	0	0	0	0	0	0	0	0	0	0	0	0	0	0	0	0	0	0	0	0
POAL004	NC_018677	Bacteria	Proteobacteria	Gammaproteobacteria	Oceanospirillales	Halomonadaceae	Candidatus Portiera aleyrodidarum BT-B-HRs	yes	0	0	0	0	0	0	0	0	0	0	0	0	0	0	0	0	0	0	0	0	0
POAL005	NC_020831	Bacteria	Proteobacteria	Gammaproteobacteria	Oceanospirillales	Halomonadaceae	Candidatus Portiera aleyrodidarum TV	yes	0	0	0	0	0	0	0	0	0	0	0	0	0	0	0	0	0	0	0	0	0
POAS001	NC_015501	Bacteria	Bacteroidetes	Bacteroidia	Bacteroidales	Porphyromonadaceae	Porphyromonas asaccharolytica DSM 20707	yes	0	0	0	0	0	0	0	0	1	0	0	0	0	0	0	0	0	0	0	0	1
POGI001	NC_002950	Bacteria	Bacteroidetes	Bacteroidia	Bacteroidales	Porphyromonadaceae	Porphyromonas gingivalis W83	yes	0	0	0	0	0	0	0	0	1	0	0	0	0	0	0	0	0	0	0	0	1
POGI002	NC_010729	Bacteria	Bacteroidetes	Bacteroidia	Bacteroidales	Porphyromonadaceae	Porphyromonas gingivalis ATCC 33277	yes	0	0	0	0	0	0	0	0	1	0	0	0	0	0	0	0	0	0	0	0	1
POGI003	NC_015571	Bacteria	Bacteroidetes	Bacteroidia	Bacteroidales	Porphyromonadaceae	Porphyromonas gingivalis TDC60	yes	0	0	0	0	0	0	0	0	2	0	0	0	0	0	0	0	0	0	0	0	1
POGL001	NC_015259, NC_015258	Bacteria	Proteobacteria	Alphaproteobacteria	Polymorphum		Polymorphum gilvum SL003B-26A1	yes	1	0	0	1	2	0	0	1	0	0	0	0	0	1	0	0	0	0	0	0	0
POJS001	NC_007948, NC_007949, NC_007950	Bacteria	Proteobacteria	Betaproteobacteria	Burkholderiales	Comamonadaceae	Polaromonas sp. JS666	yes	2	1	1	1	0	0	0	1	0	0	0	0	0	1	1	0	0	0	0	0	0
POME001	NC_020830	Bacteria	Bacteroidetes	Flavobacteriia	Flavobacteriales	Flavobacteriaceae	Polaribacter sp. MED152	yes	1	0	0	0	0	0	0	0	0	0	0	0	0	0	0	0	0	0	0	0	1
PONA001	NC_008781, NC_008764, NC_008763, NC_008762, NC_008761, NC_008760, NC_008759, NC_008758, NC_008757	Bacteria	Proteobacteria	Betaproteobacteria	Burkholderiales	Comamonadaceae	Polaromonas naphthalenivorans CJ2	yes	0	1	1	0	0	0	0	0	0	0	0	0	0	2	0	2	0	0	0	0	0
PONE001	NC_010531	Bacteria	Proteobacteria	Betaproteobacteria	Burkholderiales	Burkholderiaceae	Polynucleobacter necessarius subsp. necessarius STIR1	yes	0	0	0	0	0	0	0	0	0	0	0	0	0	0	0	1	0	0	0	0	0
POSP001	NC_009379	Bacteria	Proteobacteria	Betaproteobacteria	Burkholderiales	Burkholderiaceae	Polynucleobacter necessarius subsp. asymbioticus QLW-P1DMWA-1	yes	0	0	0	0	0	0	0	0	0	0	0	0	0	0	0	1	0	0	0	0	0
PRAC001	NC_017535	Bacteria	Actinobacteria	Actinobacteridae	Actinomycetales	Propionibacterineae	Propionibacterium acnes 6609	no	0	0	0	0	0	0	0	0	0	0	0	0	0	0	0	0	0	0	0	0	0
PRAC002	NC_014039	Bacteria	Actinobacteria	Actinobacteridae	Actinomycetales	Propionibacterineae	Propionibacterium acnes SK137	no	0	0	0	0	0	0	0	0	0	0	0	0	0	0	0	0	0	0	0	0	0
PRAC003	NC_006085	Bacteria	Actinobacteria	Actinobacteridae	Actinomycetales	Propionibacterineae	Propionibacterium acnes KPA171202	no	0	0	0	0	0	0	0	0	0	0	0	0	0	0	0	0	0	0	0	0	0
PRAC004	NC_017534	Bacteria	Actinobacteria	Actinobacteridae	Actinomycetales	Propionibacterineae	Propionibacterium acnes 266	no	0	0	0	0	0	0	0	0	0	0	0	0	0	0	0	0	0	0	0	0	0
PRAC005	NC_017550	Bacteria	Actinobacteria	Actinobacteridae	Actinomycetales	Propionibacterineae	Propionibacterium acnes ATCC 11828	no	0	0	0	0	0	0	0	0	0	0	0	0	0	0	0	0	0	0	0	0	0
PRAC006	NC_016512	Bacteria	Actinobacteria	Actinobacteridae	Actinomycetales	Propionibacterineae	Propionibacterium acnes TypeIA2 P.acn17	no	0	0	0	0	0	0	0	0	0	0	0	0	0	0	0	0	0	0	0	0	0
PRAC007	NC_016511	Bacteria	Actinobacteria	Actinobacteridae	Actinomycetales	Propionibacterineae	Propionibacterium acnes TypeIA2 P.acn31	no	0	0	0	0	0	0	0	0	0	0	0	0	0	0	0	0	0	0	0	0	0
PRAC008	NC_016516	Bacteria	Actinobacteria	Actinobacteridae	Actinomycetales	Propionibacterineae	Propionibacterium acnes TypeIA2 P.acn33	no	0	0	0	0	0	0	0	0	0	0	0	0	0	0	0	0	0	0	0	0	0
PRAC009	NC_018707	Bacteria	Actinobacteria	Actinobacteridae	Actinomycetales	Propionibacterineae	Propionibacterium acnes C1	no	0	0	0	0	0	0	0	0	0	0	0	0	0	0	0	0	0	0	0	0	0
PRAC010	NC_021085, NC_021086	Bacteria	Actinobacteria	Actinobacteridae	Actinomycetales	Propionibacterineae	Propionibacterium acnes HL096PA1	no	0	0	0	0	0	0	0	0	0	0	0	0	0	0	0	0	0	0	0	0	0
PRAE001	NC_011059, NC_011061	Bacteria	Chlorobi	Chlorobia	Chlorobiales	Chlorobiaceae	Prosthecochloris aestuarii DSM 271	yes	1	0	0	0	0	0	0	1	0	0	0	0	0	1	1	0	0	0	0	0	0
PRAI001	NC_019395	Bacteria	Actinobacteria	Actinobacteridae	Actinomycetales	Propionibacterineae	Propionibacterium acidipropionici ATCC 4875	no	0	0	0	0	0	0	0	0	0	0	0	0	0	0	0	0	0	0	0	0	0
PRAV001	NC_021064	Bacteria	Actinobacteria	Actinobacteridae	Actinomycetales	Propionibacterineae	Propionibacterium avidum 44067	no	0	0	0	0	0	0	0	0	0	0	0	0	0	0	0	0	0	0	0	0	0
PRDE001	NC_015311	Bacteria	Bacteroidetes	Bacteroidia	Bacteroidales	Prevotellaceae	Prevotella denticola F0289	yes	0	0	0	0	0	0	0	0	2	0	0	0	0	0	0	0	0	0	0	0	1
PRDN001	NC_019960, NC_019968, NC_019961, NC_019969	Bacteria	Bacteroidetes	Bacteroidia	Bacteroidales	Prevotellaceae	Prevotella dentalis DSM 3688	yes	0	0	0	0	0	0	0	0	1	0	0	0	0	0	0	0	0	0	0	0	1
PRFR001	NC_014215	Bacteria	Actinobacteria	Actinobacteridae	Actinomycetales	Propionibacterineae	Propionibacterium freudenreichii subsp. shermanii CIRM-BIA1	no	0	0	0	0	0	0	0	0	0	0	0	0	0	0	0	0	0	0	0	0	0
PRIN001	NC_017860, NC_017861	Bacteria	Bacteroidetes	Bacteroidia	Bacteroidales	Prevotellaceae	Prevotella intermedia 17	yes	0	0	0	0	0	0	0	0	1	0	0	0	0	0	0	0	0	0	0	1	1
PRMA001	NC_005042	Bacteria	Cyanobacteria	Prochlorales	Prochlorococcaceae	Prochlorococcus	Prochlorococcus marinus subsp. marinus str. CCMP1375	yes	0	0	0	0	0	0	0	0	0	0	0	0	0	0	0	0	0	0	0	0	0
PRMA002	NC_005072	Bacteria	Cyanobacteria	Prochlorales	Prochlorococcaceae	Prochlorococcus	Prochlorococcus marinus subsp. pastoris str. CCMP1986	yes	0	0	0	0	0	0	0	0	0	0	0	0	0	0	1	0	0	0	0	0	0
PRMA003	NC_005071	Bacteria	Cyanobacteria	Prochlorales	Prochlorococcaceae	Prochlorococcus	Prochlorococcus marinus str. MIT 9313	yes	2	0	0	0	0	0	0	0	0	0	0	0	0	0	0	0	0	0	0	0	0
PRMA004	NC_007335	Bacteria	Cyanobacteria	Prochlorales	Prochlorococcaceae	Prochlorococcus	Prochlorococcus marinus str. NATL2A	yes	0	0	0	0	0	0	0	0	0	0	0	0	0	0	0	0	0	0	0	0	0
PRMA005	NC_007577	Bacteria	Cyanobacteria	Prochlorales	Prochlorococcaceae	Prochlorococcus	Prochlorococcus marinus str. MIT 9312	yes	0	0	0	0	0	0	0	0	0	0	0	0	0	0	0	0	0	0	0	0	0
PRMA007	NC_008820	Bacteria	Cyanobacteria	Prochlorales	Prochlorococcaceae	Prochlorococcus	Prochlorococcus marinus str. MIT 9303	yes	2	0	0	0	0	0	0	0	0	0	0	0	0	0	0	0	0	0	0	0	0
PRMA008	NC_008819	Bacteria	Cyanobacteria	Prochlorales	Prochlorococcaceae	Prochlorococcus	Prochlorococcus marinus str. NATL1A	yes	0	0	0	0	0	0	0	0	0	0	0	0	0	0	0	0	0	0	0	0	0
PRMA009	NC_008817	Bacteria	Cyanobacteria	Prochlorales	Prochlorococcaceae	Prochlorococcus	Prochlorococcus marinus str. MIT 9515	yes	0	0	0	0	0	0	0	0	0	0	0	0	0	0	0	0	0	0	0	0	0
PRMA010	NC_008816	Bacteria	Cyanobacteria	Prochlorales	Prochlorococcaceae	Prochlorococcus	Prochlorococcus marinus str. AS9601	yes	1	0	0	0	0	0	0	0	0	0	0	0	0	0	0	0	2	0	0	0	0
PRMA011	NC_009091	Bacteria	Cyanobacteria	Prochlorales	Prochlorococcaceae	Prochlorococcus	Prochlorococcus marinus str. MIT 9301	yes	0	0	0	0	0	0	0	0	0	0	0	0	0	0	1	0	0	0	0	0	0
PRMA012	NC_009840	Bacteria	Cyanobacteria	Prochlorales	Prochlorococcaceae	Prochlorococcus	Prochlorococcus marinus str. MIT 9215	yes	0	0	0	0	0	0	0	0	0	0	0	0	0	0	1	0	0	0	0	0	0
PRMA013	NC_009976	Bacteria	Cyanobacteria	Prochlorales	Prochlorococcaceae	Prochlorococcus	Prochlorococcus marinus str. MIT 9211	yes	0	0	0	0	0	0	0	0	0	0	0	0	0	0	0	0	0	0	0	0	0
PRME001	NC_014370, NC_014371	Bacteria	Bacteroidetes	Bacteroidia	Bacteroidales	Prevotellaceae	Prevotella melaninogenica ATCC 25845	yes	0	0	0	0	0	0	0	0	1	0	0	0	0	0	0	0	0	0	0	0	1
PRMI001	NC_010554, NC_010555	Bacteria	Proteobacteria	Gammaproteobacteria	Enterobacteriales	Enterobacteriaceae	Proteus mirabilis HI4320	yes	2	0	0	0	1	1	0	0	0	0	1	1	0	1	4	3	3	1	0	0	0
PRMI002	NC_022000	Bacteria	Proteobacteria	Gammaproteobacteria	Enterobacteriales	Enterobacteriaceae	Proteus mirabilis BB2000	yes	3	0	0	0	1	1	0	0	0	0	0	0	0	0	4	3	2	1	0	0	0
PROR001	NC_022124, NC_022111	Bacteria	Bacteroidetes	Bacteroidia	Bacteroidales	Prevotellaceae	Prevotella sp. oral taxon 299 str. F0039	yes	0	0	0	0	0	0	0	0	2	0	0	0	0	0	0	0	0	0	0	0	0
PRPR001	NC_018142	Bacteria	Actinobacteria	Actinobacteridae	Actinomycetales	Propionibacterineae	Propionibacterium propionicum F0230a	no	0	0	0	0	0	0	0	0	0	0	0	0	0	0	0	0	0	0	0	0	0
PRRU001	NC_014033	Bacteria	Bacteroidetes	Bacteroidia	Bacteroidales	Prevotellaceae	Prevotella ruminicola 23	yes	2	0	0	0	0	0	0	0	0	0	0	0	0	0	0	0	0	0	0	0	0
PRST001	NC_017731	Bacteria	Proteobacteria	Gammaproteobacteria	Enterobacteriales	Enterobacteriaceae	Providencia stuartii MRSN 2154	yes	2	0	0	0	1	1	0	0	0	0	0	0	0	0	1	1	1	1	0	0	0
PRVI001	NC_009337	Bacteria	Chlorobi	Chlorobia	Chlorobiales	Chlorobiaceae	Chlorobium phaeovibrioides DSM 265	yes	1	0	0	1	0	0	0	0	0	0	0	0	0	0	0	0	0	0	0	0	0
PS73001	NC_019701, NC_019690	Bacteria	Cyanobacteria	Oscillatoriales	Pseudanabaena		Pseudanabaena sp. PCC 7367	yes	2	0	1	0	0	0	0	0	0	0	0	0	0	0	0	2	0	0	0	0	0
PS99001	NC_014803, NC_014800	Bacteria	Proteobacteria	Gammaproteobacteria	Alteromonadales	Pseudoalteromonadaceae	Pseudoalteromonas sp. SM9913	yes	0	1	1	0	1	0	0	0	0	0	0	0	0	0	0	0	0	1	0	0	0
PSAE001	NC_002516	Bacteria	Proteobacteria	Gammaproteobacteria	Pseudomonadales	Pseudomonadaceae	Pseudomonas aeruginosa PAO1	yes	4	2	1	1	1	1	0	0	0	0	0	0	0	0	3	5	0	3	0	0	0
PSAE002	NC_008463	Bacteria	Proteobacteria	Gammaproteobacteria	Pseudomonadales	Pseudomonadaceae	Pseudomonas aeruginosa UCBPP-PA14	yes	4	2	1	1	1	1	0	0	0	0	0	1	0	1	4	5	0	3	0	0	0
PSAE003	NC_009656	Bacteria	Proteobacteria	Gammaproteobacteria	Pseudomonadales	Pseudomonadaceae	Pseudomonas aeruginosa PA7	yes	4	3	1	1	1	0	0	0	0	0	0	1	0	1	4	6	1	2	0	0	0
PSAE004	NC_011770	Bacteria	Proteobacteria	Gammaproteobacteria	Pseudomonadales	Pseudomonadaceae	Pseudomonas aeruginosa LESB58	yes	4	2	1	1	1	1	0	0	0	0	0	1	0	0	3	5	0	3	0	0	0
PSAE005	NC_017548	Bacteria	Proteobacteria	Gammaproteobacteria	Pseudomonadales	Pseudomonadaceae	Pseudomonas aeruginosa M18	yes	4	2	1	1	1	1	0	0	0	0	0	0	0	0	3	4	0	3	0	0	0
PSAE006	NC_017549	Bacteria	Proteobacteria	Gammaproteobacteria	Pseudomonadales	Pseudomonadaceae	Pseudomonas aeruginosa NCGM2.S1	yes	4	2	1	1	1	1	0	0	0	0	0	2	0	1	4	5	0	3	0	0	0
PSAE007	NC_018080	Bacteria	Proteobacteria	Gammaproteobacteria	Pseudomonadales	Pseudomonadaceae	Pseudomonas aeruginosa DK2	yes	3	2	1	1	1	1	0	0	0	0	0	2	0	0	3	4	0	3	0	0	0
PSAE008	NC_020912	Bacteria	Proteobacteria	Gammaproteobacteria	Pseudomonadales	Pseudomonadaceae	Pseudomonas aeruginosa B136-33	yes	4	2	1	1	1	1	0	0	0	0	0	1	0	0	4	5	0	3	0	0	0
PSAE009	NC_021577	Bacteria	Proteobacteria	Gammaproteobacteria	Pseudomonadales	Pseudomonadaceae	Pseudomonas aeruginosa RP73	yes	4	2	1	1	1	0	0	0	0	0	0	1	0	0	3	4	0	3	0	0	0
PSAR001	NC_007204	Bacteria	Proteobacteria	Gammaproteobacteria	Pseudomonadales	Moraxellaceae	Psychrobacter arcticus 273-4	yes	1	0	1	0	0	0	0	0	0	0	0	0	0	0	1	1	0	0	0	0	0
PSAT001	NC_008228	Bacteria	Proteobacteria	Gammaproteobacteria	Alteromonadales	Pseudoalteromonadaceae	Pseudoalteromonas atlantica T6c	yes	1	1	1	0	1	0	0	0	0	0	0	0	0	0	0	0	0	0	0	0	0
PSBR001	NC_015379	Bacteria	Proteobacteria	Gammaproteobacteria	Pseudomonadales	Pseudomonadaceae	Pseudomonas brassicacearum subsp. brassicacearum NFM421	yes	4	1	1	1	2	1	0	0	0	0	0	1	0	0	6	3	0	1	0	0	0
PSCN001	NC_020802	Bacteria	Proteobacteria	Gammaproteobacteria	Alteromonadales	Psychromonadaceae	Psychromonas sp. CNPT3	yes	1	1	1	1	1	0	0	0	0	0	0	0	0	0	0	0	0	1	0	0	0
PSCR001	NC_007969, NC_007968	Bacteria	Proteobacteria	Gammaproteobacteria	Pseudomonadales	Moraxellaceae	Psychrobacter cryohalolentis K5	yes	0	0	1	0	0	0	0	0	0	0	0	0	0	0	0	0	2	0	0	0	0
PSDE001	NC_020829	Bacteria	Proteobacteria	Gammaproteobacteria	Pseudomonadales	Pseudomonadaceae	Pseudomonas denitrificans ATCC 13867	yes	5	0	1	1	1	0	0	0	0	0	0	0	0	1	4	3	1	1	0	0	0
PSDI001	NC_015312, NC_015313, NC_015314, NC_016600, NC_016601, NC_017772	Bacteria	Actinobacteria	Actinobacteridae	Actinomycetales	Pseudonocardineae	Pseudonocardia dioxanivorans CB1190	no	0	0	0	0	0	0	0	0	0	0	0	0	0	0	0	0	0	0	0	0	0
PSEN001	NC_008027	Bacteria	Proteobacteria	Gammaproteobacteria	Pseudomonadales	Pseudomonadaceae	Pseudomonas entomophila L48	yes	5	1	1	1	1	0	0	0	0	0	0	0	0	0	8	4	0	1	0	0	0
PSFL001	NC_004129	Bacteria	Proteobacteria	Gammaproteobacteria	Pseudomonadales	Pseudomonadaceae	Pseudomonas fluorescens Pf-5	yes	4	1	1	1	1	0	0	0	0	0	0	0	0	0	5	6	0	1	0	0	0
PSFL002	NC_007492	Bacteria	Proteobacteria	Gammaproteobacteria	Pseudomonadales	Pseudomonadaceae	Pseudomonas fluorescens Pf0-1	yes	3	1	1	1	1	0	0	0	0	0	0	1	0	0	8	2	0	1	0	0	0
PSFL003	NC_012660	Bacteria	Proteobacteria	Gammaproteobacteria	Pseudomonadales	Pseudomonadaceae	Pseudomonas fluorescens SBW25	yes	2	2	0	1	1	1	0	0	0	0	0	1	0	0	1	5	0	1	0	0	0
PSFL004	NC_017911	Bacteria	Proteobacteria	Gammaproteobacteria	Pseudomonadales	Pseudomonadaceae	Pseudomonas fluorescens A506	yes	1	0	0	1	1	1	0	0	0	0	0	0	0	0	10	3	0	2	0	0	0
PSFL005	NC_016830	Bacteria	Proteobacteria	Gammaproteobacteria	Pseudomonadales	Pseudomonadaceae	Pseudomonas fluorescens F113	yes	5	2	1	1	2	2	0	0	0	0	0	1	0	0	5	4	0	1	0	0	0
PSFL006	NC_017911, NC_021361	Bacteria	Proteobacteria	Gammaproteobacteria	Pseudomonadales	Pseudomonadaceae	Pseudomonas fluorescens A506	yes	1	0	0	1	1	1	0	0	0	0	0	0	0	1	10	3	0	2	0	0	0
PSFL007	NC_021237	Bacteria	Proteobacteria	Gammaproteobacteria	Pseudomonadales	Pseudomonadaceae	Pseudomonas protegens CHA0	yes	4	1	1	1	1	0	0	0	0	0	0	0	0	0	5	6	0	1	0	0	0
PSFO001	NC_016642, NC_016646	Bacteria	Proteobacteria	Alphaproteobacteria	Rhodobacterales	Rhodobacteraceae	Pseudovibrio sp. FO-BEG1	yes	6	0	0	1	2	1	0	0	0	0	0	0	0	0	5	0	2	2	0	0	0
PSFU001	NC_015556	Bacteria	Proteobacteria	Gammaproteobacteria	Pseudomonadales	Pseudomonadaceae	Pseudomonas fulva 12-X	yes	3	0	1	1	2	0	0	0	0	0	0	0	0	1	0	2	0	1	0	0	0
PSGG001	NC_021661, NC_021662, NC_021668, NC_021669	Bacteria	Proteobacteria	Gammaproteobacteria	Pseudomonadales	Moraxellaceae	Psychrobacter sp. G	yes	1	0	1	0	0	0	0	0	0	0	0	0	0	0	0	0	2	0	0	0	0
PSHA001	NC_007481, NC_007482	Bacteria	Proteobacteria	Gammaproteobacteria	Alteromonadales	Pseudoalteromonadaceae	Pseudoalteromonas haloplanktis TAC125	yes	0	1	1	0	1	0	0	0	0	0	0	0	0	0	0	0	0	0	0	0	0
PSIN001	NC_008709	Bacteria	Proteobacteria	Gammaproteobacteria	Alteromonadales	Psychromonadaceae	Psychromonas ingrahamii 37	yes	1	1	1	0	1	0	0	0	0	0	0	0	0	0	0	1	0	0	0	0	0
PSME001	NC_015410	Bacteria	Proteobacteria	Gammaproteobacteria	Pseudomonadales	Pseudomonadaceae	Pseudomonas mendocina NK-01	yes	2	1	1	0	1	0	0	0	0	0	0	0	0	1	1	1	0	1	0	0	0
PSMU001	NC_009439	Bacteria	Proteobacteria	Gammaproteobacteria	Pseudomonadales	Pseudomonadaceae	Pseudomonas mendocina ymp	yes	2	1	1	0	1	1	0	0	0	0	0	0	0	0	2	0	0	2	0	0	0
PSNH001	NC_016002	Bacteria	Proteobacteria	Betaproteobacteria	Neisseriales	Neisseriaceae	Pseudogulbenkiania sp. NH8B	yes	1	0	1	1	2	0	0	0	0	0	0	0	0	0	1	0	0	1	0	0	0
PSPO001	NC_020209	Bacteria	Proteobacteria	Gammaproteobacteria	Pseudomonadales	Pseudomonadaceae	Pseudomonas poae RE*1-1-14	yes	2	0	1	0	1	1	0	0	0	0	0	0	0	0	7	3	0	2	0	0	0
PSPU001	NC_002947	Bacteria	Proteobacteria	Gammaproteobacteria	Pseudomonadales	Pseudomonadaceae	Pseudomonas putida KT2440	yes	4	0	1	0	1	0	0	0	0	0	0	0	0	0	4	2	0	3	0	0	0
PSPU002	NC_010322	Bacteria	Proteobacteria	Gammaproteobacteria	Pseudomonadales	Pseudomonadaceae	Pseudomonas putida GB-1	yes	3	0	0	0	1	0	0	0	0	0	0	0	0	0	5	1	0	2	0	0	0
PSPU003	NC_010501	Bacteria	Proteobacteria	Gammaproteobacteria	Pseudomonadales	Pseudomonadaceae	Pseudomonas putida W619	yes	4	0	1	1	1	0	0	0	0	0	0	1	0	0	4	1	0	2	0	0	0
PSPU004	NC_009512	Bacteria	Proteobacteria	Gammaproteobacteria	Pseudomonadales	Pseudomonadaceae	Pseudomonas putida F1	yes	3	0	1	0	1	0	0	0	0	0	0	1	0	0	4	2	0	2	0	0	0
PSPU005	NC_017530	Bacteria	Proteobacteria	Gammaproteobacteria	Pseudomonadales	Pseudomonadaceae	Pseudomonas putida BIRD-1	yes	2	0	1	0	1	0	0	0	0	0	0	0	1	0	3	0	0	0	0	0	0
PSPU006	NC_015733	Bacteria	Proteobacteria	Gammaproteobacteria	Pseudomonadales	Pseudomonadaceae	Pseudomonas putida S16	yes	4	0	0	0	1	0	0	0	0	0	0	1	0	0	3	1	0	1	0	0	0
PSPU007	NC_017986, NC_018746, NC_005244	Bacteria	Proteobacteria	Gammaproteobacteria	Pseudomonadales	Pseudomonadaceae	Pseudomonas putida ND6	yes	4	1	1	0	1	0	0	0	0	0	0	1	1	0	4	2	0	2	0	0	0
PSPU008	NC_018220	Bacteria	Proteobacteria	Gammaproteobacteria	Pseudomonadales	Pseudomonadaceae	Pseudomonas putida DOT-T1E	yes	5	0	1	0	1	0	0	0	0	0	0	1	0	1	4	2	0	3	0	0	0
PSPU009	NC_019905	Bacteria	Proteobacteria	Gammaproteobacteria	Pseudomonadales	Pseudomonadaceae	Pseudomonas putida HB3267	yes	2	1	0	1	1	0	0	0	0	0	0	0	0	0	3	1	0	1	0	0	0
PSPU010	NC_021491	Bacteria	Proteobacteria	Gammaproteobacteria	Pseudomonadales	Pseudomonadaceae	Pseudomonas putida H8234	yes	3	0	1	1	1	0	0	0	0	0	1	2	1	1	5	1	0	0	0	0	0
PSPU012	NC_021505	Bacteria	Proteobacteria	Gammaproteobacteria	Pseudomonadales	Pseudomonadaceae	Pseudomonas putida NBRC 14164 DNA	yes	2	0	1	1	1	1	0	0	0	0	0	0	0	0	5	1	0	1	0	0	0
PSRE001	NC_021499, NC_021506	Bacteria	Proteobacteria	Gammaproteobacteria	Pseudomonadales	Pseudomonadaceae	Pseudomonas resinovorans NBRC 106553 DNA	yes	3	1	1	0	2	0	0	0	0	0	1	0	0	0	2	1	0	1	0	0	0
PSSA001	NC_016147	Bacteria	Proteobacteria	Gammaproteobacteria	Xanthomonadales	Xanthomonadaceae	Pseudoxanthomonas spadix BD-a59	yes	1	1	0	0	1	0	0	0	0	0	0	1	0	1	0	0	0	0	0	0	0
PSSP001	NC_009524, NC_009517, NC_009516	Bacteria	Proteobacteria	Gammaproteobacteria	Pseudomonadales	Moraxellaceae	Psychrobacter sp. PRwf-1	yes	1	0	1	0	0	0	0	0	0	0	0	0	0	0	0	0	0	0	0	0	0
PSST001	NC_009434	Bacteria	Proteobacteria	Gammaproteobacteria	Pseudomonadales	Pseudomonadaceae	Pseudomonas stutzeri A1501	yes	0	1	1	0	1	0	0	0	0	0	0	0	0	0	1	0	0	0	0	0	0
PSST002	NC_017532	Bacteria	Proteobacteria	Gammaproteobacteria	Pseudomonadales	Pseudomonadaceae	Pseudomonas stutzeri DSM 4166	yes	0	1	1	0	2	0	0	0	0	0	0	1	0	1	1	0	0	0	0	0	0
PSST003	NC_015740	Bacteria	Proteobacteria	Gammaproteobacteria	Pseudomonadales	Pseudomonadaceae	Pseudomonas stutzeri ATCC 17588 = LMG 11199	yes	0	1	1	0	1	0	0	0	0	0	0	2	0	0	1	0	0	1	0	0	0
PSST004	NC_018028	Bacteria	Proteobacteria	Gammaproteobacteria	Pseudomonadales	Pseudomonadaceae	Pseudomonas stutzeri CCUG 29243	yes	1	1	1	0	1	0	0	0	0	0	0	1	0	0	1	0	0	1	0	0	0
PSST005	NC_018177	Bacteria	Proteobacteria	Gammaproteobacteria	Pseudomonadales	Pseudomonadaceae	Pseudomonas stutzeri DSM 10701	yes	0	1	1	0	2	0	0	0	0	0	0	0	0	1	0	0	0	1	0	0	0
PSST006	NC_019936, NC_019937, NC_019938, NC_019939	Bacteria	Proteobacteria	Gammaproteobacteria	Pseudomonadales	Pseudomonadaceae	Pseudomonas stutzeri RCH2	yes	0	1	1	1	2	0	0	0	0	0	0	0	0	0	1	0	0	1	0	0	0
PSSU001	NC_014924	Bacteria	Proteobacteria	Gammaproteobacteria	Xanthomonadales	Xanthomonadaceae	Pseudoxanthomonas suwonensis 11-1	yes	1	1	1	0	1	0	0	0	0	0	0	0	0	0	3	1	1	0	0	0	0
PSSY001	NC_004578, NC_004632, NC_004633	Bacteria	Proteobacteria	Gammaproteobacteria	Pseudomonadales	Pseudomonadaceae	Pseudomonas syringae pv. tomato str. DC3000	yes	1	0	1	1	1	1	0	0	0	0	0	1	2	0	9	1	0	2	0	0	0
PSSY002	NC_007005	Bacteria	Proteobacteria	Gammaproteobacteria	Pseudomonadales	Pseudomonadaceae	Pseudomonas syringae pv. syringae B728a	yes	3	0	1	1	1	1	0	0	0	0	0	1	0	0	8	0	0	1	0	0	0
PSSY003	NC_005773, NC_007274, NC_007275	Bacteria	Proteobacteria	Gammaproteobacteria	Pseudomonadales	Pseudomonadaceae	Pseudomonas syringae pv. phaseolicola 1448A	yes	3	1	1	1	1	2	0	0	0	0	0	0	0	1	4	1	0	1	0	0	0
PSTO001	NC_018721	Bacteria	Bacteroidetes	Flavobacteriia	Flavobacteriales	Flavobacteriaceae	Psychroflexus torquis ATCC 700755	yes	1	0	0	0	0	0	0	0	0	0	0	0	0	0	0	0	0	0	0	0	1
PSUW001	NC_019670	Bacteria	Proteobacteria	Gammaproteobacteria	Pseudomonadales	Pseudomonadaceae	Pseudomonas putida UW4	yes	4	0	1	1	1	1	0	0	0	0	0	0	0	0	3	0	0	1	0	0	0
PUMA001	NC_014010	Bacteria	Proteobacteria	Alphaproteobacteria	SAR116 cluster	Candidatus Puniceispirillum	Candidatus Puniceispirillum marinum IMCC1322	yes	1	0	0	0	1	0	0	0	0	0	0	0	0	0	1	0	0	0	0	0	0
PUT7001	NC_015458, NC_015459	Bacteria	Proteobacteria	Betaproteobacteria	Burkholderiales	Alcaligenaceae	Pusillimonas sp. T7-7	yes	0	1	0	0	1	0	0	0	0	0	0	0	0	2	6	1	1	2	0	0	0
PY18001	NC_016645	Archaea	Crenarchaeota	Thermoprotei	Thermoproteales	Thermoproteaceae	Pyrobaculum sp. 1860	no	0	0	0	0	0	0	0	0	0	0	0	0	0	0	0	0	0	0	0	0	0
PYAB001	NC_000868, NC_001773	Archaea	Euryarchaeota	Thermococci	Thermococcales	Thermococcaceae	Pyrococcus abyssi GE5	no	0	0	0	0	0	0	0	0	0	0	0	0	0	0	0	0	0	0	0	0	0
PYAE001	NC_003364	Archaea	Crenarchaeota	Thermoprotei	Thermoproteales	Thermoproteaceae	Pyrobaculum aerophilum str. IM2	no	0	0	0	0	0	0	0	0	0	0	0	0	0	0	0	0	0	0	0	0	0
PYAR001	NC_009376	Archaea	Crenarchaeota	Thermoprotei	Thermoproteales	Thermoproteaceae	Pyrobaculum arsenaticum DSM 13514	no	0	0	0	0	0	0	0	0	0	0	0	0	0	0	0	0	0	0	0	0	0
PYCA001	NC_009073	Archaea	Crenarchaeota	Thermoprotei	Thermoproteales	Thermoproteaceae	Pyrobaculum calidifontis JCM 11548	no	0	0	0	0	0	0	0	0	0	0	0	0	0	0	0	0	0	0	0	0	0
PYFM001	NC_015931	Archaea	Crenarchaeota	Thermoprotei	Desulfurococcales	Pyrodictiaceae	Pyrolobus fumarii 1A	no	0	0	0	0	0	0	0	0	0	0	0	0	0	0	0	0	0	0	0	0	0
PYFU001	NC_003413	Archaea	Euryarchaeota	Thermococci	Thermococcales	Thermococcaceae	Pyrococcus furiosus DSM 3638	no	0	0	0	0	0	0	0	0	0	0	0	0	0	0	0	0	0	0	0	0	0
PYFU002	NC_018092	Archaea	Euryarchaeota	Thermococci	Thermococcales	Thermococcaceae	Pyrococcus furiosus COM1	no	0	0	0	0	0	0	0	0	0	0	0	0	0	0	0	0	0	0	0	0	0
PYHO001	NC_000961	Archaea	Euryarchaeota	Thermococci	Thermococcales	Thermococcaceae	Pyrococcus horikoshii OT3	no	0	0	0	0	0	0	0	0	0	0	0	0	0	0	0	0	0	0	0	0	0
PYIS001	NC_008701	Archaea	Crenarchaeota	Thermoprotei	Thermoproteales	Thermoproteaceae	Pyrobaculum islandicum DSM 4184	no	0	0	0	0	0	0	0	0	0	0	0	0	0	0	0	0	0	0	0	0	0
PYNA001	NC_015474	Archaea	Euryarchaeota	Thermococci	Thermococcales	Thermococcaceae	Pyrococcus sp. NA2	no	0	0	0	0	0	0	0	0	0	0	0	0	0	0	0	0	0	0	0	0	0
PYOG001	NC_016885, NC_016886	Archaea	Crenarchaeota	Thermoprotei	Thermoproteales	Thermoproteaceae	Pyrobaculum oguniense TE7	no	0	0	0	0	0	0	0	0	0	0	0	0	0	0	0	0	0	0	0	0	0
PYST001	NC_017946	Archaea	Euryarchaeota	Thermococci	Thermococcales	Thermococcaceae	Pyrococcus sp. ST04	no	0	0	0	0	0	0	0	0	0	0	0	0	0	0	0	0	0	0	0	0	0
PYYA001	NC_015680	Archaea	Euryarchaeota	Thermococci	Thermococcales	Thermococcaceae	Pyrococcus yayanosii CH1	no	0	0	0	0	0	0	0	0	0	0	0	0	0	0	0	0	0	0	0	0	0
RAAQ001	NC_016818, NC_016819, NC_016835, NC_017092	Bacteria	Proteobacteria	Gammaproteobacteria	Enterobacteriales	Enterobacteriaceae	Rahnella aquatilis CIP 78.65 = ATCC 33071	yes	3	1	0	0	1	0	0	0	0	0	0	0	0	1	5	3	1	2	0	0	0
RAAQ002	NC_017047, NC_017060, NC_017773, NC_017807	Bacteria	Proteobacteria	Gammaproteobacteria	Enterobacteriales	Enterobacteriaceae	Rahnella aquatilis HX2	yes	2	1	0	0	1	0	0	1	0	0	1	0	0	0	6	3	1	2	0	0	0
RAEU001	NC_007347, NC_007348, NC_007336, NC_007337	Bacteria	Proteobacteria	Betaproteobacteria	Burkholderiales	Burkholderiaceae	Ralstonia eutropha JMP134	yes	2	1	1	2	1	0	0	0	0	0	0	0	0	1	5	3	2	2	0	0	0
RAEU002	NC_008313, NC_008314, NC_005241	Bacteria	Proteobacteria	Betaproteobacteria	Burkholderiales	Burkholderiaceae	Ralstonia eutropha H16	yes	3	1	1	2	1	0	0	0	0	0	0	0	0	1	1	2	0	1	0	0	0
RAOR001	NC_021066	Bacteria	Proteobacteria	Gammaproteobacteria	Enterobacteriales	Enterobacteriaceae	Raoultella ornithinolytica B6	yes	1	1	0	0	0	0	0	0	0	0	0	0	0	0	1	0	0	0	0	0	0
RAPI001	NC_010682, NC_010678, NC_010683	Bacteria	Proteobacteria	Betaproteobacteria	Burkholderiales	Burkholderiaceae	Ralstonia pickettii 12J	yes	0	1	1	2	1	0	0	1	0	0	0	0	0	2	1	2	0	0	0	0	0
RAPI002	NC_012856, NC_012857, NC_012855, NC_012851, NC_012849	Bacteria	Proteobacteria	Betaproteobacteria	Burkholderiales	Burkholderiaceae	Ralstonia pickettii 12D	yes	0	1	1	2	1	0	0	2	0	0	0	1	0	1	0	2	0	1	0	0	0
RASO001	NC_003295, NC_003296	Bacteria	Proteobacteria	Betaproteobacteria	Burkholderiales	Burkholderiaceae	Ralstonia solanacearum GMI1000	yes	2	1	1	2	1	1	0	0	0	0	0	0	0	1	2	8	1	1	0	0	0
RASO002	NC_014311, NC_014310, NC_014308	Bacteria	Proteobacteria	Betaproteobacteria	Burkholderiales	Burkholderiaceae	Ralstonia solanacearum PSI07	yes	1	1	1	2	1	1	0	0	0	0	0	0	0	0	2	6	1	1	0	0	0
RASO003	NC_014307, NC_014309	Bacteria	Proteobacteria	Betaproteobacteria	Burkholderiales	Burkholderiaceae	Ralstonia solanacearum CFBP2957	yes	2	1	1	2	1	1	0	0	0	0	0	0	0	0	2	5	0	1	0	0	0
RASO004	NC_017559, NC_017589, NC_017558	Bacteria	Proteobacteria	Betaproteobacteria	Burkholderiales	Burkholderiaceae	Ralstonia solanacearum str. CMR15	yes	2	1	1	2	1	1	0	0	0	0	0	0	0	1	2	5	0	1	0	0	0
RASO005	NC_017574, NC_017575	Bacteria	Proteobacteria	Betaproteobacteria	Burkholderiales	Burkholderiaceae	Ralstonia solanacearum Po82	yes	1	1	1	2	1	1	0	0	0	0	0	0	0	0	2	6	1	1	0	0	0
RASO006	NC_020799, NC_021745	Bacteria	Proteobacteria	Betaproteobacteria	Burkholderiales	Burkholderiaceae	Ralstonia solanacearum FQY_4	yes	2	1	1	2	1	1	0	0	0	0	0	0	0	1	2	8	1	1	0	0	0
RATA001	NC_015677	Bacteria	Proteobacteria	Betaproteobacteria	Burkholderiales	Comamonadaceae	Ramlibacter tataouinensis TTB310	yes	1	1	1	0	0	1	0	0	0	0	0	0	0	0	0	0	0	0	0	0	0
RAY9001	NC_015061, NC_015062, NC_015063	Bacteria	Proteobacteria	Gammaproteobacteria	Enterobacteriales	Enterobacteriaceae	Rahnella sp. Y9602	yes	2	1	0	0	1	0	0	0	0	0	0	0	0	0	7	3	1	2	0	0	0
RESA001	NC_010168	Bacteria	Actinobacteria	Actinobacteridae	Actinomycetales	Micrococcineae	Renibacterium salmoninarum ATCC 33209	no	0	0	0	0	0	0	0	0	0	0	0	0	0	0	0	0	0	0	0	0	0
RH2A001	NC_020541	Bacteria	Proteobacteria	Gammaproteobacteria	Xanthomonadales	Xanthomonadaceae	Rhodanobacter sp. 2APBS1	yes	1	0	1	0	1	0	0	0	0	0	1	0	0	0	4	0	0	0	0	0	0
RHCA001	NC_014034, NC_014035	Bacteria	Proteobacteria	Alphaproteobacteria	Rhodobacterales	Rhodobacteraceae	Rhodobacter capsulatus SB 1003	yes	2	0	0	1	1	0	0	0	0	0	0	0	0	0	0	0	0	0	0	0	0
RHCE001	NC_011420	Bacteria	Proteobacteria	Alphaproteobacteria	Rhodospirillales	Rhodospirillaceae	Rhodospirillum centenum SW	yes	2	0	0	0	2	0	0	0	0	0	0	0	0	0	1	1	0	0	0	0	0
RHEQ001	NC_014659	Bacteria	Actinobacteria	Actinobacteridae	Actinomycetales	Corynebacterineae	Rhodococcus equi 103S	no	0	0	0	0	0	0	0	0	0	0	0	0	0	0	0	0	0	0	0	0	0
RHER001	NC_012490, NC_007486, NC_007487, NC_007491	Bacteria	Actinobacteria	Actinobacteridae	Actinomycetales	Corynebacterineae	Rhodococcus erythropolis PR4	no	0	0	0	0	0	0	0	0	0	0	0	0	0	0	0	0	0	0	0	0	0
RHER002	NC_022115, NC_022125	Bacteria	Actinobacteria	Actinobacteridae	Actinomycetales	Corynebacterineae	Rhodococcus erythropolis CCM2595	no	0	0	0	0	0	0	0	0	0	0	0	0	0	0	0	0	0	0	0	0	0
RHET001	NC_007761, NC_007762, NC_007763, NC_007764, NC_007765, NC_007766, NC_004041	Bacteria	Proteobacteria	Alphaproteobacteria	Rhizobiales	Rhizobiaceae	Rhizobium etli CFN 42	yes	3	0	0	2	1	1	0	0	0	0	0	0	0	3	0	0	0	0	0	0	0
RHET002	NC_010994, NC_010996, NC_010997, NC_010998	Bacteria	Proteobacteria	Alphaproteobacteria	Rhizobiales	Rhizobiaceae	Rhizobium etli CIAT 652	yes	3	0	0	1	1	1	0	0	0	0	0	0	0	2	0	0	0	1	0	0	0
RHET003	NC_021905, NC_021906, NC_021907, NC_021908, NC_021909, NC_021910, NC_021911	Bacteria	Proteobacteria	Alphaproteobacteria	Rhizobiales	Rhizobiaceae	Rhizobium etli bv. mimosae str. Mim1	yes	4	0	0	2	1	1	0	1	0	0	0	0	0	2	0	0	0	1	0	0	0
RHFE001	NC_007908, NC_007901	Bacteria	Proteobacteria	Betaproteobacteria	Burkholderiales	Comamonadaceae	Rhodoferax ferrireducens T118	yes	1	1	1	1	0	0	0	0	0	0	0	0	0	1	0	0	0	0	0	0	0
RHIR001	NC_022535, NC_022545, NC_022536	Bacteria	Proteobacteria	Alphaproteobacteria	Rhizobiales	Rhizobiaceae	Rhizobium sp. IRBG74 circular	yes	2	0	0	1	1	0	0	0	0	0	0	0	0	1	2	0	0	0	0	0	0
RHLE001	NC_008380, NC_008384, NC_008381, NC_008383, NC_008379, NC_008382, NC_008378	Bacteria	Proteobacteria	Alphaproteobacteria	Rhizobiales	Rhizobiaceae	Rhizobium leguminosarum bv. viciae 3841	yes	3	0	0	1	1	0	0	0	0	0	0	0	0	2	3	0	0	0	0	0	0
RHLE002	NC_011369, NC_011371, NC_011370, NC_011368, NC_011366	Bacteria	Proteobacteria	Alphaproteobacteria	Rhizobiales	Rhizobiaceae	Rhizobium leguminosarum bv. trifolii WSM2304	yes	3	0	0	2	1	0	0	1	0	0	0	0	0	0	0	1	0	0	0	0	0
RHLE003	NC_012850, NC_012848, NC_012852, NC_012853, NC_012854, NC_012858	Bacteria	Proteobacteria	Alphaproteobacteria	Rhizobiales	Rhizobiaceae	Rhizobium leguminosarum bv. trifolii WSM1325	yes	4	0	0	1	1	0	0	0	0	0	0	0	0	1	1	0	0	0	0	0	0
RHMA001	NC_013501, NC_013502	Bacteria	Bacteroidetes	Bacteroidetes Order II. Incertae sedis	Rhodothermaceae	Rhodothermus	Rhodothermus marinus DSM 4252	yes	0	0	0	0	1	0	0	0	0	0	0	0	0	0	0	0	0	0	0	0	0
RHMA002	NC_015966, NC_015967, NC_015970	Bacteria	Bacteroidetes	Bacteroidetes Order II. Incertae sedis	Rhodothermaceae	Rhodothermus	Rhodothermus marinus SG0.5JP17-172	yes	0	0	0	0	1	0	0	0	0	0	0	0	0	0	0	0	0	0	0	0	0
RHOP001	NC_012522, NC_012523, NC_012521, NC_012520, NC_006970, NC_006969	Bacteria	Actinobacteria	Actinobacteridae	Actinomycetales	Corynebacterineae	Rhodococcus opacus B4	no	0	0	0	0	0	0	0	0	0	0	0	0	0	0	0	0	0	0	0	0	0
RHPA001	NC_007925	Bacteria	Proteobacteria	Alphaproteobacteria	Rhizobiales	Bradyrhizobiaceae	Rhodopseudomonas palustris BisB18	yes	1	0	0	1	2	0	0	0	0	0	0	0	0	2	4	1	0	0	0	0	0
RHPA002	NC_007958	Bacteria	Proteobacteria	Alphaproteobacteria	Rhizobiales	Bradyrhizobiaceae	Rhodopseudomonas palustris BisB5	yes	1	0	0	1	1	0	0	0	0	0	0	0	0	0	8	0	0	0	0	0	0
RHPA003	NC_007778	Bacteria	Proteobacteria	Alphaproteobacteria	Rhizobiales	Bradyrhizobiaceae	Rhodopseudomonas palustris HaA2	yes	3	0	0	1	1	0	0	0	0	0	0	0	0	0	5	1	2	0	0	0	0
RHPA004	NC_008435	Bacteria	Proteobacteria	Alphaproteobacteria	Rhizobiales	Bradyrhizobiaceae	Rhodopseudomonas palustris BisA53	yes	3	0	0	1	2	0	0	0	0	0	0	0	0	1	3	1	0	0	0	0	0
RHPA005	NC_011004	Bacteria	Proteobacteria	Alphaproteobacteria	Rhizobiales	Bradyrhizobiaceae	Rhodopseudomonas palustris TIE-1	yes	1	0	0	1	1	0	0	0	0	0	0	0	0	0	5	0	0	0	0	0	0
RHPA006	NC_005296, NC_005297	Bacteria	Proteobacteria	Alphaproteobacteria	Rhizobiales	Bradyrhizobiaceae	Rhodopseudomonas palustris CGA009	yes	0	0	0	1	1	0	0	1	0	0	0	0	0	1	7	1	0	0	0	0	0
RHPA007	NC_014834	Bacteria	Proteobacteria	Alphaproteobacteria	Rhizobiales	Bradyrhizobiaceae	Rhodopseudomonas palustris DX-1	yes	2	0	0	1	1	0	0	1	0	0	0	0	0	2	4	0	0	0	0	0	0
RHPH001	NC_017059	Bacteria	Proteobacteria	Alphaproteobacteria	Rhodospirillales	Rhodospirillaceae	Rhodospirillum photometricum DSM 122	yes	1	0	0	0	0	0	0	0	0	0	0	0	0	2	0	0	0	0	0	0	0
RHPP001	NC_012587, NC_012586, NC_000914	Bacteria	Proteobacteria	Alphaproteobacteria	Rhizobiales	Rhizobiaceae	Sinorhizobium fredii NGR234	yes	3	0	0	3	1	2	0	0	0	0	0	0	0	2	0	0	0	0	0	0	0
RHRH001	NC_008268, NC_008269, NC_008270, NC_008271	Bacteria	Actinobacteria	Actinobacteridae	Actinomycetales	Corynebacterineae	Rhodococcus jostii RHA1	no	0	0	0	0	0	0	0	0	0	0	0	0	0	0	0	0	0	0	0	0	0
RHRU001	NC_007643, NC_007641	Bacteria	Proteobacteria	Alphaproteobacteria	Rhodospirillales	Rhodospirillaceae	Rhodospirillum rubrum ATCC 11170	yes	0	0	0	0	1	0	0	0	0	0	0	0	0	0	0	0	0	0	0	0	0
RHRU002	NC_017584	Bacteria	Proteobacteria	Alphaproteobacteria	Rhodospirillales	Rhodospirillaceae	Rhodospirillum rubrum F11	yes	0	0	0	0	1	0	0	0	0	0	0	0	0	0	0	0	0	0	0	0	0
RHSP001	NC_007493, NC_007494, NC_007488, NC_007489, NC_007490, NC_009007, NC_009008	Bacteria	Proteobacteria	Alphaproteobacteria	Rhodobacterales	Rhodobacteraceae	Rhodobacter sphaeroides 2.4.1	yes	2	0	0	1	2	0	0	0	0	0	0	0	0	0	1	0	1	1	0	0	0
RHSP002	NC_009049, NC_009050, NC_009040	Bacteria	Proteobacteria	Alphaproteobacteria	Rhodobacterales	Rhodobacteraceae	Rhodobacter sphaeroides ATCC 17029	yes	2	0	0	1	1	0	0	0	0	0	0	0	0	0	0	0	0	1	0	0	0
RHSP003	NC_009428, NC_009433, NC_009432, NC_009431, NC_009430, NC_009429	Bacteria	Proteobacteria	Alphaproteobacteria	Rhodobacterales	Rhodobacteraceae	Rhodobacter sphaeroides ATCC 17025	yes	1	0	0	1	2	0	0	0	0	0	0	0	0	1	1	0	1	0	0	0	0
RHSP004	NC_011963, NC_011958, NC_011960, NC_011962	Bacteria	Proteobacteria	Alphaproteobacteria	Rhodobacterales	Rhodobacteraceae	Rhodobacter sphaeroides KD131	yes	2	0	0	1	2	0	0	0	0	0	0	0	0	0	0	0	0	1	0	0	0
RHTR001	NC_020059, NC_020060, NC_020061, NC_020062	Bacteria	Proteobacteria	Alphaproteobacteria	Rhizobiales	Rhizobiaceae	Rhizobium tropici CIAT 899	yes	0	0	0	1	1	0	0	0	0	0	0	0	0	2	0	2	1	0	0	0	0
RHVA001	NC_014664	Bacteria	Proteobacteria	Alphaproteobacteria	Rhizobiales	Hyphomicrobiaceae	Rhodomicrobium vannielii ATCC 17100	yes	1	0	0	0	1	0	0	2	0	0	0	0	0	1	0	0	1	0	0	0	0
RI71001	NC_019678, NC_019679, NC_019686	Bacteria	Cyanobacteria	Nostocales	Rivulariaceae	Rivularia	Rivularia sp. PCC 7116	yes	8	0	0	0	0	0	0	0	0	2	0	0	0	0	0	7	0	0	0	0	0
RIAF001	NC_012633, NC_012634	Bacteria	Proteobacteria	Alphaproteobacteria	Rickettsiales	Rickettsiaceae	Rickettsia africae ESF-5	yes	1	0	0	0	0	0	0	0	0	0	0	0	0	0	5	0	0	0	0	0	0
RIAK001	NC_009881	Bacteria	Proteobacteria	Alphaproteobacteria	Rickettsiales	Rickettsiaceae	Rickettsia akari str. Hartford	yes	1	0	0	0	0	0	0	0	0	0	0	0	0	0	5	0	0	0	0	0	0
RIAM001	NC_017028, NC_017020, NC_017021, NC_017029	Bacteria	Proteobacteria	Alphaproteobacteria	Rickettsiales	Rickettsiaceae	Candidatus Rickettsia amblyommii str. GAT-30V	yes	1	0	0	0	0	0	0	0	0	0	1	0	0	0	5	0	0	0	0	0	0
RIAN001	NC_014738	Bacteria	Bacteroidetes	Flavobacteriia	Flavobacteriales	Flavobacteriaceae	Riemerella anatipestifer DSM 15868	yes	1	0	0	0	0	0	0	0	0	0	0	0	0	0	0	0	0	0	0	0	1
RIAN002	NC_017569	Bacteria	Bacteroidetes	Flavobacteriia	Flavobacteriales	Flavobacteriaceae	Riemerella anatipestifer RA-GD	yes	1	0	0	0	0	0	0	0	0	0	0	0	0	0	0	0	0	0	0	0	0
RIAN003	NC_017045	Bacteria	Bacteroidetes	Flavobacteriia	Flavobacteriales	Flavobacteriaceae	Riemerella anatipestifer DSM 15868	yes	1	0	0	0	0	0	0	0	0	0	0	0	0	0	0	0	0	0	0	0	1
RIAN004	NC_018609	Bacteria	Bacteroidetes	Flavobacteriia	Flavobacteriales	Flavobacteriaceae	Riemerella anatipestifer RA-CH-1	yes	0	0	0	0	0	0	0	0	0	0	0	0	0	0	0	0	0	0	0	0	1
RIAN005	NC_020125	Bacteria	Bacteroidetes	Flavobacteriia	Flavobacteriales	Flavobacteriaceae	Riemerella anatipestifer RA-CH-2	yes	1	0	0	0	0	0	0	0	0	0	0	0	0	0	0	0	0	0	0	0	1
RIAU001	NC_017058, NC_017041	Bacteria	Proteobacteria	Alphaproteobacteria	Rickettsiales	Rickettsiaceae	Rickettsia australis str. Cutlack	yes	1	0	0	0	0	0	0	0	0	0	0	0	0	0	4	0	0	0	0	0	0
RIBE001	NC_007940	Bacteria	Proteobacteria	Alphaproteobacteria	Rickettsiales	Rickettsiaceae	Rickettsia bellii RML369-C	yes	1	0	0	0	0	0	0	0	0	0	1	0	0	0	7	0	0	0	0	0	0
RIBE002	NC_009883	Bacteria	Proteobacteria	Alphaproteobacteria	Rickettsiales	Rickettsiaceae	Rickettsia bellii OSU 85-389	yes	1	0	0	0	0	0	0	0	0	0	1	0	0	0	7	0	0	0	0	0	0
RICA001	NC_009879	Bacteria	Proteobacteria	Alphaproteobacteria	Rickettsiales	Rickettsiaceae	Rickettsia canadensis str. McKiel	yes	1	0	0	0	0	0	0	0	0	0	0	0	0	0	4	0	0	0	0	0	0
RICA002	NC_016929	Bacteria	Proteobacteria	Alphaproteobacteria	Rickettsiales	Rickettsiaceae	Rickettsia canadensis str. CA410	yes	1	0	0	0	0	0	0	0	0	0	0	0	0	0	4	0	0	0	0	0	0
RICO001	NC_003103	Bacteria	Proteobacteria	Alphaproteobacteria	Rickettsiales	Rickettsiaceae	Rickettsia conorii str. Malish 7	yes	1	0	0	0	0	0	0	0	0	0	0	0	0	0	4	0	0	0	0	0	0
RIFE001	NC_007109, NC_007110, NC_007111	Bacteria	Proteobacteria	Alphaproteobacteria	Rickettsiales	Rickettsiaceae	Rickettsia felis URRWXCal2	yes	1	0	0	0	0	0	0	0	0	0	0	0	0	0	8	0	0	0	0	0	0
RIHE001	NC_015866	Bacteria	Proteobacteria	Alphaproteobacteria	Rickettsiales	Rickettsiaceae	Rickettsia heilongjiangensis 054	yes	1	0	0	0	0	0	0	0	0	0	0	0	0	0	6	0	0	0	0	0	0
RIJA001	NC_016050	Bacteria	Proteobacteria	Alphaproteobacteria	Rickettsiales	Rickettsiaceae	Rickettsia japonica YH	yes	1	0	0	0	0	0	0	0	0	0	0	0	0	0	4	0	0	0	0	0	0
RIMA001	NC_009900, NC_009897	Bacteria	Proteobacteria	Alphaproteobacteria	Rickettsiales	Rickettsiaceae	Rickettsia massiliae MTU5	yes	1	0	0	0	0	0	0	0	0	0	1	0	0	0	4	0	0	0	0	0	0
RIMA002	NC_016931, NC_016939	Bacteria	Proteobacteria	Alphaproteobacteria	Rickettsiales	Rickettsiaceae	Rickettsia massiliae str. AZT80	yes	1	0	0	0	0	0	0	0	0	0	0	0	0	0	3	0	0	0	0	0	0
RIMO001	NC_017043	Bacteria	Proteobacteria	Alphaproteobacteria	Rickettsiales	Rickettsiaceae	Rickettsia montanensis str. OSU 85-930	yes	1	0	0	0	0	0	0	0	0	0	1	0	0	0	5	0	0	0	0	0	0
RIPA001	NC_017044	Bacteria	Proteobacteria	Alphaproteobacteria	Rickettsiales	Rickettsiaceae	Rickettsia parkeri str. Portsmouth	yes	1	0	0	0	0	0	0	0	0	0	0	0	0	0	4	0	0	0	0	0	0
RIPD001	NC_014109, NC_013962	Bacteria	Proteobacteria	Gammaproteobacteria	Enterobacteriales	Enterobacteriaceae	Candidatus Riesia pediculicola USDA	yes	0	0	0	0	0	0	0	0	0	0	0	0	0	0	0	0	0	0	0	0	0
RIPE001	NC_012730, NC_012732	Bacteria	Proteobacteria	Alphaproteobacteria	Rickettsiales	Rickettsiaceae	Rickettsia peacockii str. Rustic	yes	1	0	0	0	0	0	0	0	0	0	0	0	0	0	2	0	0	0	0	0	0
RIPH001	NC_016930	Bacteria	Proteobacteria	Alphaproteobacteria	Rickettsiales	Rickettsiaceae	Rickettsia philipii str. 364D	yes	1	0	0	0	0	0	0	0	0	0	0	0	0	0	4	0	0	0	0	0	0
RIPR001	NC_000963	Bacteria	Proteobacteria	Alphaproteobacteria	Rickettsiales	Rickettsiaceae	Rickettsia prowazekii str. Madrid E	yes	1	0	0	0	0	0	0	0	0	0	0	0	0	0	4	0	0	0	0	0	0
RIPR002	NC_017560	Bacteria	Proteobacteria	Alphaproteobacteria	Rickettsiales	Rickettsiaceae	Rickettsia prowazekii Rp22	yes	1	0	0	0	0	0	0	0	0	0	0	0	0	0	2	0	0	0	0	0	0
RIPR003	NC_017056	Bacteria	Proteobacteria	Alphaproteobacteria	Rickettsiales	Rickettsiaceae	Rickettsia prowazekii str. BuV67-CWPP	yes	1	0	0	0	0	0	0	0	0	0	0	0	0	0	3	0	0	0	0	0	0
RIPR004	NC_017049	Bacteria	Proteobacteria	Alphaproteobacteria	Rickettsiales	Rickettsiaceae	Rickettsia prowazekii str. Chernikova	yes	1	0	0	0	0	0	0	0	0	0	0	0	0	0	3	0	0	0	0	0	0
RIPR005	NC_017051	Bacteria	Proteobacteria	Alphaproteobacteria	Rickettsiales	Rickettsiaceae	Rickettsia prowazekii str. Dachau	yes	1	0	0	0	0	0	0	0	0	0	0	0	0	0	3	0	0	0	0	0	0
RIPR006	NC_017048	Bacteria	Proteobacteria	Alphaproteobacteria	Rickettsiales	Rickettsiaceae	Rickettsia prowazekii str. GvV257	yes	1	0	0	0	0	0	0	0	0	0	0	0	0	0	2	0	0	0	0	0	0
RIPR007	NC_017050	Bacteria	Proteobacteria	Alphaproteobacteria	Rickettsiales	Rickettsiaceae	Rickettsia prowazekii str. Katsinyian	yes	1	0	0	0	0	0	0	0	0	0	0	0	0	0	3	0	0	0	0	0	0
RIPR008	NC_017057	Bacteria	Proteobacteria	Alphaproteobacteria	Rickettsiales	Rickettsiaceae	Rickettsia prowazekii str. RpGvF24	yes	1	0	0	0	0	0	0	0	0	0	0	0	0	0	2	0	0	0	0	0	0
RIPR009	NC_020993	Bacteria	Proteobacteria	Alphaproteobacteria	Rickettsiales	Rickettsiaceae	Rickettsia prowazekii str. Breinl	yes	1	0	0	0	0	0	0	0	0	0	0	0	0	0	4	0	0	0	0	0	0
RIPR010	NC_020992	Bacteria	Proteobacteria	Alphaproteobacteria	Rickettsiales	Rickettsiaceae	Rickettsia prowazekii str. NMRC Madrid E	yes	1	0	0	0	0	0	0	0	0	0	0	0	0	0	4	0	0	0	0	0	0
RIRH001	NC_017042, NC_017055	Bacteria	Proteobacteria	Alphaproteobacteria	Rickettsiales	Rickettsiaceae	Rickettsia rhipicephali str. 3-7-female6-CWPP	yes	1	0	0	0	0	0	0	0	0	0	0	0	0	0	5	0	0	0	0	0	0
RIRI001	NC_009882	Bacteria	Proteobacteria	Alphaproteobacteria	Rickettsiales	Rickettsiaceae	Rickettsia rickettsii str. 'Sheila Smith'	yes	1	0	0	0	0	0	0	0	0	0	0	0	0	0	4	0	0	0	0	0	0
RIRI002	NC_010263	Bacteria	Proteobacteria	Alphaproteobacteria	Rickettsiales	Rickettsiaceae	Rickettsia rickettsii str. Iowa	yes	1	0	0	0	0	0	0	0	0	0	0	0	0	0	4	0	0	0	0	0	0
RIRI003	NC_016909	Bacteria	Proteobacteria	Alphaproteobacteria	Rickettsiales	Rickettsiaceae	Rickettsia rickettsii str. Arizona	yes	1	0	0	0	0	0	0	0	0	0	0	0	0	0	5	0	0	0	0	0	0
RIRI004	NC_016913	Bacteria	Proteobacteria	Alphaproteobacteria	Rickettsiales	Rickettsiaceae	Rickettsia rickettsii str. Brazil	yes	1	0	0	0	0	0	0	0	0	0	0	0	0	0	5	0	0	0	0	0	0
RIRI005	NC_016908	Bacteria	Proteobacteria	Alphaproteobacteria	Rickettsiales	Rickettsiaceae	Rickettsia rickettsii str. Colombia	yes	1	0	0	0	0	0	0	0	0	0	0	0	0	0	5	0	0	0	0	0	0
[truncated: 644 more rows]
