# Supplementary material for: Identification of protein secretion systems in bacterial genomes
Source: Sci Rep. 2016 Mar 16;6:23080. doi: 10.1038/srep23080 (PMC4793230; doi:10.1038/srep23080)
Supplement: Supplementary Table S7 [file srep23080-s3.xls]

## Sheet: Comparison_TXSScan-T346Hunter.x
Refseq_ID	Taxid	Strain	Taxonomy	NF_T3SS of T346Hunter.pone.0119317.s003	T3SS_txsscan	Diff_T3SS_TXSScan-Hunter	T6SS of T346Hunter.pone.0119317.s003	T6SS_txsscan	Diff_T6SS_TXSScan-Hunter	Replicon_gembases_1113a
NC_009927	329726	Acaryochloris marina MBIC11017 plasmid pREB2, complete sequence.	Bacteria; Cyanobacteria; Chroococcales; Acaryochloris.	0	0	0	0	0	0	ACMA001p02a
NC_013209	634452	Acetobacter pasteurianus IFO 3283-01, complete genome.	Bacteria; Proteobacteria; Alphaproteobacteria; Rhodospirillales; Acetobacteraceae; Acetobacter.	0	0	0	0	0	0	ACPA001c01a
NC_017150	634458	Acetobacter pasteurianus IFO 3283-01-42C, complete genome.	Bacteria; Proteobacteria; Alphaproteobacteria; Rhodospirillales; Acetobacteraceae; Acetobacter.	0	0	0	0	0	0	ACPA007c01a
NC_017100	634453	Acetobacter pasteurianus IFO 3283-03, complete genome.	Bacteria; Proteobacteria; Alphaproteobacteria; Rhodospirillales; Acetobacteraceae; Acetobacter.	0	0	0	0	0	0	ACPA002c01a
NC_017121	634454	Acetobacter pasteurianus IFO 3283-07, complete genome.	Bacteria; Proteobacteria; Alphaproteobacteria; Rhodospirillales; Acetobacteraceae; Acetobacter.	0	0	0	0	0	0	ACPA003c01a
NC_017108	634459	Acetobacter pasteurianus IFO 3283-12, complete genome.	Bacteria; Proteobacteria; Alphaproteobacteria; Rhodospirillales; Acetobacteraceae; Acetobacter.	0	0	0	0	0	0	ACPA008c01a
NC_017125	634455	Acetobacter pasteurianus IFO 3283-22, complete genome.	Bacteria; Proteobacteria; Alphaproteobacteria; Rhodospirillales; Acetobacteraceae; Acetobacter.	0	0	0	0	0	0	ACPA004c01a
NC_017146	634456	Acetobacter pasteurianus IFO 3283-26, complete genome.	Bacteria; Proteobacteria; Alphaproteobacteria; Rhodospirillales; Acetobacteraceae; Acetobacter.	0	0	0	0	0	0	ACPA005c01a
NC_017111	634457	Acetobacter pasteurianus IFO 3283-32, complete genome.	Bacteria; Proteobacteria; Alphaproteobacteria; Rhodospirillales; Acetobacteraceae; Acetobacter.	0	0	0	0	0	0	ACPA006c01a
NC_014640	762376	Achromobacter xylosoxidans A8 chromosome, complete genome.	Bacteria; Proteobacteria; Betaproteobacteria; Burkholderiales; Alcaligenaceae; Achromobacter.	0	0	0	2	2	0	ACXY001c01a
NC_014641	762376	Achromobacter xylosoxidans A8 plasmid pA81, complete sequence.	Bacteria; Proteobacteria; Betaproteobacteria; Burkholderiales; Alcaligenaceae; Achromobacter.	0	0	0	0	0	0	ACXY001p01a
NC_014642	762376	Achromobacter xylosoxidans A8 plasmid pA82, complete sequence.	Bacteria; Proteobacteria; Betaproteobacteria; Burkholderiales; Alcaligenaceae; Achromobacter.	0	0	0	0	0	0	ACXY001p02a
NC_021285	1167634	Achromobacter xylosoxidans NH44784-1996 complete genome.	Bacteria; Proteobacteria; Betaproteobacteria; Burkholderiales; Alcaligenaceae; Achromobacter.	1	1	0	1	1	0	ACXY002c01a
NC_009484	349163	Acidiphilium cryptum JF-5 chromosome, complete genome.	Bacteria; Proteobacteria; Alphaproteobacteria; Rhodospirillales; Acetobacteraceae; Acidiphilium.	0	0	0	2	1	-1	ACCR001c01a
NC_009469	349163	Acidiphilium cryptum JF-5 plasmid pACRY03, complete sequence.	Bacteria; Proteobacteria; Alphaproteobacteria; Rhodospirillales; Acetobacteraceae; Acidiphilium.	0	0	0	0	0	0	ACCR001p06a
NC_015186	926570	Acidiphilium multivorum AIU301, complete genome.	Bacteria; Proteobacteria; Alphaproteobacteria; Rhodospirillales; Acetobacteraceae; Acidiphilium.	0	0	0	2	1	-1	ACMU001c01a
NC_015178	926570	Acidiphilium multivorum AIU301 plasmid pACMV1, complete sequence.	Bacteria; Proteobacteria; Alphaproteobacteria; Rhodospirillales; Acetobacteraceae; Acidiphilium.	0	0	0	0	0	0	ACMU001p01a
NC_015187	926570	Acidiphilium multivorum AIU301 plasmid pACMV2, complete sequence.	Bacteria; Proteobacteria; Alphaproteobacteria; Rhodospirillales; Acetobacteraceae; Acidiphilium.	0	0	0	0	0	0	ACMU001p06a
NC_015850	990288	Acidithiobacillus caldus SM-1 chromosome, complete genome.	Bacteria; Proteobacteria; Gammaproteobacteria; Acidithiobacillales; Acidithiobacillaceae; Acidithiobacillus.	0	0	0	0	0	0	ACCD001c01a
NC_015942	743299	Acidithiobacillus ferrivorans SS3 chromosome, complete genome.	Bacteria; Proteobacteria; Gammaproteobacteria; Acidithiobacillales; Acidithiobacillaceae; Acidithiobacillus.	0	0	0	0	0	0	ACFR001c01a
NC_011761	243159	Acidithiobacillus ferrooxidans ATCC 23270, complete genome.	Bacteria; Proteobacteria; Gammaproteobacteria; Acidithiobacillales; Acidithiobacillaceae; Acidithiobacillus.	0	0	0	0	0	0	ACFE002c01a
NC_011206	380394	Acidithiobacillus ferrooxidans ATCC 53993 chromosome, complete genome.	Bacteria; Proteobacteria; Gammaproteobacteria; Acidithiobacillales; Acidithiobacillaceae; Acidithiobacillus.	0	0	0	0	0	0	ACFE001c01a
NC_012483	240015	Acidobacterium capsulatum ATCC 51196, complete genome.	Bacteria; Acidobacteria; Acidobacteriales; Acidobacteriaceae; Acidobacterium.	0	0	0	0	0	0	ACCA001c01a
NC_015138	643561	Acidovorax avenae subsp. avenae ATCC 19860 chromosome, complete genome.	Bacteria; Proteobacteria; Betaproteobacteria; Burkholderiales; Comamonadaceae; Acidovorax.	1	1	0	1	1	0	ACAV002c01a
NC_008752	397945	Acidovorax citrulli AAC00-1 chromosome, complete genome.	Bacteria; Proteobacteria; Betaproteobacteria; Burkholderiales; Comamonadaceae; Acidovorax.	1	1	0	1	1	0	ACAV001c01a
NC_011992	535289	Acidovorax ebreus TPSY chromosome, complete genome.	Bacteria; Proteobacteria; Betaproteobacteria; Burkholderiales; Comamonadaceae; Acidovorax.	0	0	0	0	0	0	DISP001c01a
NC_008782	232721	Acidovorax sp. JS42 chromosome, complete genome.	Bacteria; Proteobacteria; Betaproteobacteria; Burkholderiales; Comamonadaceae; Acidovorax.	0	0	0	0	0	0	ACJS001c01a
NC_008765	232721	Acidovorax sp. JS42 plasmid pAOVO01, complete sequence.	Bacteria; Proteobacteria; Betaproteobacteria; Burkholderiales; Comamonadaceae; Acidovorax.	0	0	0	0	0	0	ACJS001p02a
NC_008766	232721	Acidovorax sp. JS42 plasmid pAOVO02, complete sequence.	Bacteria; Proteobacteria; Betaproteobacteria; Burkholderiales; Comamonadaceae; Acidovorax.	0	0	0	0	0	0	ACJS001p01a
NC_018708	358220	Acidovorax sp. KKS102 chromosome, complete genome.	Bacteria; Proteobacteria; Betaproteobacteria; Burkholderiales; Comamonadaceae; Acidovorax.	0	0	0	0	0	0	ACKK001c01a
NC_017162	696749	Acinetobacter baumannii 1656-2 chromosome, complete genome.	Bacteria; Proteobacteria; Gammaproteobacteria; Pseudomonadales; Moraxellaceae; Acinetobacter; Acinetobacter calcoaceticus/baumannii	0	0	0	1	1	0	ACBA008c01a
NC_017163	696749	Acinetobacter baumannii 1656-2 plasmid ABKp1, complete sequence.	Bacteria; Proteobacteria; Gammaproteobacteria; Pseudomonadales; Moraxellaceae; Acinetobacter; Acinetobacter calcoaceticus/baumannii	0	0	0	0	0	0	ACBA008p01a
NC_011586	480119	Acinetobacter baumannii AB0057 chromosome, complete genome.	Bacteria; Proteobacteria; Gammaproteobacteria; Pseudomonadales; Moraxellaceae; Acinetobacter; Acinetobacter calcoaceticus/baumannii	0	0	0	1	1	0	ACBA006c01a
NC_011595	557600	Acinetobacter baumannii AB307-0294, complete genome.	Bacteria; Proteobacteria; Gammaproteobacteria; Pseudomonadales; Moraxellaceae; Acinetobacter; Acinetobacter calcoaceticus/baumannii	0	0	0	1	1	0	ACBA005c01a
NC_010611	405416	Acinetobacter baumannii ACICU chromosome, complete genome.	Bacteria; Proteobacteria; Gammaproteobacteria; Pseudomonadales; Moraxellaceae; Acinetobacter; Acinetobacter calcoaceticus/baumannii	0	0	0	1	1	0	ACBA004c01a
NC_010606	405416	Acinetobacter baumannii ACICU plasmid pACICU2, complete sequence.	Bacteria; Proteobacteria; Gammaproteobacteria; Pseudomonadales; Moraxellaceae; Acinetobacter; Acinetobacter calcoaceticus/baumannii	0	0	0	0	0	0	ACBA004p02a
NC_009085	400667	Acinetobacter baumannii ATCC 17978, complete genome.	Bacteria; Proteobacteria; Gammaproteobacteria; Pseudomonadales; Moraxellaceae; Acinetobacter; Acinetobacter calcoaceticus/baumannii	0	0	0	1	0	-1	ACBA001c01a
NC_010410	509173	Acinetobacter baumannii AYE chromosome, complete genome.	Bacteria; Proteobacteria; Gammaproteobacteria; Pseudomonadales; Moraxellaceae; Acinetobacter; Acinetobacter calcoaceticus/baumannii	0	0	0	1	1	0	ACBA003c01a
NC_021726	1096995	Acinetobacter baumannii BJAB07104, complete genome.	Bacteria; Proteobacteria; Gammaproteobacteria; Pseudomonadales; Moraxellaceae; Acinetobacter; Acinetobacter calcoaceticus/baumannii	0	0	0	1	1	0	ACBA012c01a
NC_021727	1096995	Acinetobacter baumannii BJAB07104 plasmid p1BJAB07104, complete sequence.	Bacteria; Proteobacteria; Gammaproteobacteria; Pseudomonadales; Moraxellaceae; Acinetobacter; Acinetobacter calcoaceticus/baumannii	0	0	0	0	0	0	ACBA012p01a
NC_021733	1096996	Acinetobacter baumannii BJAB0715, complete genome.	Bacteria; Proteobacteria; Gammaproteobacteria; Pseudomonadales; Moraxellaceae; Acinetobacter; Acinetobacter calcoaceticus/baumannii	0	0	0	1	1	0	ACBA013c01a
NC_021729	1096997	Acinetobacter baumannii BJAB0868, complete genome.	Bacteria; Proteobacteria; Gammaproteobacteria; Pseudomonadales; Moraxellaceae; Acinetobacter; Acinetobacter calcoaceticus/baumannii	0	0	0	1	1	0	ACBA014c01a
NC_021731	1096997	Acinetobacter baumannii BJAB0868 plasmid p2BJAB0868, complete sequence.	Bacteria; Proteobacteria; Gammaproteobacteria; Pseudomonadales; Moraxellaceae; Acinetobacter; Acinetobacter calcoaceticus/baumannii	0	0	0	0	0	0	ACBA014p02a
NC_017847	889738	Acinetobacter baumannii MDR-TJ chromosome, complete genome.	Bacteria; Proteobacteria; Gammaproteobacteria; Pseudomonadales; Moraxellaceae; Acinetobacter; Acinetobacter calcoaceticus/baumannii	0	0	0	1	1	0	ACBA010c01a
NC_017848	889738	Acinetobacter baumannii MDR-TJ plasmid pABTJ1, complete sequence.	Bacteria; Proteobacteria; Gammaproteobacteria; Pseudomonadales; Moraxellaceae; Acinetobacter; Acinetobacter calcoaceticus/baumannii	0	0	0	0	0	0	ACBA010p01a
NC_017171	497978	Acinetobacter baumannii MDR-ZJ06 chromosome, complete genome.	Bacteria; Proteobacteria; Gammaproteobacteria; Pseudomonadales; Moraxellaceae; Acinetobacter; Acinetobacter calcoaceticus/baumannii	0	0	0	1	1	0	ACBA007c01a
NC_010400	509170	Acinetobacter baumannii SDF chromosome, complete genome.	Bacteria; Proteobacteria; Gammaproteobacteria; Pseudomonadales; Moraxellaceae; Acinetobacter; Acinetobacter calcoaceticus/baumannii	0	0	0	1	1	0	ACBA002c01a
NC_017387	980514	Acinetobacter baumannii TCDC-AB0715 chromosome, complete genome.	Bacteria; Proteobacteria; Gammaproteobacteria; Pseudomonadales; Moraxellaceae; Acinetobacter; Acinetobacter calcoaceticus/baumannii	0	0	0	1	1	0	ACBA009c01a
NC_017166	980514	Acinetobacter baumannii TCDC-AB0715 plasmid p2ABTCDC0715, complete sequence.	Bacteria; Proteobacteria; Gammaproteobacteria; Pseudomonadales; Moraxellaceae; Acinetobacter; Acinetobacter calcoaceticus/baumannii	0	0	0	0	0	0	ACBA009p02a
NC_018706	1100841	Acinetobacter baumannii TYTH-1 chromosome, complete genome.	Bacteria; Proteobacteria; Gammaproteobacteria; Pseudomonadales; Moraxellaceae; Acinetobacter; Acinetobacter calcoaceticus/baumannii	0	0	0	1	1	0	ACBA011c01a
NC_016603	871585	Acinetobacter calcoaceticus PHEA-2 chromosome, complete genome.	Bacteria; Proteobacteria; Gammaproteobacteria; Pseudomonadales; Moraxellaceae; Acinetobacter; Acinetobacter calcoaceticus/baumannii	0	0	0	1	1	0	ACCL001c01a
NC_014259	436717	Acinetobacter oleivorans DR1 chromosome, complete genome.	Bacteria; Proteobacteria; Gammaproteobacteria; Pseudomonadales; Moraxellaceae; Acinetobacter.	0	0	0	1	1	0	ACDR001c01a
NC_005966	62977	Acinetobacter sp. ADP1 chromosome, complete genome.	Bacteria; Proteobacteria; Gammaproteobacteria; Pseudomonadales; Moraxellaceae; Acinetobacter.	0	0	0	1	1	0	ACSP001c01a
NC_017964	1036672	Advenella kashmirensis WT001 chromosome, complete genome.	Bacteria; Proteobacteria; Betaproteobacteria; Burkholderiales; Alcaligenaceae.	0	0	0	2	0	-2	ADKA001c01a
NC_017965	1036672	Advenella kashmirensis WT001 plasmid pWTk445, complete sequence.	Bacteria; Proteobacteria; Betaproteobacteria; Burkholderiales; Alcaligenaceae.	0	0	0	0	0	0	ADKA001p01a
NC_008570	380703	Aeromonas hydrophila subsp. hydrophila ATCC 7966 chromosome, complete genome.	Bacteria; Proteobacteria; Gammaproteobacteria; Aeromonadales; Aeromonadaceae; Aeromonas.	0	0	0	1	1	0	AEHY001c01a
NC_009348	382245	Aeromonas salmonicida subsp. salmonicida A449, complete genome.	Bacteria; Proteobacteria; Gammaproteobacteria; Aeromonadales; Aeromonadaceae; Aeromonas.	0	0	0	1	0	-1	AESA001c01a
NC_009349	382245	Aeromonas salmonicida subsp. salmonicida A449 plasmid 4, complete sequence.	Bacteria; Proteobacteria; Gammaproteobacteria; Aeromonadales; Aeromonadaceae; Aeromonas.	0	0	0	0	0	0	AESA001p01a
NC_009350	382245	Aeromonas salmonicida subsp. salmonicida A449 plasmid 5, complete sequence.	Bacteria; Proteobacteria; Gammaproteobacteria; Aeromonadales; Aeromonadaceae; Aeromonas.	1	1	0	0	0	0	AESA001p02a
NC_016513	754507	Aggregatibacter actinomycetemcomitans ANH9381 chromosome, complete genome.	Bacteria; Proteobacteria; Gammaproteobacteria; Pasteurellales; Pasteurellaceae; Aggregatibacter.	0	0	0	0	0	0	AGAC002c01a
NC_017846	694569	Aggregatibacter actinomycetemcomitans D7S-1 chromosome, complete genome.	Bacteria; Proteobacteria; Gammaproteobacteria; Pasteurellales; Pasteurellaceae; Aggregatibacter.	0	0	0	0	0	0	AGAC003c01a
NC_012913	634176	Aggregatibacter aphrophilus NJ8700 chromosome, complete genome.	Bacteria; Proteobacteria; Gammaproteobacteria; Pasteurellales; Pasteurellaceae; Aggregatibacter.	0	0	0	1	1	0	AGAP001c01a
NC_003063	176299	Agrobacterium tumefaciens str. C58 chromosome linear, complete sequence.	Bacteria; Proteobacteria; Alphaproteobacteria; Rhizobiales; Rhizobiaceae; Rhizobium/Agrobacterium group; Agrobacterium;	0	0	0	1	1	0	AGTU001c02a
NC_003064	176299	Agrobacterium tumefaciens str. C58 plasmid At, complete sequence.	Bacteria; Proteobacteria; Alphaproteobacteria; Rhizobiales; Rhizobiaceae; Rhizobium/Agrobacterium group; Agrobacterium;	0	0	0	0	0	0	AGTU001p01a
NC_003065	176299	Agrobacterium tumefaciens str. C58 plasmid Ti, complete sequence.	Bacteria; Proteobacteria; Alphaproteobacteria; Rhizobiales; Rhizobiaceae; Rhizobium/Agrobacterium group; Agrobacterium;	0	0	0	0	0	0	AGTU001p02a
NC_011985	311403	Agrobacterium radiobacter K84 chromosome 1, complete genome.	Bacteria; Proteobacteria; Alphaproteobacteria; Rhizobiales; Rhizobiaceae; Rhizobium/Agrobacterium group; Agrobacterium;	0	0	0	0	0	0	AGRA001c01a
NC_011983	311403	Agrobacterium radiobacter K84 chromosome 2, complete genome.	Bacteria; Proteobacteria; Alphaproteobacteria; Rhizobiales; Rhizobiaceae; Rhizobium/Agrobacterium group; Agrobacterium;	1	0	-1	0	0	0	AGRA001c02a
NC_011990	311403	Agrobacterium radiobacter K84 plasmid pAtK84b, complete sequence.	Bacteria; Proteobacteria; Alphaproteobacteria; Rhizobiales; Rhizobiaceae; Rhizobium/Agrobacterium group; Agrobacterium;	0	0	0	0	0	0	AGRA001p02a
NC_011987	311403	Agrobacterium radiobacter K84 plasmid pAtK84c, complete sequence.	Bacteria; Proteobacteria; Alphaproteobacteria; Rhizobiales; Rhizobiaceae; Rhizobium/Agrobacterium group; Agrobacterium;	0	0	0	0	0	0	AGRA001p01a
NC_015508	861208	Agrobacterium sp. H13-3 chromosome linear, complete sequence.	Bacteria; Proteobacteria; Alphaproteobacteria; Rhizobiales; Rhizobiaceae; Rhizobium/Agrobacterium group; Agrobacterium.	0	0	0	1	1	0	AGH1001c02a
NC_015184	861208	Agrobacterium sp. H13-3 plasmid pAspH13-3a, complete sequence.	Bacteria; Proteobacteria; Alphaproteobacteria; Rhizobiales; Rhizobiaceae; Rhizobium/Agrobacterium group; Agrobacterium.	0	0	0	0	0	0	AGH1001p01a
NC_011988	311402	Agrobacterium vitis S4 chromosome 2, complete genome.	Bacteria; Proteobacteria; Alphaproteobacteria; Rhizobiales; Rhizobiaceae; Rhizobium/Agrobacterium group; Agrobacterium.	0	0	0	1	0	-1	AGVI001c02a
NC_011986	311402	Agrobacterium vitis S4 plasmid pAtS4a, complete sequence.	Bacteria; Proteobacteria; Alphaproteobacteria; Rhizobiales; Rhizobiaceae; Rhizobium/Agrobacterium group; Agrobacterium.	0	0	0	0	0	0	AGVI001p02a
NC_011991	311402	Agrobacterium vitis S4 plasmid pAtS4b, complete sequence.	Bacteria; Proteobacteria; Alphaproteobacteria; Rhizobiales; Rhizobiaceae; Rhizobium/Agrobacterium group; Agrobacterium.	0	0	0	0	0	0	AGVI001p01a
NC_011984	311402	Agrobacterium vitis S4 plasmid pAtS4c, complete sequence.	Bacteria; Proteobacteria; Alphaproteobacteria; Rhizobiales; Rhizobiaceae; Rhizobium/Agrobacterium group; Agrobacterium.	0	0	0	0	0	0	AGVI001p03a
NC_011982	311402	Agrobacterium vitis S4 plasmid pTiS4, complete sequence.	Bacteria; Proteobacteria; Alphaproteobacteria; Rhizobiales; Rhizobiaceae; Rhizobium/Agrobacterium group; Agrobacterium.	0	0	0	0	0	0	AGVI001p04a
NC_020453	1245469	Bradyrhizobium oligotrophicum S58 DNA, complete genome.	Bacteria; Proteobacteria; Alphaproteobacteria; Rhizobiales; Bradyrhizobiaceae; Bradyrhizobium.	1	1	0	0	0	0	BROL001c01a
NC_018691	930169	Alcanivorax dieselolei B5 chromosome, complete genome.	Bacteria; Proteobacteria; Gammaproteobacteria; Oceanospirillales; Alcanivoracaceae; Alcanivorax.	0	0	0	1	1	0	ALDI001c01a
NC_014910	596153	Alicycliphilus denitrificans BC chromosome, complete genome.	Bacteria; Proteobacteria; Betaproteobacteria; Burkholderiales; Comamonadaceae; Alicycliphilus.	0	0	0	0	0	0	ALDE001c01a
NC_014911	596153	Alicycliphilus denitrificans BC plasmid pALIDE02, complete sequence.	Bacteria; Proteobacteria; Betaproteobacteria; Burkholderiales; Comamonadaceae; Alicycliphilus.	0	0	0	0	0	0	ALDE001p02a
NC_015422	596154	Alicycliphilus denitrificans K601 chromosome, complete genome.	Bacteria; Proteobacteria; Betaproteobacteria; Burkholderiales; Comamonadaceae; Alicycliphilus.	0	0	0	0	0	0	ALDE002c01a
NC_011312	316275	Aliivibrio salmonicida LFI1238 chromosome chromosome 1, complete sequence.	Bacteria; Proteobacteria; Gammaproteobacteria; Vibrionales; Vibrionaceae; Aliivibrio.	0	0	0	2	2	0	ALSA001c01a
NC_011311	316275	Aliivibrio salmonicida LFI1238 plasmid pVSAL840, complete sequence.	Bacteria; Proteobacteria; Gammaproteobacteria; Vibrionales; Vibrionaceae; Aliivibrio.	0	0	0	0	0	0	ALSA001p04a
NC_018011	679935	Alistipes finegoldii DSM 17242 chromosome, complete genome.	Bacteria; Bacteroidetes; Bacteroidia; Bacteroidales; Rikenellaceae; Alistipes.	0	0	0	0	0	0	ALFI001c01a
NC_008340	187272	Alkalilimnicola ehrlichii MLHE-1 chromosome, complete genome.	Bacteria; Proteobacteria; Gammaproteobacteria; Chromatiales; Ectothiorhodospiraceae; Alkalilimnicola.	0	0	0	1	1	0	ALEH001c01a
NC_019393	1004786	Alteromonas macleodii AltDE1 chromosome, complete genome.	Bacteria; Proteobacteria; Gammaproteobacteria; Alteromonadales; Alteromonadaceae; Alteromonas.	0	0	0	0	0	0	ALMA006c01a
NC_019394	1004786	Alteromonas macleodii AltDE1 plasmid pAMDE1-300, complete sequence.	Bacteria; Proteobacteria; Gammaproteobacteria; Alteromonadales; Alteromonadaceae; Alteromonas.	0	0	0	0	0	0	ALMA006p01a
NC_021709	1300253	Alteromonas macleodii str. 'English Channel 615' plasmid, complete sequence.	Bacteria; Proteobacteria; Gammaproteobacteria; Alteromonadales; Alteromonadaceae; Alteromonas.	0	0	0	0	0	0	ALMA007p01a
NC_021710	1300255	Alteromonas macleodii str. 'Ionian Sea U4', complete genome.	Bacteria; Proteobacteria; Gammaproteobacteria; Alteromonadales; Alteromonadaceae; Alteromonas.	0	0	0	0	0	0	ALMA008c01a
NC_021711	1300255	Alteromonas macleodii str. 'Ionian Sea U4' plasmid, complete sequence.	Bacteria; Proteobacteria; Gammaproteobacteria; Alteromonadales; Alteromonadaceae; Alteromonas.	0	0	0	0	0	0	ALMA008p01a
NC_021714	1300259	Alteromonas macleodii str. 'Ionian Sea UM4b', complete genome.	Bacteria; Proteobacteria; Gammaproteobacteria; Alteromonadales; Alteromonadaceae; Alteromonas.	0	0	0	0	0	0	ALMA011c01a
NC_021713	1300258	Alteromonas macleodii str. 'Ionian Sea UM7', complete genome.	Bacteria; Proteobacteria; Gammaproteobacteria; Alteromonadales; Alteromonadaceae; Alteromonas.	0	0	0	0	0	0	ALMA012c01a
NC_021718	1300258	Alteromonas macleodii str. 'Ionian Sea UM7' plasmid, complete sequence.	Bacteria; Proteobacteria; Gammaproteobacteria; Alteromonadales; Alteromonadaceae; Alteromonas.	0	0	0	0	0	0	ALMA012p01a
NC_015554	715451	Alteromonas sp. SN2 chromosome, complete genome.	Bacteria; Proteobacteria; Gammaproteobacteria; Alteromonadales; Alteromonadaceae; Alteromonas.	0	0	0	0	0	0	ALSN001c01a
NC_011891	455488	Anaeromyxobacter dehalogenans 2CP-1 chromosome, complete genome.	Bacteria; Proteobacteria; Deltaproteobacteria; Myxococcales; Cystobacterineae; Myxococcaceae; Anaeromyxobacter.	1	0	-1	0	0	0	ANDE002c01a
NC_007760	290397	Anaeromyxobacter dehalogenans 2CP-C chromosome, complete genome.	Bacteria; Proteobacteria; Deltaproteobacteria; Myxococcales; Cystobacterineae; Myxococcaceae; Anaeromyxobacter.	1	0	-1	0	0	0	ANDE001c01a
NC_009675	404589	Anaeromyxobacter sp. Fw109-5 chromosome, complete genome.	Bacteria; Proteobacteria; Deltaproteobacteria; Myxococcales; Cystobacterineae; Myxococcaceae; Anaeromyxobacter.	1	0	-1	0	0	0	ANSF001c01a
NC_011145	447217	Anaeromyxobacter sp. K chromosome, complete genome.	Bacteria; Proteobacteria; Deltaproteobacteria; Myxococcales; Cystobacterineae; Myxococcaceae; Anaeromyxobacter.	1	0	-1	0	0	0	ANSP001c01a
NC_013532	574556	Anaplasma centrale str. Israel chromosome, complete genome.	Bacteria; Proteobacteria; Alphaproteobacteria; Rickettsiales; Anaplasmataceae; Anaplasma.	0	0	0	0	0	0	ANCE001c01a
NC_012026	320483	Anaplasma marginale str. Florida, complete genome.	Bacteria; Proteobacteria; Alphaproteobacteria; Rickettsiales; Anaplasmataceae; Anaplasma.	0	0	0	0	0	0	ANMA002c01a
NC_004842	234826	Anaplasma marginale str. St. Maries, complete genome.	Bacteria; Proteobacteria; Alphaproteobacteria; Rickettsiales; Anaplasmataceae; Anaplasma.	0	0	0	0	0	0	ANMA001c01a
NC_007797	212042	Anaplasma phagocytophilum HZ, complete genome.	Bacteria; Proteobacteria; Alphaproteobacteria; Rickettsiales; Anaplasmataceae; Anaplasma; phagocytophilum group.	0	0	0	0	0	0	ANPH001c01a
NC_021881	1184254	Anaplasma phagocytophilum str. Dog2 genome.	Bacteria; Proteobacteria; Alphaproteobacteria; Rickettsiales; Anaplasmataceae; Anaplasma; phagocytophilum group.	0	0	0	0	0	0	ANPH002c01a
NC_021879	1184253	Anaplasma phagocytophilum str. HZ2, complete genome.	Bacteria; Proteobacteria; Alphaproteobacteria; Rickettsiales; Anaplasmataceae; Anaplasma; phagocytophilum group.	0	0	0	0	0	0	ANPH003c01a
NC_021880	1173064	Anaplasma phagocytophilum str. JM, complete genome.	Bacteria; Proteobacteria; Alphaproteobacteria; Rickettsiales; Anaplasmataceae; Anaplasma; phagocytophilum group.	0	0	0	0	0	0	ANPH004c01a
NC_014166	572480	Arcobacter nitrofigilis DSM 7299 chromosome, complete genome.	Bacteria; Proteobacteria; Epsilonproteobacteria; Campylobacterales; Campylobacteraceae; Arcobacter.	0	0	0	1	1	0	ARNI001c01a
NC_017192	944547	Arcobacter sp. L, complete genome.	Bacteria; Proteobacteria; Epsilonproteobacteria; Campylobacterales; Campylobacteraceae; Arcobacter.	0	0	0	1	1	0	ARLL001c01a
NC_006513	76114	Aromatoleum aromaticum EbN1 chromosome, complete genome.	Bacteria; Proteobacteria; Betaproteobacteria; Rhodocyclales; Rhodocyclaceae; Aromatoleum.	0	0	0	0	0	0	AZSP001c01a
NC_014816	573065	Asticcacaulis excentricus CB 48 chromosome 1, complete sequence.	Bacteria; Proteobacteria; Alphaproteobacteria; Caulobacterales; Caulobacteraceae; Asticcacaulis.	0	0	0	0	0	0	ASEX001c01a
NC_014817	573065	Asticcacaulis excentricus CB 48 chromosome 2, complete sequence.	Bacteria; Proteobacteria; Alphaproteobacteria; Caulobacterales; Caulobacteraceae; Asticcacaulis.	0	0	0	0	0	0	ASEX001c02a
NC_014819	573065	Asticcacaulis excentricus CB 48 plasmid pASTEX02, complete sequence.	Bacteria; Proteobacteria; Alphaproteobacteria; Caulobacterales; Caulobacteraceae; Asticcacaulis.	0	0	0	0	0	0	ASEX001p02a
NC_008702	62928	Azoarcus sp. BH72 chromosome, complete genome.	Bacteria; Proteobacteria; Betaproteobacteria; Rhodocyclales; Rhodocyclaceae; Azoarcus.	0	0	0	2	2	0	AZSP002c01a
NC_006823	76114	Azoarcus sp. EbN1 plasmid 1, complete sequence.	Bacteria; Proteobacteria; Betaproteobacteria; Rhodocyclales; Rhodocyclaceae; Aromatoleum.	0	0	0	0	0	0	AZSP001p01a
NC_006824	76114	Azoarcus sp. EbN1 plasmid 2, complete sequence.	Bacteria; Proteobacteria; Betaproteobacteria; Rhodocyclales; Rhodocyclaceae; Aromatoleum.	0	0	0	0	0	0	AZSP001p02a
NC_020516	748247	Azoarcus sp. KH32C DNA, complete genome.	Bacteria; Proteobacteria; Betaproteobacteria; Rhodocyclales; Rhodocyclaceae; Azoarcus.	0	0	0	1	1	0	AZKH001c01a
NC_009937	438753	Azorhizobium caulinodans ORS 571 chromosome, complete genome.	Bacteria; Proteobacteria; Alphaproteobacteria; Rhizobiales; Xanthobacteraceae; Azorhizobium.	0	0	0	1	1	0	AZCA001c01a
NC_016594	1064539	Azospirillum brasilense Sp245 plasmid AZOBR_p1, complete sequence.	Bacteria; Proteobacteria; Alphaproteobacteria; Rhodospirillales; Rhodospirillaceae; Azospirillum.	0	0	0	1	0	-1	AZBR001p01a
NC_016619	1064539	Azospirillum brasilense Sp245 plasmid AZOBR_p5, complete sequence.	Bacteria; Proteobacteria; Alphaproteobacteria; Rhodospirillales; Rhodospirillaceae; Azospirillum.	0	0	0	0	0	0	AZBR001p06a
NC_016622	862719	Azospirillum lipoferum 4B, complete genome.	Bacteria; Proteobacteria; Alphaproteobacteria; Rhodospirillales; Rhodospirillaceae; Azospirillum.	0	0	0	1	1	0	AZLI001c01a
NC_016586	862719	Azospirillum lipoferum 4B plasmid AZO_p2, complete sequence.	Bacteria; Proteobacteria; Alphaproteobacteria; Rhodospirillales; Rhodospirillaceae; Azospirillum.	0	0	0	0	0	0	AZLI001p02a
NC_016623	862719	Azospirillum lipoferum 4B plasmid AZO_p3, complete sequence.	Bacteria; Proteobacteria; Alphaproteobacteria; Rhodospirillales; Rhodospirillaceae; Azospirillum.	0	0	0	1	0	-1	AZLI001p05a
NC_013854	137722	Azospirillum sp. B510 chromosome, complete genome.	Bacteria; Proteobacteria; Alphaproteobacteria; Rhodospirillales; Rhodospirillaceae; Azospirillum.	0	0	0	1	1	0	AZB5001c01a
NC_013855	137722	Azospirillum sp. B510 plasmid pAB510a, complete sequence.	Bacteria; Proteobacteria; Alphaproteobacteria; Rhodospirillales; Rhodospirillaceae; Azospirillum.	0	0	0	2	1	-1	AZB5001p01a
NC_021149	1283330	Azotobacter vinelandii CA, complete genome.	Bacteria; Proteobacteria; Gammaproteobacteria; Pseudomonadales; Pseudomonadaceae; Azotobacter.	0	0	0	2	1	-1	AZVI003c01a
NC_021150	1283331	Azotobacter vinelandii CA6, complete genome.	Bacteria; Proteobacteria; Gammaproteobacteria; Pseudomonadales; Pseudomonadaceae; Azotobacter.	0	0	0	2	1	-1	AZVI002c01a
NC_012560	322710	Azotobacter vinelandii DJ chromosome, complete genome.	Bacteria; Proteobacteria; Gammaproteobacteria; Pseudomonadales; Pseudomonadaceae; Azotobacter.	0	0	0	2	1	-1	AZVI001c01a
NC_014639	720555	Bacillus atrophaeus 1942 chromosome, complete genome.	Bacteria; Firmicutes; Bacillales; Bacillaceae; Bacillus.	0	0	0	0	0	0	BAAT001c01a
NC_007103	288681	Bacillus cereus E33L plasmid pE33L466, complete sequence.	Bacteria; Firmicutes; Bacillales; Bacillaceae; Bacillus; Bacillus cereus group.	0	0	0	0	0	0	BACE003p05a
NC_009848	315750	Bacillus pumilus SAFR-032 chromosome, complete genome.	Bacteria; Firmicutes; Bacillales; Bacillaceae; Bacillus.	0	0	0	0	0	0	BAPU001c01a
NC_017743	1127744	Bacillus sp. JS chromosome, complete genome.	Bacteria; Firmicutes; Bacillales; Bacillaceae; Bacillus.	0	0	0	0	0	0	BAJS001c01a
NC_017196	645657	Bacillus subtilis subsp. natto BEST195, complete genome, *** SEQUENCING IN PROGRESS ***.	Bacteria; Firmicutes; Bacilli; Bacillales; Bacillaceae; Bacillus.	0	0	0	0	0	0	BASU008c01a
NC_020507	1147161	Bacillus subtilis subsp. subtilis 6051-HGW, complete genome.	Bacteria; Firmicutes; Bacilli; Bacillales; Bacillaceae; Bacillus.	0	0	0	0	0	0	BASU009c01a
NC_014172	714359	Bacillus thuringiensis BMB171 plasmid pBMB171, complete sequence.	Bacteria; Firmicutes; Bacillales; Bacillaceae; Bacillus; Bacillus cereus group.	0	0	0	0	0	0	BATU003p01a
NC_018510	1217737	Bacillus thuringiensis HD-789 plasmid p03, complete sequence.	Bacteria; Firmicutes; Bacilli; Bacillales; Bacillaceae; Bacillus; Bacillus cereus group.	0	0	0	0	0	0	BATU006p02a
NC_018689	1195464	Bacillus thuringiensis MC28 plasmid pMC429, complete sequence.	Bacteria; Firmicutes; Bacilli; Bacillales; Bacillaceae; Bacillus; Bacillus cereus group.	0	0	0	0	0	0	BATU007p03a
NC_017201	930170	Bacillus thuringiensis serovar finitimus YBT-020 plasmid pBMB26, complete sequence.	Bacteria; Firmicutes; Bacillales; Bacillaceae; Bacillus; Bacillus cereus group.	0	0	0	0	0	0	BATU004p01a
NC_016776	862962	Bacteroides fragilis 638R, complete genome.	Bacteria; Bacteroidetes; Bacteroidia; Bacteroidales; Bacteroidaceae; Bacteroides.	0	0	0	1	0	-1	BAFR003c01a
NC_003228	272559	Bacteroides fragilis NCTC 9343 chromosome, complete genome.	Bacteria; Bacteroidetes; Bacteroidia; Bacteroidales; Bacteroidaceae; Bacteroides.	0	0	0	1	0	-1	BAFR002c01a
NC_006347	295405	Bacteroides fragilis YCH46 chromosome, complete genome.	Bacteria; Bacteroidetes; Bacteroidia; Bacteroidales; Bacteroidaceae; Bacteroides.	0	0	0	2	0	-2	BAFR001c01a
NC_015164	667015	Bacteroides salanitronis DSM 18170 chromosome, complete genome.	Bacteria; Bacteroidetes; Bacteroidia; Bacteroidales; Bacteroidaceae; Bacteroides.	0	0	0	1	0	-1	BASA001c01a
NC_004663	226186	Bacteroides thetaiotaomicron VPI-5482 chromosome, complete genome.	Bacteria; Bacteroidetes; Bacteroidia; Bacteroidales; Bacteroidaceae; Bacteroides.	0	0	0	0	0	0	BATH001c01a
NC_020300	1094489	Bartonella australis Aust/NH1, complete genome.	Bacteria; Proteobacteria; Alphaproteobacteria; Rhizobiales; Bartonellaceae; Bartonella.	0	0	0	0	0	0	BAAU001c01a
NC_014932	696125	Bartonella clarridgeiae 73, complete genome.	Bacteria; Proteobacteria; Alphaproteobacteria; Rhizobiales; Bartonellaceae; Bartonella.	0	0	0	0	0	0	BACG001c01a
NC_012846	634504	Bartonella grahamii as4aup, complete genome.	Bacteria; Proteobacteria; Alphaproteobacteria; Rhizobiales; Bartonellaceae; Bartonella.	0	0	0	0	0	0	BAGR001c01a
NC_012847	634504	Bartonella grahamii as4aup plasmid pBGR3, complete sequence.	Bacteria; Proteobacteria; Alphaproteobacteria; Rhizobiales; Bartonellaceae; Bartonella.	0	0	0	0	0	0	BAGR001p01a
NC_005956	283166	Bartonella henselae str. Houston-1 chromosome, complete genome.	Bacteria; Proteobacteria; Alphaproteobacteria; Rhizobiales; Bartonellaceae; Bartonella.	0	0	0	0	0	0	BAHE001c01a
NC_018533	1225179	Bartonella quintana RM-11 chromosome, complete genome.	Bacteria; Proteobacteria; Alphaproteobacteria; Rhizobiales; Bartonellaceae; Bartonella.	0	0	0	0	0	0	BAQU002c01a
NC_005955	283165	Bartonella quintana str. Toulouse, complete genome.	Bacteria; Proteobacteria; Alphaproteobacteria; Rhizobiales; Bartonellaceae; Bartonella.	0	0	0	0	0	0	BAQU001c01a
NC_010161	382640	Bartonella tribocorum CIP 105476 chromosome, complete genome.	Bacteria; Proteobacteria; Alphaproteobacteria; Rhizobiales; Bartonellaceae; Bartonella.	0	0	0	0	0	0	BATR001c01a
NC_020301	1094497	Bartonella vinsonii subsp. berkhoffii str. Winnie, complete genome.	Bacteria; Proteobacteria; Alphaproteobacteria; Rhizobiales; Bartonellaceae; Bartonella.	0	0	0	0	0	0	BAVI001c01a
NC_010580	395963	Beijerinckia indica subsp. indica ATCC 9039 plasmid pBIND01, complete sequence.	Bacteria; Proteobacteria; Alphaproteobacteria; Rhizobiales; Beijerinckiaceae; Beijerinckia.	0	0	0	0	0	0	BEIN001p02a
NC_010645	360910	Bordetella avium 197N chromosome, complete genome.	Bacteria; Proteobacteria; Betaproteobacteria; Burkholderiales; Alcaligenaceae; Bordetella.	0	0	0	1	0	-1	BOAV001c01a
NC_019382	568707	Bordetella bronchiseptica 253, complete genome.	Bacteria; Proteobacteria; Betaproteobacteria; Burkholderiales; Alcaligenaceae; Bordetella.	1	1	0	1	1	0	BOBR003c01a
NC_018829	1208658	Bordetella bronchiseptica MO149, complete genome.	Bacteria; Proteobacteria; Betaproteobacteria; Burkholderiales; Alcaligenaceae; Bordetella.	1	1	0	1	1	0	BOBR002c01a
NC_002927	257310	Bordetella bronchiseptica RB50 chromosome, complete genome.	Bacteria; Proteobacteria; Betaproteobacteria; Burkholderiales; Alcaligenaceae; Bordetella.	1	1	0	1	1	0	BOBR001c01a
NC_002928	257311	Bordetella parapertussis 12822 chromosome, complete genome.	Bacteria; Proteobacteria; Betaproteobacteria; Burkholderiales; Alcaligenaceae; Bordetella.	1	1	0	1	1	0	BOPA001c01a
NC_018828	1208660	Bordetella parapertussis Bpp5, complete genome.	Bacteria; Proteobacteria; Betaproteobacteria; Burkholderiales; Alcaligenaceae; Bordetella.	1	1	0	1	0	-1	BOPA002c01a
NC_018518	568706	Bordetella pertussis 18323, complete genome.	Bacteria; Proteobacteria; Betaproteobacteria; Burkholderiales; Alcaligenaceae; Bordetella.	1	1	0	0	0	0	BOPE003c01a
NC_017223	1017264	Bordetella pertussis CS chromosome, complete genome.	Bacteria; Proteobacteria; Betaproteobacteria; Burkholderiales; Alcaligenaceae; Bordetella.	1	1	0	0	0	0	BOPE002c01a
NC_002929	257313	Bordetella pertussis Tohama I chromosome, complete genome.	Bacteria; Proteobacteria; Betaproteobacteria; Burkholderiales; Alcaligenaceae; Bordetella.	1	1	0	0	0	0	BOPE001c01a
NC_010170	340100	Bordetella petrii DSM 12804 chromosome, complete genome.	Bacteria; Proteobacteria; Betaproteobacteria; Burkholderiales; Alcaligenaceae; Bordetella.	0	0	0	2	2	0	BOPT001c01a
NC_004463	224911	Bradyrhizobium japonicum USDA 110 chromosome, complete genome.	Bacteria; Proteobacteria; Alphaproteobacteria; Rhizobiales; Bradyrhizobiaceae; Bradyrhizobium.	1	1	0	1	1	0	BRJA001c01a
NC_017249	1037409	Bradyrhizobium japonicum USDA 6, complete genome.	Bacteria; Proteobacteria; Alphaproteobacteria; Rhizobiales; Bradyrhizobiaceae; Bradyrhizobium.	1	1	0	1	1	0	BRJA002c01a
NC_009485	288000	Bradyrhizobium sp. BTAi1 chromosome, complete genome.	Bacteria; Proteobacteria; Alphaproteobacteria; Rhizobiales; Bradyrhizobiaceae; Bradyrhizobium.	0	0	0	0	0	0	BRSP002c01a
NC_009475	288000	Bradyrhizobium sp. BTAi1 plasmid pBBta01, complete sequence.	Bacteria; Proteobacteria; Alphaproteobacteria; Rhizobiales; Bradyrhizobiaceae; Bradyrhizobium.	0	0	0	0	0	0	BRSP002p01a
NC_016777	1104320	Brucella abortus A13334 chromosome 2, complete sequence.	Bacteria; Proteobacteria; Alphaproteobacteria; Rhizobiales; Brucellaceae; Brucella.	0	0	0	0	0	0	BRAB003c02a
NC_006933	262698	Brucella abortus bv. 1 str. 9-941 chromosome II, complete sequence.	Bacteria; Proteobacteria; Alphaproteobacteria; Rhizobiales; Brucellaceae; Brucella.	0	0	0	0	0	0	BRAB001c02a
NC_010740	430066	Brucella abortus S19 chromosome 2, complete sequence.	Bacteria; Proteobacteria; Alphaproteobacteria; Rhizobiales; Brucellaceae; Brucella.	0	0	0	0	0	0	BRAB002c02a
NC_010104	483179	Brucella canis ATCC 23365 chromosome II, complete sequence.	Bacteria; Proteobacteria; Alphaproteobacteria; Rhizobiales; Brucellaceae; Brucella.	0	0	0	0	0	0	BRCA001c02a
NC_016796	1104321	Brucella canis HSK A52141 chromosome 2, complete sequence.	Bacteria; Proteobacteria; Alphaproteobacteria; Rhizobiales; Brucellaceae; Brucella.	0	0	0	0	0	0	BRCA002c02a
NC_012442	546272	Brucella melitensis ATCC 23457 chromosome II, complete sequence.	Bacteria; Proteobacteria; Alphaproteobacteria; Rhizobiales; Brucellaceae; Brucella.	0	0	0	0	0	0	BRME003c01a
NC_007624	359391	Brucella melitensis biovar Abortus 2308 chromosome II, complete sequence.	Bacteria; Proteobacteria; Alphaproteobacteria; Rhizobiales; Brucellaceae; Brucella.	0	0	0	0	0	0	BRME002c02a
NC_003318	224914	Brucella melitensis bv. 1 str. 16M chromosome II, complete sequence.	Bacteria; Proteobacteria; Alphaproteobacteria; Rhizobiales; Brucellaceae; Brucella.	0	0	0	0	0	0	BRME001c02a
NC_017245	941967	Brucella melitensis M28 chromosome chromosome 2, complete sequence.	Bacteria; Proteobacteria; Alphaproteobacteria; Rhizobiales; Brucellaceae; Brucella.	0	0	0	0	0	0	BRME004c02a
NC_017247	703352	Brucella melitensis M5-90 chromosome chromosome II, complete sequence.	Bacteria; Proteobacteria; Alphaproteobacteria; Rhizobiales; Brucellaceae; Brucella.	0	0	0	0	0	0	BRME005c02a
NC_017283	1029825	Brucella melitensis NI chromosome chromosome II, complete sequence.	Bacteria; Proteobacteria; Alphaproteobacteria; Rhizobiales; Brucellaceae; Brucella.	0	0	0	0	0	0	BRME006c02a
NC_013118	568815	Brucella microti CCM 4915 chromosome 2, complete sequence.	Bacteria; Proteobacteria; Alphaproteobacteria; Rhizobiales; Brucellaceae; Brucella.	0	0	0	0	0	0	BRMI001c02a
NC_009504	444178	Brucella ovis ATCC 25840 chromosome II, complete sequence.	Bacteria; Proteobacteria; Alphaproteobacteria; Rhizobiales; Brucellaceae; Brucella.	0	0	0	0	0	0	BRAV001c02a
NC_015858	520461	Brucella pinnipedialis B2/94 chromosome 2, complete sequence.	Bacteria; Proteobacteria; Alphaproteobacteria; Rhizobiales; Brucellaceae; Brucella.	0	0	0	0	0	0	BRPN001c02a
NC_004311	204722	Brucella suis 1330 chromosome II, complete sequence.	Bacteria; Proteobacteria; Alphaproteobacteria; Rhizobiales; Brucellaceae; Brucella.	0	0	0	0	0	0	BRSU001c02a
NC_017250	204722	Brucella suis 1330 chromosome II, complete genome.	Bacteria; Proteobacteria; Alphaproteobacteria; Rhizobiales; Brucellaceae; Brucella.	0	0	0	0	0	0	BRSU003c02a
NC_010167	470137	Brucella suis ATCC 23445 chromosome II, complete genome.	Bacteria; Proteobacteria; Alphaproteobacteria; Rhizobiales; Brucellaceae; Brucella.	0	0	0	0	0	0	BRSU002c02a
NC_016775	1112912	Brucella suis VBI22 chromosome II, complete sequence.	Bacteria; Proteobacteria; Alphaproteobacteria; Rhizobiales; Brucellaceae; Brucella.	0	0	0	0	0	0	BRSU004c02a
NC_008390	339670	Burkholderia ambifaria AMMD chromosome 1, complete sequence.	Bacteria; Proteobacteria; Betaproteobacteria; Burkholderiales; Burkholderiaceae; Burkholderia; Burkholderia cepacia complex.	0	0	0	1	1	0	BUAM002c01a
NC_008391	339670	Burkholderia ambifaria AMMD chromosome 2, complete sequence.	Bacteria; Proteobacteria; Betaproteobacteria; Burkholderiales; Burkholderiaceae; Burkholderia; Burkholderia cepacia complex.	1	1	0	1	1	0	BUAM002c02a
NC_008392	339670	Burkholderia ambifaria AMMD chromosome 3, complete sequence.	Bacteria; Proteobacteria; Betaproteobacteria; Burkholderiales; Burkholderiaceae; Burkholderia; Burkholderia cepacia complex.	1	1	0	0	0	0	BUAM002c03a
NC_010551	398577	Burkholderia ambifaria MC40-6 chromosome 1, complete sequence.	Bacteria; Proteobacteria; Betaproteobacteria; Burkholderiales; Burkholderiaceae; Burkholderia; Burkholderia cepacia complex.	0	0	0	2	2	0	BUAM001c01a
NC_010552	398577	Burkholderia ambifaria MC40-6 chromosome 2, complete sequence.	Bacteria; Proteobacteria; Betaproteobacteria; Burkholderiales; Burkholderiaceae; Burkholderia; Burkholderia cepacia complex.	1	1	0	1	1	0	BUAM001c02a
NC_010557	398577	Burkholderia ambifaria MC40-6 chromosome 3, complete sequence.	Bacteria; Proteobacteria; Betaproteobacteria; Burkholderiales; Burkholderiaceae; Burkholderia; Burkholderia cepacia complex.	1	1	0	0	0	0	BUAM001c03a
NC_010553	398577	Burkholderia ambifaria MC40-6 plasmid pBMC401, complete sequence.	Bacteria; Proteobacteria; Betaproteobacteria; Burkholderiales; Burkholderiaceae; Burkholderia; Burkholderia cepacia complex.	0	0	0	1	1	0	BUAM001p01a
NC_008060	331271	Burkholderia cenocepacia AU 1054 chromosome 1, complete sequence.	Bacteria; Proteobacteria; Betaproteobacteria; Burkholderiales; Burkholderiaceae; Burkholderia; Burkholderia cepacia complex.	0	0	0	1	1	0	BUCC001c01a
NC_008061	331271	Burkholderia cenocepacia AU 1054 chromosome 2, complete sequence.	Bacteria; Proteobacteria; Betaproteobacteria; Burkholderiales; Burkholderiaceae; Burkholderia; Burkholderia cepacia complex.	1	1	0	0	0	0	BUCC001c02a
NC_008542	331272	Burkholderia cenocepacia HI2424 chromosome 1, complete sequence.	Bacteria; Proteobacteria; Betaproteobacteria; Burkholderiales; Burkholderiaceae; Burkholderia; Burkholderia cepacia complex.	0	0	0	1	1	0	BUCC003c01a
NC_008543	331272	Burkholderia cenocepacia HI2424 chromosome 2, complete sequence.	Bacteria; Proteobacteria; Betaproteobacteria; Burkholderiales; Burkholderiaceae; Burkholderia; Burkholderia cepacia complex.	1	1	0	0	0	0	BUCC003c02a
NC_008545	331272	Burkholderia cenocepacia HI2424 plasmid 1, complete sequence.	Bacteria; Proteobacteria; Betaproteobacteria; Burkholderiales; Burkholderiaceae; Burkholderia; Burkholderia cepacia complex.	0	0	0	0	0	0	BUCC003p01a
NC_011000	216591	Burkholderia cenocepacia J2315 chromosome 1, complete sequence.	Bacteria; Proteobacteria; Betaproteobacteria; Burkholderiales; Burkholderiaceae; Burkholderia; Burkholderia cepacia complex.	0	0	0	1	1	0	BUCC005c01a
NC_011001	216591	Burkholderia cenocepacia J2315 chromosome 2, complete sequence.	Bacteria; Proteobacteria; Betaproteobacteria; Burkholderiales; Burkholderiaceae; Burkholderia; Burkholderia cepacia complex.	1	1	0	0	0	0	BUCC005c02a
NC_011003	216591	Burkholderia cenocepacia J2315 plasmid pBCJ2315, complete sequence.	Bacteria; Proteobacteria; Betaproteobacteria; Burkholderiales; Burkholderiaceae; Burkholderia; Burkholderia cepacia complex.	0	0	0	0	0	0	BUCC005p01a
NC_010508	406425	Burkholderia cenocepacia MC0-3 chromosome 1, complete sequence.	Bacteria; Proteobacteria; Betaproteobacteria; Burkholderiales; Burkholderiaceae; Burkholderia; Burkholderia cepacia complex.	0	0	0	1	1	0	BUCC004c01a
NC_010515	406425	Burkholderia cenocepacia MC0-3 chromosome 2, complete sequence.	Bacteria; Proteobacteria; Betaproteobacteria; Burkholderiales; Burkholderiaceae; Burkholderia; Burkholderia cepacia complex.	2	2	0	0	0	0	BUCC004c03a
NC_008385	339670	Burkholderia cepacia AMMD plasmid 1, complete sequence.	Bacteria; Proteobacteria; Betaproteobacteria; Burkholderiales; Burkholderiaceae; Burkholderia; Burkholderia cepacia complex.	0	0	0	0	0	0	BUAM002p01a
NC_018513	1009846	Burkholderia cepacia GG4 chromosome 1, complete sequence.	Bacteria; Proteobacteria; Betaproteobacteria; Burkholderiales; Burkholderiaceae; Burkholderia; Burkholderia cepacia complex.	0	0	0	1	1	0	BUCE001c01a
NC_018514	1009846	Burkholderia cepacia GG4 chromosome 2, complete sequence.	Bacteria; Proteobacteria; Betaproteobacteria; Burkholderiales; Burkholderiaceae; Burkholderia; Burkholderia cepacia complex.	0	0	0	1	1	0	BUCE001c02a
NC_015381	999541	Burkholderia gladioli BSR3 chromosome 1, complete sequence.	Bacteria; Proteobacteria; Betaproteobacteria; Burkholderiales; Burkholderiaceae; Burkholderia.	0	0	0	1	1	0	BUGD001c01a
NC_015376	999541	Burkholderia gladioli BSR3 chromosome 2, complete sequence.	Bacteria; Proteobacteria; Betaproteobacteria; Burkholderiales; Burkholderiaceae; Burkholderia.	1	1	0	1	1	0	BUGD001c02a
NC_015377	999541	Burkholderia gladioli BSR3 plasmid bgla_2p, complete sequence.	Bacteria; Proteobacteria; Betaproteobacteria; Burkholderiales; Burkholderiaceae; Burkholderia.	0	0	0	0	0	0	BUGD001p01a
NC_015378	999541	Burkholderia gladioli BSR3 plasmid bgla_3p, complete sequence.	Bacteria; Proteobacteria; Betaproteobacteria; Burkholderiales; Burkholderiaceae; Burkholderia.	0	0	0	0	0	0	BUGD001p02a
NC_015383	999541	Burkholderia gladioli BSR3 plasmid bgla_4p, complete sequence.	Bacteria; Proteobacteria; Betaproteobacteria; Burkholderiales; Burkholderiaceae; Burkholderia.	0	0	0	1	1	0	BUGD001p04a
NC_012724	626418	Burkholderia glumae BGR1 chromosome 1, complete sequence.	Bacteria; Proteobacteria; Betaproteobacteria; Burkholderiales; Burkholderiaceae; Burkholderia.	0	0	0	1	1	0	BUGL001c01a
NC_012721	626418	Burkholderia glumae BGR1 chromosome 2, complete sequence.	Bacteria; Proteobacteria; Betaproteobacteria; Burkholderiales; Burkholderiaceae; Burkholderia.	1	1	0	4	3	-1	BUGL001c02a
NC_012720	626418	Burkholderia glumae BGR1 plasmid bglu_3p, complete sequence.	Bacteria; Proteobacteria; Betaproteobacteria; Burkholderiales; Burkholderiaceae; Burkholderia.	0	0	0	0	0	0	BUGL001p02a
NC_012725	626418	Burkholderia glumae BGR1 plasmid bglu_4p, complete sequence.	Bacteria; Proteobacteria; Betaproteobacteria; Burkholderiales; Burkholderiaceae; Burkholderia.	0	0	0	0	0	0	BUGL001p04a
NC_006349	243160	Burkholderia mallei ATCC 23344 chromosome 2, complete sequence.	Bacteria; Proteobacteria; Betaproteobacteria; Burkholderiales; Burkholderiaceae; Burkholderia; pseudomallei group.	2	2	0	4	3	-1	BUMA001c02a
NC_008835	412022	Burkholderia mallei NCTC 10229 chromosome II, complete sequence.	Bacteria; Proteobacteria; Betaproteobacteria; Burkholderiales; Burkholderiaceae; Burkholderia; pseudomallei group.	2	2	0	4	3	-1	BUMA003c01a
NC_009079	320389	Burkholderia mallei NCTC 10247 chromosome II, complete sequence.	Bacteria; Proteobacteria; Betaproteobacteria; Burkholderiales; Burkholderiaceae; Burkholderia; pseudomallei group.	2	2	0	4	3	-1	BUMA005c01a
NC_008784	320388	Burkholderia mallei SAVP1 chromosome II, complete sequence.	Bacteria; Proteobacteria; Betaproteobacteria; Burkholderiales; Burkholderiaceae; Burkholderia; pseudomallei group.	0	0	0	4	3	-1	BUMA002c01a
NC_010084	395019	Burkholderia multivorans ATCC 17616 chromosome 1, complete sequence.	Bacteria; Proteobacteria; Betaproteobacteria; Burkholderiales; Burkholderiaceae; Burkholderia; Burkholderia cepacia complex.	0	0	0	1	1	0	BUMU001c01a
NC_010804	395019	Burkholderia multivorans ATCC 17616 chromosome 1, complete sequence.	Bacteria; Proteobacteria; Betaproteobacteria; Burkholderiales; Burkholderiaceae; Burkholderia; Burkholderia cepacia complex.	0	0	0	1	1	0	BUMU002c01a
NC_010086	395019	Burkholderia multivorans ATCC 17616 chromosome 2, complete sequence.	Bacteria; Proteobacteria; Betaproteobacteria; Burkholderiales; Burkholderiaceae; Burkholderia; Burkholderia cepacia complex.	1	1	0	2	1	-1	BUMU001c02a
NC_010805	395019	Burkholderia multivorans ATCC 17616 chromosome 2, complete genome.	Bacteria; Proteobacteria; Betaproteobacteria; Burkholderiales; Burkholderiaceae; Burkholderia; Burkholderia cepacia complex.	1	1	0	1	1	0	BUMU002c02a
NC_010087	395019	Burkholderia multivorans ATCC 17616 chromosome 3, complete sequence.	Bacteria; Proteobacteria; Betaproteobacteria; Burkholderiales; Burkholderiaceae; Burkholderia; Burkholderia cepacia complex.	0	0	0	0	0	0	BUMU001c03a
NC_010801	395019	Burkholderia multivorans ATCC 17616 chromosome 3, complete sequence.	Bacteria; Proteobacteria; Betaproteobacteria; Burkholderiales; Burkholderiaceae; Burkholderia; Burkholderia cepacia complex.	0	0	0	0	0	0	BUMU002c03a
NC_010070	395019	Burkholderia multivorans ATCC 17616 plasmid pBMUL01, complete sequence.	Bacteria; Proteobacteria; Betaproteobacteria; Burkholderiales; Burkholderiaceae; Burkholderia; Burkholderia cepacia complex.	0	0	0	0	0	0	BUMU001p01a
NC_010802	395019	Burkholderia multivorans ATCC 17616 plasmid pTGL1, complete sequence.	Bacteria; Proteobacteria; Betaproteobacteria; Burkholderiales; Burkholderiaceae; Burkholderia; Burkholderia cepacia complex.	0	0	0	0	0	0	BUMU002p01a
NC_018695	1229205	Burkholderia phenoliruptrix BR3459a chromosome 1, complete sequence.	Bacteria; Proteobacteria; Betaproteobacteria; Burkholderiales; Burkholderiaceae; Burkholderia.	0	0	0	1	1	0	BUPE001c01a
NC_018672	1229205	Burkholderia phenoliruptrix BR3459a chromosome 2, complete sequence.	Bacteria; Proteobacteria; Betaproteobacteria; Burkholderiales; Burkholderiaceae; Burkholderia.	1	1	0	1	1	0	BUPE001c02a
NC_018696	1229205	Burkholderia phenoliruptrix BR3459a plasmid pSYMBR3459, complete sequence.	Bacteria; Proteobacteria; Betaproteobacteria; Burkholderiales; Burkholderiaceae; Burkholderia.	0	0	0	0	0	0	BUPE001p01a
NC_010625	391038	Burkholderia phymatum STM815 plasmid pBPHY01, complete sequence.	Bacteria; Proteobacteria; Betaproteobacteria; Burkholderiales; Burkholderiaceae; Burkholderia.	0	0	0	3	2	-1	BUPH001p02a
NC_010627	391038	Burkholderia phymatum STM815 plasmid pBPHY02, complete sequence.	Bacteria; Proteobacteria; Betaproteobacteria; Burkholderiales; Burkholderiaceae; Burkholderia.	0	0	0	0	0	0	BUPH001p01a
NC_010681	398527	Burkholderia phytofirmans PsJN chromosome 1, complete sequence.	Bacteria; Proteobacteria; Betaproteobacteria; Burkholderiales; Burkholderiaceae; Burkholderia.	0	0	0	1	1	0	BUPT001c01a
NC_010676	398527	Burkholderia phytofirmans PsJN chromosome 2, complete sequence.	Bacteria; Proteobacteria; Betaproteobacteria; Burkholderiales; Burkholderiaceae; Burkholderia.	1	1	0	1	1	0	BUPT001c02a
NC_010679	398527	Burkholderia phytofirmans PsJN plasmid pBPHYT01, complete sequence.	Bacteria; Proteobacteria; Betaproteobacteria; Burkholderiales; Burkholderiaceae; Burkholderia.	0	0	0	0	0	0	BUPT001p01a
NC_017831	884204	Burkholderia pseudomallei 1026b chromosome chromosome 1, complete sequence.	Bacteria; Proteobacteria; Betaproteobacteria; Burkholderiales; Burkholderiaceae; Burkholderia; pseudomallei group.	0	0	0	1	1	0	BUPS006c01a
NC_017832	884204	Burkholderia pseudomallei 1026b chromosome chromosome 2, complete sequence.	Bacteria; Proteobacteria; Betaproteobacteria; Burkholderiales; Burkholderiaceae; Burkholderia; pseudomallei group.	3	3	0	5	5	0	BUPS006c02a
NC_009076	357348	Burkholderia pseudomallei 1106a chromosome I, complete sequence.	Bacteria; Proteobacteria; Betaproteobacteria; Burkholderiales; Burkholderiaceae; Burkholderia; pseudomallei group.	0	0	0	1	1	0	BUPS004c01a
NC_009078	357348	Burkholderia pseudomallei 1106a chromosome II, complete sequence.	Bacteria; Proteobacteria; Betaproteobacteria; Burkholderiales; Burkholderiaceae; Burkholderia; pseudomallei group.	3	3	0	5	5	0	BUPS004c02a
NC_007434	320372	Burkholderia pseudomallei 1710b chromosome I, complete sequence.	Bacteria; Proteobacteria; Betaproteobacteria; Burkholderiales; Burkholderiaceae; Burkholderia; pseudomallei group.	0	0	0	1	1	0	BUPS002c01a
NC_007435	320372	Burkholderia pseudomallei 1710b chromosome II, complete sequence.	Bacteria; Proteobacteria; Betaproteobacteria; Burkholderiales; Burkholderiaceae; Burkholderia; pseudomallei group.	3	3	0	5	5	0	BUPS002c02a
NC_009075	320373	Burkholderia pseudomallei 668 chromosome chromosome II, complete sequence.	Bacteria; Proteobacteria; Betaproteobacteria; Burkholderiales; Burkholderiaceae; Burkholderia; pseudomallei group.	3	3	0	5	5	0	BUPS003c02a
NC_009074	320373	Burkholderia pseudomallei 668 chromosome I, complete sequence.	Bacteria; Proteobacteria; Betaproteobacteria; Burkholderiales; Burkholderiaceae; Burkholderia; pseudomallei group.	0	0	0	1	1	0	BUPS003c01a
NC_018527	1229785	Burkholderia pseudomallei BPC006 chromosome I, complete sequence.	Bacteria; Proteobacteria; Betaproteobacteria; Burkholderiales; Burkholderiaceae; Burkholderia; pseudomallei group.	0	0	0	1	1	0	BUPS007c01a
NC_018529	1229785	Burkholderia pseudomallei BPC006 chromosome II, complete sequence.	Bacteria; Proteobacteria; Betaproteobacteria; Burkholderiales; Burkholderiaceae; Burkholderia; pseudomallei group.	3	3	0	5	5	0	BUPS007c02a
NC_006350	272560	Burkholderia pseudomallei K96243 chromosome 1, complete sequence.	Bacteria; Proteobacteria; Betaproteobacteria; Burkholderiales; Burkholderiaceae; Burkholderia; pseudomallei group.	0	0	0	1	1	0	BUPS001c01a
NC_006351	272560	Burkholderia pseudomallei K96243 chromosome 2, complete sequence.	Bacteria; Proteobacteria; Betaproteobacteria; Burkholderiales; Burkholderiaceae; Burkholderia; pseudomallei group.	3	3	0	5	5	0	BUPS001c02a
NC_021877	1335307	Burkholderia pseudomallei MSHR305 chromosome 1, complete sequence.	Bacteria; Proteobacteria; Betaproteobacteria; Burkholderiales; Burkholderiaceae; Burkholderia; pseudomallei group.	3	3	0	5	5	0	BUPS008c01a
NC_021884	1335307	Burkholderia pseudomallei MSHR305 chromosome 2, complete sequence.	Bacteria; Proteobacteria; Betaproteobacteria; Burkholderiales; Burkholderiaceae; Burkholderia; pseudomallei group.	0	0	0	1	1	0	BUPS008c02a
NC_012695	536230	Burkholderia pseudomallei MSHR346 chromosome I, complete genome.	Bacteria; Proteobacteria; Betaproteobacteria; Burkholderiales; Burkholderiaceae; Burkholderia; pseudomallei group.	0	0	0	1	1	0	BUPS005c01a
NC_022659	1241583	Burkholderia pseudomallei NCTC 13179 chromosome 1, complete sequence.	Bacteria; Proteobacteria; Betaproteobacteria; Burkholderiales; Burkholderiaceae; Burkholderia; pseudomallei group.	0	0	0	1	1	0	BUPS009c01a
NC_022658	1241583	Burkholderia pseudomallei NCTC 13179 chromosome 2, complete sequence.	Bacteria; Proteobacteria; Betaproteobacteria; Burkholderiales; Burkholderiaceae; Burkholderia; pseudomallei group.	3	3	0	5	4	-1	BUPS009c02a
NC_014718	882378	Burkholderia rhizoxinica HKI 454 plasmid pBRH01, complete sequence.	Bacteria; Proteobacteria; Betaproteobacteria; Burkholderiales; Burkholderiaceae; Burkholderia.	1	1	0	0	0	0	BURH001p01a
NC_014723	882378	Burkholderia rhizoxinica HKI 454 plasmid pBRH02, complete sequence.	Bacteria; Proteobacteria; Betaproteobacteria; Burkholderiales; Burkholderiaceae; Burkholderia.	0	0	0	0	0	0	BURH001p02a
NC_007510	482957	Burkholderia sp. 383 chromosome 1, complete sequence.	Bacteria; Proteobacteria; Betaproteobacteria; Burkholderiales; Burkholderiaceae; Burkholderia; Burkholderia cepacia complex.	0	0	0	1	1	0	BU38001c01a
NC_007511	482957	Burkholderia sp. 383 chromosome 2, complete sequence.	Bacteria; Proteobacteria; Betaproteobacteria; Burkholderiales; Burkholderiaceae; Burkholderia; Burkholderia cepacia complex.	0	0	0	3	2	-1	BU38001c02a
NC_015136	640510	Burkholderia sp. CCGE1001 chromosome 1, complete sequence.	Bacteria; Proteobacteria; Betaproteobacteria; Burkholderiales; Burkholderiaceae; Burkholderia.	0	0	0	1	1	0	BUGE001c01a
NC_015137	640510	Burkholderia sp. CCGE1001 chromosome 2, complete sequence.	Bacteria; Proteobacteria; Betaproteobacteria; Burkholderiales; Burkholderiaceae; Burkholderia.	1	1	0	1	1	0	BUGE001c02a
NC_014118	640511	Burkholderia sp. CCGE1002 chromosome 2, complete sequence.	Bacteria; Proteobacteria; Betaproteobacteria; Burkholderiales; Burkholderiaceae; Burkholderia.	0	0	0	2	1	-1	BUCG001c02a
NC_014119	640511	Burkholderia sp. CCGE1002 chromosome 3, complete sequence.	Bacteria; Proteobacteria; Betaproteobacteria; Burkholderiales; Burkholderiaceae; Burkholderia.	0	0	0	1	1	0	BUCG001c03a
NC_014120	640511	Burkholderia sp. CCGE1002 plasmid pBC201, complete sequence.	Bacteria; Proteobacteria; Betaproteobacteria; Burkholderiales; Burkholderiaceae; Burkholderia.	0	0	0	0	0	0	BUCG001p01a
NC_014539	640512	Burkholderia sp. CCGE1003 chromosome 1, complete sequence.	Bacteria; Proteobacteria; Betaproteobacteria; Burkholderiales; Burkholderiaceae; Burkholderia.	0	0	0	1	1	0	BUC1001c01a
NC_014540	640512	Burkholderia sp. CCGE1003 chromosome 2, complete sequence.	Bacteria; Proteobacteria; Betaproteobacteria; Burkholderiales; Burkholderiaceae; Burkholderia.	1	1	0	2	2	0	BUC1001c02a
NC_017920	416344	Burkholderia sp. KJ006 chromosome chromosome 1, complete sequence.	Bacteria; Proteobacteria; Betaproteobacteria; Burkholderiales; Burkholderiaceae; Burkholderia.	0	0	0	1	1	0	BUKJ001c01a
NC_017921	416344	Burkholderia sp. KJ006 chromosome chromosome 2, complete sequence.	Bacteria; Proteobacteria; Betaproteobacteria; Burkholderiales; Burkholderiaceae; Burkholderia.	1	1	0	2	0	-2	BUKJ001c02a
NC_017922	416344	Burkholderia sp. KJ006 chromosome chromosome 3, complete sequence.	Bacteria; Proteobacteria; Betaproteobacteria; Burkholderiales; Burkholderiaceae; Burkholderia.	0	0	0	1	1	0	BUKJ001c03a
NC_017923	416344	Burkholderia sp. KJ006 plasmid pKJ006, complete sequence.	Bacteria; Proteobacteria; Betaproteobacteria; Burkholderiales; Burkholderiaceae; Burkholderia.	0	0	0	0	0	0	BUKJ001p01a
NC_021287	758793	Burkholderia sp. RPE64 DNA, chromosome 1, complete genome.	Bacteria; Proteobacteria; Betaproteobacteria; Burkholderiales; Burkholderiaceae; Burkholderia.	0	0	0	1	0	-1	BURP001c01a
NC_021288	758793	Burkholderia sp. RPE64 DNA, chromosome 3, complete genome.	Bacteria; Proteobacteria; Betaproteobacteria; Burkholderiales; Burkholderiaceae; Burkholderia.	0	0	0	1	1	0	BURP001c03a
NC_016590	1097668	Burkholderia sp. YI23 chromosome 3, complete sequence.	Bacteria; Proteobacteria; Betaproteobacteria; Burkholderiales; Burkholderiaceae; Burkholderia.	0	0	0	4	3	-1	BUYI001c03a
NC_016626	1097668	Burkholderia sp. YI23 plasmid byi_1p, complete sequence.	Bacteria; Proteobacteria; Betaproteobacteria; Burkholderiales; Burkholderiaceae; Burkholderia.	0	0	0	3	1	-2	BUYI001p01a
NC_016591	1097668	Burkholderia sp. YI23 plasmid byi_2p, complete sequence.	Bacteria; Proteobacteria; Betaproteobacteria; Burkholderiales; Burkholderiaceae; Burkholderia.	0	0	0	0	0	0	BUYI001p03a
NC_016592	1097668	Burkholderia sp. YI23 plasmid byi_3p, complete sequence.	Bacteria; Proteobacteria; Betaproteobacteria; Burkholderiales; Burkholderiaceae; Burkholderia.	0	0	0	0	0	0	BUYI001p02a
NC_007651	271848	Burkholderia thailandensis E264 chromosome I, complete sequence.	Bacteria; Proteobacteria; Betaproteobacteria; Burkholderiales; Burkholderiaceae; Burkholderia; pseudomallei group.	0	0	0	1	1	0	BUTH001c01a
NC_007650	271848	Burkholderia thailandensis E264 chromosome II, complete sequence.	Bacteria; Proteobacteria; Betaproteobacteria; Burkholderiales; Burkholderiaceae; Burkholderia; pseudomallei group.	2	2	0	4	4	0	BUTH001c02a
NC_021173	1249661	Burkholderia thailandensis MSMB121 chromosome 1, complete sequence.	Bacteria; Proteobacteria; Betaproteobacteria; Burkholderiales; Burkholderiaceae; Burkholderia; pseudomallei group.	1	1	0	1	1	0	BUTH002c01a
NC_021174	1249661	Burkholderia thailandensis MSMB121 chromosome 2, complete sequence.	Bacteria; Proteobacteria; Betaproteobacteria; Burkholderiales; Burkholderiaceae; Burkholderia; pseudomallei group.	3	3	0	4	4	0	BUTH002c02a
NC_009256	269482	Burkholderia vietnamiensis G4 chromosome 1, complete sequence.	Bacteria; Proteobacteria; Betaproteobacteria; Burkholderiales; Burkholderiaceae; Burkholderia; Burkholderia cepacia complex.	0	0	0	1	1	0	BUVI001c01a
NC_009255	269482	Burkholderia vietnamiensis G4 chromosome 2, complete sequence.	Bacteria; Proteobacteria; Betaproteobacteria; Burkholderiales; Burkholderiaceae; Burkholderia; Burkholderia cepacia complex.	1	1	0	2	0	-2	BUVI001c02a
NC_009254	269482	Burkholderia vietnamiensis G4 chromosome 3, complete sequence.	Bacteria; Proteobacteria; Betaproteobacteria; Burkholderiales; Burkholderiaceae; Burkholderia; Burkholderia cepacia complex.	0	0	0	0	0	0	BUVI001c03a
NC_009230	269482	Burkholderia vietnamiensis G4 plasmid pBVIE01, complete sequence.	Bacteria; Proteobacteria; Betaproteobacteria; Burkholderiales; Burkholderiaceae; Burkholderia; Burkholderia cepacia complex.	0	0	0	0	0	0	BUVI001p01a
NC_009227	269482	Burkholderia vietnamiensis G4 plasmid pBVIE02, complete sequence.	Bacteria; Proteobacteria; Betaproteobacteria; Burkholderiales; Burkholderiaceae; Burkholderia; Burkholderia cepacia complex.	0	0	0	0	0	0	BUVI001p04a
NC_009229	269482	Burkholderia vietnamiensis G4 plasmid pBVIE03, complete sequence.	Bacteria; Proteobacteria; Betaproteobacteria; Burkholderiales; Burkholderiaceae; Burkholderia; Burkholderia cepacia complex.	0	0	0	0	0	0	BUVI001p02a
NC_009228	269482	Burkholderia vietnamiensis G4 plasmid pBVIE04, complete sequence.	Bacteria; Proteobacteria; Betaproteobacteria; Burkholderiales; Burkholderiaceae; Burkholderia; Burkholderia cepacia complex.	0	0	0	0	0	0	BUVI001p03a
NC_007951	266265	Burkholderia xenovorans LB400 chromosome 1, complete sequence.	Bacteria; Proteobacteria; Betaproteobacteria; Burkholderiales; Burkholderiaceae; Burkholderia.	1	1	0	1	1	0	BUXE001c01a
NC_007953	266265	Burkholderia xenovorans LB400 chromosome 3, complete genome.	Bacteria; Proteobacteria; Betaproteobacteria; Burkholderiales; Burkholderiaceae; Burkholderia.	0	0	0	0	0	0	BUXE001c03a
NC_022656	1358410	Campylobacter coli 15-537360 plasmid pCC42yr, complete sequence.	Bacteria; Proteobacteria; Epsilonproteobacteria; Campylobacterales; Campylobacteraceae; Campylobacter.	0	0	0	0	0	0	CACL003p01a
NC_022355	1273173	Campylobacter coli CVM N29710 plasmid pN29710-1, complete sequence.	Bacteria; Proteobacteria; Epsilonproteobacteria; Campylobacterales; Campylobacteraceae; Campylobacter.	0	0	0	0	0	0	CACL002p02a
NC_009802	360104	Campylobacter concisus 13826, complete genome.	Bacteria; Proteobacteria; Epsilonproteobacteria; Campylobacterales; Campylobacteraceae; Campylobacter.	0	0	0	1	0	-1	CACO001c01a
NC_009714	360107	Campylobacter hominis ATCC BAA-381, complete genome.	Bacteria; Proteobacteria; Epsilonproteobacteria; Campylobacterales; Campylobacteraceae; Campylobacter.	0	0	0	0	0	0	CAHO001c01a
NC_009707	360109	Campylobacter jejuni subsp. doylei 269.97 chromosome, complete genome.	Bacteria; Proteobacteria; Epsilonproteobacteria; Campylobacterales; Campylobacteraceae; Campylobacter.	0	0	0	0	0	0	CAJE004c01a
NC_022354	1383068	Campylobacter jejuni subsp. jejuni 00-2544 plasmid, complete sequence.	Bacteria; Proteobacteria; Epsilonproteobacteria; Campylobacterales; Campylobacteraceae; Campylobacter.	0	0	0	0	0	0	CAJE015p01a
NC_008790	354242	Campylobacter jejuni subsp. jejuni 81-176 plasmid pTet, complete sequence.	Bacteria; Proteobacteria; Epsilonproteobacteria; Campylobacterales; Campylobacteraceae; Campylobacter.	0	0	0	0	0	0	CAJE003p02a
NC_008770	354242	Campylobacter jejuni subsp. jejuni 81-176 plasmid pVir, complete sequence.	Bacteria; Proteobacteria; Epsilonproteobacteria; Campylobacterales; Campylobacteraceae; Campylobacter.	0	0	0	0	0	0	CAJE003p01a
NC_017284	567106	Campylobacter jejuni subsp. jejuni IA3902 plasmid pVir, complete sequence.	Bacteria; Proteobacteria; Epsilonproteobacteria; Campylobacterales; Campylobacteraceae; Campylobacter.	0	0	0	0	0	0	CAJE007p01a
NC_014801	757425	Campylobacter jejuni subsp. jejuni ICDCCJ07001 plasmid pTet, complete sequence.	Bacteria; Proteobacteria; Epsilonproteobacteria; Campylobacterales; Campylobacteraceae; Campylobacter.	0	0	0	0	0	0	CAJE006p01a
NC_017282	718271	Campylobacter jejuni subsp. jejuni S3 plasmid pTet, complete sequence.	Bacteria; Proteobacteria; Epsilonproteobacteria; Campylobacterales; Campylobacteraceae; Campylobacter.	0	0	0	0	0	0	CAJE009p01a
NC_012040	306263	Campylobacter lari RM2100 megaplasmid pCL2100, complete sequence.	Bacteria; Proteobacteria; Epsilonproteobacteria; Campylobacterales; Campylobacteraceae; Campylobacter.	0	0	0	0	0	0	CALA001p01a
NC_013193	522306	Candidatus Accumulibacter phosphatis clade IIA str. UW-1 plasmid pAph01, complete sequence.	Bacteria; Proteobacteria; Betaproteobacteria; Candidatus Accumulibacter.	0	0	0	0	0	0	ACPH001p01a
NC_012751	572265	Candidatus Hamiltonella defensa 5AT (Acyrthosiphon pisum), complete genome.	Bacteria; Proteobacteria; Gammaproteobacteria; Enterobacteriales; Enterobacteriaceae; aphid secondary symbionts; Candidatus	3	1	-2	0	0	0	HADE001c01a
NC_012752	572265	Candidatus Hamiltonella defensa 5AT (Acyrthosiphon pisum) plasmid pHD5AT, complete sequence.	Bacteria; Proteobacteria; Gammaproteobacteria; Enterobacteriales; Enterobacteriaceae; aphid secondary symbionts; Candidatus	0	0	0	0	0	0	HADE001p01a
NC_015722	696127	Candidatus Midichloria mitochondrii IricVA chromosome, complete genome.	Bacteria; Proteobacteria; Alphaproteobacteria; Rickettsiales; Candidatus Midichloria.	0	0	0	0	0	0	MIMI001c01a
NC_014355	330214	Candidatus Nitrospira defluvii, complete genome.	Bacteria; Nitrospirae; Nitrospirales; Nitrospiraceae; Nitrospira.	0	0	0	1	1	0	NIDE001c01a
NC_005861	264201	Candidatus Protochlamydia amoebophila UWE25 chromosome, complete genome.	Bacteria; Chlamydiae; Chlamydiales; Parachlamydiaceae; Candidatus Protochlamydia.	1	1	0	0	0	0	PASP001c01a
NC_017028	1105111	Candidatus Rickettsia amblyommii str. GAT-30V chromosome, complete genome.	Bacteria; Proteobacteria; Alphaproteobacteria; Rickettsiales; Rickettsiaceae; Rickettsieae; Rickettsia; spotted fever group.	0	0	0	0	0	0	RIAM001c01a
NC_008536	234267	Candidatus Solibacter usitatus Ellin6076 chromosome, complete genome.	Bacteria; Acidobacteria; Solibacteres; Solibacterales; Solibacteraceae; Candidatus Solibacter.	0	0	0	1	1	0	SOUS001c01a
NC_002696	190650	Caulobacter crescentus CB15 chromosome, complete genome.	Bacteria; Proteobacteria; Alphaproteobacteria; Caulobacterales; Caulobacteraceae; Caulobacter.	0	0	0	0	0	0	CACR001c01a
NC_011916	565050	Caulobacter crescentus NA1000 chromosome, complete genome.	Bacteria; Proteobacteria; Alphaproteobacteria; Caulobacterales; Caulobacteraceae; Caulobacter.	0	0	0	0	0	0	CACR002c01a
NC_014100	509190	Caulobacter segnis ATCC 21756 chromosome, complete genome.	Bacteria; Proteobacteria; Alphaproteobacteria; Caulobacterales; Caulobacteraceae; Caulobacter.	0	0	0	0	0	0	CASE001c01a
NC_010338	366602	Caulobacter sp. K31 chromosome, complete genome.	Bacteria; Proteobacteria; Alphaproteobacteria; Caulobacterales; Caulobacteraceae; Caulobacter.	0	0	0	0	0	0	CAK3001c01a
NC_010335	366602	Caulobacter sp. K31 plasmid pCAUL01, complete sequence.	Bacteria; Proteobacteria; Alphaproteobacteria; Caulobacterales; Caulobacteraceae; Caulobacter.	0	0	0	0	0	0	CAK3001p02a
NC_010333	366602	Caulobacter sp. K31 plasmid pCAUL02, complete sequence.	Bacteria; Proteobacteria; Alphaproteobacteria; Caulobacterales; Caulobacteraceae; Caulobacter.	0	0	0	0	0	0	CAK3001p01a
NC_008254	266779	Chelativorans sp. BNC1 chromosome, complete genome.	Bacteria; Proteobacteria; Alphaproteobacteria; Rhizobiales; Phyllobacteriaceae; Chelativorans.	1	1	0	0	0	0	MESP001c01a
NC_013132	485918	Chitinophaga pinensis DSM 2588 chromosome, complete genome.	Bacteria; Bacteroidetes; Sphingobacteriia; Sphingobacteriales; Chitinophagaceae; Chitinophaga.	0	0	0	1	0	-1	CHPI001c01a
NC_002620	243161	Chlamydia muridarum Nigg, complete genome.	Bacteria; Chlamydiae; Chlamydiales; Chlamydiaceae; Chlamydia/Chlamydophila group; Chlamydia.	1	1	0	0	0	0	CHMU001c01a
NC_022441	1234369	Chlamydia pecorum P787, complete genome.	Bacteria; Chlamydiae; Chlamydiales; Chlamydiaceae; Chlamydia/Chlamydophila group; Chlamydia.	1	1	0	0	0	0	CHPE002c01a
NC_022439	1234367	Chlamydia pecorum PV3056/3, complete genome.	Bacteria; Chlamydiae; Chlamydiales; Chlamydiaceae; Chlamydia/Chlamydophila group; Chlamydia.	1	1	0	0	0	0	CHPE003c01a
NC_022440	1234368	Chlamydia pecorum W73, complete genome.	Bacteria; Chlamydiae; Chlamydiales; Chlamydiaceae; Chlamydia/Chlamydophila group; Chlamydia.	1	1	0	0	0	0	CHPE004c01a
NC_019391	1221877	Chlamydia psittaci 01DC12, complete genome.	Bacteria; Chlamydiae; Chlamydiales; Chlamydiaceae; Chlamydia/Chlamydophila group; Chlamydia.	1	1	0	0	0	0	CHPS017c01a
NC_018619	1218176	Chlamydia psittaci 84/55 chromosome, complete genome.	Bacteria; Chlamydiae; Chlamydiales; Chlamydiaceae; Chlamydia/Chlamydophila group; Chlamydia.	1	1	0	0	0	0	CHPS008c01a
NC_018625	1050219	Chlamydia psittaci CP3 chromosome, complete genome.	Bacteria; Chlamydiae; Chlamydiales; Chlamydiaceae; Chlamydia/Chlamydophila group; Chlamydia.	1	1	0	0	0	0	CHPS014c01a
NC_018620	1218353	Chlamydia psittaci GR9 chromosome, complete genome.	Bacteria; Chlamydiae; Chlamydiales; Chlamydiaceae; Chlamydia/Chlamydophila group; Chlamydia.	1	1	0	0	0	0	CHPS009c01a
NC_018623	1218357	Chlamydia psittaci M56 chromosome, complete genome.	Bacteria; Chlamydiae; Chlamydiales; Chlamydiaceae; Chlamydia/Chlamydophila group; Chlamydia.	1	1	0	0	0	0	CHPS012c01a
NC_018627	1218354	Chlamydia psittaci MN chromosome, complete genome.	Bacteria; Chlamydiae; Chlamydiales; Chlamydiaceae; Chlamydia/Chlamydophila group; Chlamydia.	1	1	0	0	0	0	CHPS016c01a
NC_018626	1050221	Chlamydia psittaci NJ1 chromosome, complete genome.	Bacteria; Chlamydiae; Chlamydiales; Chlamydiaceae; Chlamydia/Chlamydophila group; Chlamydia.	1	1	0	0	0	0	CHPS015c01a
NC_018621	1218355	Chlamydia psittaci VS225 chromosome, complete genome.	Bacteria; Chlamydiae; Chlamydiales; Chlamydiaceae; Chlamydia/Chlamydophila group; Chlamydia.	1	1	0	0	0	0	CHPS010c01a
NC_018624	1218358	Chlamydia psittaci WC chromosome, complete genome.	Bacteria; Chlamydiae; Chlamydiales; Chlamydiaceae; Chlamydia/Chlamydophila group; Chlamydia.	1	1	0	0	0	0	CHPS013c01a
NC_018622	1218356	Chlamydia psittaci WS/RT/E30 chromosome, complete genome.	Bacteria; Chlamydiae; Chlamydiales; Chlamydiaceae; Chlamydia/Chlamydophila group; Chlamydia.	1	1	0	0	0	0	CHPS011c01a
NC_010287	471472	Chlamydia trachomatis 434/Bu chromosome, complete genome.	Bacteria; Chlamydiae; Chlamydiales; Chlamydiaceae; Chlamydia/Chlamydophila group; Chlamydia.	1	1	0	0	0	0	CHTR004c01a
NC_016798	580047	Chlamydia trachomatis A2497, complete genome.	Bacteria; Chlamydiae; Chlamydiales; Chlamydiaceae; Chlamydia/Chlamydophila group; Chlamydia.	1	1	0	0	0	0	CHTR018c01a
NC_017437	580047	Chlamydia trachomatis A2497 chromosome, complete genome.	Bacteria; Chlamydiae; Chlamydiales; Chlamydiaceae; Chlamydia/Chlamydophila group; Chlamydia.	1	1	0	0	0	0	CHTR016c01a
NC_020966	1071753	Chlamydia trachomatis A/363 complete genome.	Bacteria; Chlamydiae; Chlamydiales; Chlamydiaceae; Chlamydia/Chlamydophila group; Chlamydia.	1	1	0	0	0	0	CHTR022c01a
NC_020939	1071754	Chlamydia trachomatis A/5291 complete genome.	Bacteria; Chlamydiae; Chlamydiales; Chlamydiaceae; Chlamydia/Chlamydophila group; Chlamydia.	1	1	0	0	0	0	CHTR023c01a
NC_020944	1071755	Chlamydia trachomatis A/7249 complete genome.	Bacteria; Chlamydiae; Chlamydiales; Chlamydiaceae; Chlamydia/Chlamydophila group; Chlamydia.	1	1	0	0	0	0	CHTR063c01a
NC_007429	315277	Chlamydia trachomatis A/HAR-13, complete genome.	Bacteria; Chlamydiae; Chlamydiales; Chlamydiaceae; Chlamydia/Chlamydophila group; Chlamydia.	1	1	0	0	0	0	CHTR002c01a
NC_012686	580049	Chlamydia trachomatis B/Jali20/OT chromosome, complete genome.	Bacteria; Chlamydiae; Chlamydiales; Chlamydiaceae; Chlamydia/Chlamydophila group; Chlamydia.	1	1	0	0	0	0	CHTR005c01a
NC_012687	672161	Chlamydia trachomatis B/TZ1A828/OT chromosome, complete genome.	Bacteria; Chlamydiae; Chlamydiales; Chlamydiaceae; Chlamydia/Chlamydophila group; Chlamydia.	1	1	0	0	0	0	CHTR006c01a
NC_017434	759363	Chlamydia trachomatis D-EC chromosome, complete genome.	Bacteria; Chlamydiae; Chlamydiales; Chlamydiaceae; Chlamydia/Chlamydophila group; Chlamydia.	1	1	0	0	0	0	CHTR014c01a
NC_017436	759364	Chlamydia trachomatis D-LC chromosome, complete genome.	Bacteria; Chlamydiae; Chlamydiales; Chlamydiaceae; Chlamydia/Chlamydophila group; Chlamydia.	1	1	0	0	0	0	CHTR015c01a
NC_020943	1071757	Chlamydia trachomatis D/SotonD5 complete genome.	Bacteria; Chlamydiae; Chlamydiales; Chlamydiaceae; Chlamydia/Chlamydophila group; Chlamydia.	1	1	0	0	0	0	CHTR034c01a
NC_000117	272561	Chlamydia trachomatis D/UW-3/CX, complete genome.	Bacteria; Chlamydiae; Chlamydiales; Chlamydiaceae; Chlamydia/Chlamydophila group; Chlamydia.	1	1	0	0	0	0	CHTR001c01a
NC_017431	707183	Chlamydia trachomatis E/11023 chromosome, complete genome.	Bacteria; Chlamydiae; Chlamydiales; Chlamydiaceae; Chlamydia/Chlamydophila group; Chlamydia.	1	1	0	0	0	0	CHTR007c01a
NC_017439	707184	Chlamydia trachomatis E/150 chromosome, complete genome.	Bacteria; Chlamydiae; Chlamydiales; Chlamydiaceae; Chlamydia/Chlamydophila group; Chlamydia.	1	1	0	0	0	0	CHTR008c01a
NC_020971	596777	Chlamydia trachomatis E/Bour complete genome.	Bacteria; Chlamydiae; Chlamydiales; Chlamydiaceae; Chlamydia/Chlamydophila group; Chlamydia.	1	1	0	0	0	0	CHTR035c01a
NC_020969	1071760	Chlamydia trachomatis E/SotonE4 complte genome.	Bacteria; Chlamydiae; Chlamydiales; Chlamydiaceae; Chlamydia/Chlamydophila group; Chlamydia.	1	1	0	0	0	0	CHTR064c01a
NC_017952	1071759	Chlamydia trachomatis E/SW3, complete genome.	Bacteria; Chlamydiae; Chlamydiales; Chlamydiaceae; Chlamydia/Chlamydophila group; Chlamydia.	1	1	0	0	0	0	CHTR020c01a
NC_022107	1340853	Chlamydia trachomatis F/11-96, complete genome.	Bacteria; Chlamydiae; Chlamydiales; Chlamydiaceae; Chlamydia/Chlamydophila group; Chlamydia.	1	1	0	0	0	0	CHTR025c01a
NC_020964	1071764	Chlamydia trachomatis F/SotonF3 high quality draft genome sequence.	Bacteria; Chlamydiae; Chlamydiales; Chlamydiaceae; Chlamydia/Chlamydophila group; Chlamydia.	1	1	0	0	0	0	CHTR065c01a
NC_017951	1071762	Chlamydia trachomatis F/SW4, complete genome.	Bacteria; Chlamydiae; Chlamydiales; Chlamydiaceae; Chlamydia/Chlamydophila group; Chlamydia.	1	1	0	0	0	0	CHTR019c01a
NC_017953	1071763	Chlamydia trachomatis F/SW5, complete genome.	Bacteria; Chlamydiae; Chlamydiales; Chlamydiaceae; Chlamydia/Chlamydophila group; Chlamydia.	1	1	0	0	0	0	CHTR021c01a
NC_017440	707187	Chlamydia trachomatis G/11074 chromosome, complete genome.	Bacteria; Chlamydiae; Chlamydiales; Chlamydiaceae; Chlamydia/Chlamydophila group; Chlamydia.	1	1	0	0	0	0	CHTR011c01a
NC_017430	707186	Chlamydia trachomatis G/11222 chromosome, complete genome.	Bacteria; Chlamydiae; Chlamydiales; Chlamydiaceae; Chlamydia/Chlamydophila group; Chlamydia.	1	1	0	0	0	0	CHTR010c01a
NC_017432	718219	Chlamydia trachomatis G/9301 chromosome, complete genome.	Bacteria; Chlamydiae; Chlamydiales; Chlamydiaceae; Chlamydia/Chlamydophila group; Chlamydia.	1	1	0	0	0	0	CHTR013c01a
NC_017429	707185	Chlamydia trachomatis G/9768 chromosome, complete genome.	Bacteria; Chlamydiae; Chlamydiales; Chlamydiaceae; Chlamydia/Chlamydophila group; Chlamydia.	1	1	0	0	0	0	CHTR009c01a
NC_020941	1071765	Chlamydia trachomatis G/SotonG1 complete genome.	Bacteria; Chlamydiae; Chlamydiales; Chlamydiaceae; Chlamydia/Chlamydophila group; Chlamydia.	1	1	0	0	0	0	CHTR036c01a
NC_020970	1071766	Chlamydia trachomatis Ia/SotonIa1 complete genome.	Bacteria; Chlamydiae; Chlamydiales; Chlamydiaceae; Chlamydia/Chlamydophila group; Chlamydia.	1	1	0	0	0	0	CHTR039c01a
NC_020940	1071767	Chlamydia trachomatis Ia/SotonIa3 complete genome.	Bacteria; Chlamydiae; Chlamydiales; Chlamydiaceae; Chlamydia/Chlamydophila group; Chlamydia.	1	1	0	0	0	0	CHTR066c01a
NC_020511	1260222	Chlamydia trachomatis IU824 complete genome.	Bacteria; Chlamydiae; Chlamydiales; Chlamydiaceae; Chlamydia/Chlamydophila group; Chlamydia.	1	1	0	0	0	0	CHTR037c01a
NC_020512	1260223	Chlamydia trachomatis IU888 complete genome.	Bacteria; Chlamydiae; Chlamydiales; Chlamydiaceae; Chlamydia/Chlamydophila group; Chlamydia.	1	1	0	0	0	0	CHTR038c01a
NC_021892	907272	Chlamydia trachomatis J/6276tet1, complete genome.	Bacteria; Chlamydiae; Chlamydiales; Chlamydiaceae; Chlamydia/Chlamydophila group; Chlamydia.	1	1	0	0	0	0	CHTR040c01a
NC_020965	1071768	Chlamydia trachomatis K/SotonK1 complete genome.	Bacteria; Chlamydiae; Chlamydiales; Chlamydiaceae; Chlamydia/Chlamydophila group; Chlamydia.	1	1	0	0	0	0	CHTR041c01a
NC_020929	1071770	Chlamydia trachomatis L1/115 complete genome.	Bacteria; Chlamydiae; Chlamydiales; Chlamydiaceae; Chlamydia/Chlamydophila group; Chlamydia.	1	1	0	0	0	0	CHTR042c01a
NC_020972	1075087	Chlamydia trachomatis L1/1322/p2 high quality draft genome.	Bacteria; Chlamydiae; Chlamydiales; Chlamydiaceae; Chlamydia/Chlamydophila group; Chlamydia.	1	1	0	0	0	0	CHTR068c01a
NC_020973	1071771	Chlamydia trachomatis L1/224 complete genome.	Bacteria; Chlamydiae; Chlamydiales; Chlamydiaceae; Chlamydia/Chlamydophila group; Chlamydia.	1	1	0	0	0	0	CHTR043c01a
NC_020937	1071769	Chlamydia trachomatis L1/440/LN complete genome.	Bacteria; Chlamydiae; Chlamydiales; Chlamydiaceae; Chlamydia/Chlamydophila group; Chlamydia.	1	1	0	0	0	0	CHTR044c01a
NC_020930	1071772	Chlamydia trachomatis L2/25667R complete genome.	Bacteria; Chlamydiae; Chlamydiales; Chlamydiaceae; Chlamydia/Chlamydophila group; Chlamydia.	1	1	0	0	0	0	CHTR045c01a
NC_021052	1262673	Chlamydia trachomatis L2/434/Bu(f), complete genome.	Bacteria; Chlamydiae; Chlamydiales; Chlamydiaceae; Chlamydia/Chlamydophila group; Chlamydia.	1	1	0	0	0	0	CHTR046c01a
NC_021050	1263406	Chlamydia trachomatis L2/434/Bu(i), complete genome.	Bacteria; Chlamydiae; Chlamydiales; Chlamydiaceae; Chlamydia/Chlamydophila group; Chlamydia.	1	1	0	0	0	0	CHTR047c01a
NC_020938	1071777	Chlamydia trachomatis L2b/795 complete genome.	Bacteria; Chlamydiae; Chlamydiales; Chlamydiaceae; Chlamydia/Chlamydophila group; Chlamydia.	1	1	0	0	0	0	CHTR048c01a
NC_020945	1071773	Chlamydia trachomatis L2b/8200/07 complete genome.	Bacteria; Chlamydiae; Chlamydiales; Chlamydiaceae; Chlamydia/Chlamydophila group; Chlamydia.	1	1	0	0	0	0	CHTR049c01a
NC_020975	1071775	Chlamydia trachomatis L2b/LST high quality draft genome sequence.	Bacteria; Chlamydiae; Chlamydiales; Chlamydiaceae; Chlamydia/Chlamydophila group; Chlamydia.	1	1	0	0	0	0	CHTR067c01a
NC_010280	471473	Chlamydia trachomatis L2b/UCH-1/proctitis chromosome, complete genome.	Bacteria; Chlamydiae; Chlamydiales; Chlamydiaceae; Chlamydia/Chlamydophila group; Chlamydia.	1	1	0	0	0	0	CHTR003c01a
NC_020931	1071774	Chlamydia trachomatis L2b/UCH-2 complete genome.	Bacteria; Chlamydiae; Chlamydiales; Chlamydiaceae; Chlamydia/Chlamydophila group; Chlamydia.	1	1	0	0	0	0	CHTR050c01a
NC_015744	887712	Chlamydia trachomatis L2c chromosome, complete genome.	Bacteria; Chlamydiae; Chlamydiales; Chlamydiaceae; Chlamydia/Chlamydophila group; Chlamydia.	1	1	0	0	0	0	CHTR017c01a
NC_020974	1071783	Chlamydia trachomatis L3/404/LN complete genome.	Bacteria; Chlamydiae; Chlamydiales; Chlamydiaceae; Chlamydia/Chlamydophila group; Chlamydia.	1	1	0	0	0	0	CHTR051c01a
NC_021895	907263	Chlamydia trachomatis RC-F/69, complete genome.	Bacteria; Chlamydiae; Chlamydiales; Chlamydiaceae; Chlamydia/Chlamydophila group; Chlamydia.	1	1	0	0	0	0	CHTR052c01a
NC_021890	907269	Chlamydia trachomatis RC-F(s)/342, complete genome.	Bacteria; Chlamydiae; Chlamydiales; Chlamydiaceae; Chlamydia/Chlamydophila group; Chlamydia.	1	1	0	0	0	0	CHTR053c01a
NC_021888	907265	Chlamydia trachomatis RC-F(s)/852, complete genome.	Bacteria; Chlamydiae; Chlamydiales; Chlamydiaceae; Chlamydia/Chlamydophila group; Chlamydia.	1	1	0	0	0	0	CHTR054c01a
NC_021896	907266	Chlamydia trachomatis RC-J/943, complete genome.	Bacteria; Chlamydiae; Chlamydiales; Chlamydiaceae; Chlamydia/Chlamydophila group; Chlamydia.	1	1	0	0	0	0	CHTR055c01a
NC_021889	907267	Chlamydia trachomatis RC-J/953, complete genome.	Bacteria; Chlamydiae; Chlamydiales; Chlamydiaceae; Chlamydia/Chlamydophila group; Chlamydia.	1	1	0	0	0	0	CHTR056c01a
NC_021898	907271	Chlamydia trachomatis RC-J/966, complete genome.	Bacteria; Chlamydiae; Chlamydiales; Chlamydiaceae; Chlamydia/Chlamydophila group; Chlamydia.	1	1	0	0	0	0	CHTR057c01a
NC_021899	1007871	Chlamydia trachomatis RC-J/971, complete genome.	Bacteria; Chlamydiae; Chlamydiales; Chlamydiaceae; Chlamydia/Chlamydophila group; Chlamydia.	1	1	0	0	0	0	CHTR058c01a
NC_021891	907270	Chlamydia trachomatis RC-J(s)/122, complete genome.	Bacteria; Chlamydiae; Chlamydiales; Chlamydiaceae; Chlamydia/Chlamydophila group; Chlamydia.	1	1	0	0	0	0	CHTR059c01a
NC_021893	1007870	Chlamydia trachomatis RC-L2/55, complete genome.	Bacteria; Chlamydiae; Chlamydiales; Chlamydiaceae; Chlamydia/Chlamydophila group; Chlamydia.	1	1	0	0	0	0	CHTR060c01a
NC_021897	907268	Chlamydia trachomatis RC-L2(s)/3, complete genome.	Bacteria; Chlamydiae; Chlamydiales; Chlamydiaceae; Chlamydia/Chlamydophila group; Chlamydia.	1	1	0	0	0	0	CHTR061c01a
NC_021887	907264	Chlamydia trachomatis RC-L2(s)/46, complete genome.	Bacteria; Chlamydiae; Chlamydiales; Chlamydiaceae; Chlamydia/Chlamydophila group; Chlamydia.	1	1	0	0	0	0	CHTR062c01a
NC_022119	813	Chlamydia trachomatis strain D/13-96, complete genome.	Bacteria; Chlamydiae; Chlamydiales; Chlamydiaceae; Chlamydia/Chlamydophila group; Chlamydia.	1	1	0	0	0	0	CHTR031c01a
NC_022109	813	Chlamydia trachomatis strain D/14-96 genome.	Bacteria; Chlamydiae; Chlamydiales; Chlamydiaceae; Chlamydia/Chlamydophila group; Chlamydia.	1	1	0	0	0	0	CHTR027c01a
NC_022108	813	Chlamydia trachomatis strain E/12-94 genome.	Bacteria; Chlamydiae; Chlamydiales; Chlamydiaceae; Chlamydia/Chlamydophila group; Chlamydia.	1	1	0	0	0	0	CHTR026c01a
NC_022117	813	Chlamydia trachomatis strain F/1-93, complete genome.	Bacteria; Chlamydiae; Chlamydiales; Chlamydiaceae; Chlamydia/Chlamydophila group; Chlamydia.	1	1	0	0	0	0	CHTR029c01a
NC_022106	813	Chlamydia trachomatis strain F/2-93 genome.	Bacteria; Chlamydiae; Chlamydiales; Chlamydiaceae; Chlamydia/Chlamydophila group; Chlamydia.	1	1	0	0	0	0	CHTR024c01a
NC_022118	813	Chlamydia trachomatis strain F/6-94, complete genome.	Bacteria; Chlamydiae; Chlamydiales; Chlamydiaceae; Chlamydia/Chlamydophila group; Chlamydia.	1	1	0	0	0	0	CHTR030c01a
NC_022120	813	Chlamydia trachomatis strain Ia20-97 genome.	Bacteria; Chlamydiae; Chlamydiales; Chlamydiaceae; Chlamydia/Chlamydophila group; Chlamydia.	1	1	0	0	0	0	CHTR032c01a
NC_022110	813	Chlamydia trachomatis strain J/27-97 genome.	Bacteria; Chlamydiae; Chlamydiales; Chlamydiaceae; Chlamydia/Chlamydophila group; Chlamydia.	1	1	0	0	0	0	CHTR028c01a
NC_022121	813	Chlamydia trachomatis strain J/31-98, complete genome.	Bacteria; Chlamydiae; Chlamydiales; Chlamydiaceae; Chlamydia/Chlamydophila group; Chlamydia.	1	1	0	0	0	0	CHTR033c01a
NC_017441	634464	Chlamydia trachomatis Sweden2, complete genome.	Bacteria; Chlamydiae; Chlamydiales; Chlamydiaceae; Chlamydia/Chlamydophila group; Chlamydia.	1	1	0	0	0	0	CHTR012c01a
NC_004552	218497	Chlamydophila abortus S26/3, complete genome.	Bacteria; Chlamydiae; Chlamydiales; Chlamydiaceae; Chlamydia/Chlamydophila group; Chlamydophila.	1	1	0	0	0	0	CHAB001c01a
NC_003361	227941	Chlamydophila caviae GPIC chromosome, complete genome.	Bacteria; Chlamydiae; Chlamydiales; Chlamydiaceae; Chlamydia/Chlamydophila group; Chlamydophila.	1	1	0	0	0	0	CHCA001c01a
NC_007899	264202	Chlamydophila felis Fe/C-56, complete genome.	Bacteria; Chlamydiae; Chlamydiales; Chlamydiaceae; Chlamydia/Chlamydophila group; Chlamydophila.	1	1	0	0	0	0	CHFE001c01a
NC_015408	331635	Chlamydophila pecorum E58 chromosome, complete genome.	Bacteria; Chlamydiae; Chlamydiales; Chlamydiaceae; Chlamydia/Chlamydophila group; Chlamydia.	1	1	0	0	0	0	CHPE001c01a
NC_002179	115711	Chlamydophila pneumoniae AR39, complete genome.	Bacteria; Chlamydiae; Chlamydiales; Chlamydiaceae; Chlamydia/Chlamydophila group; Chlamydia.	1	1	0	0	0	0	CHPN001c01a
NC_000922	115713	Chlamydophila pneumoniae CWL029 chromosome, complete genome.	Bacteria; Chlamydiae; Chlamydiales; Chlamydiaceae; Chlamydia/Chlamydophila group; Chlamydia.	1	1	0	0	0	0	CHPN002c01a
NC_002491	138677	Chlamydophila pneumoniae J138 chromosome, complete genome.	Bacteria; Chlamydiae; Chlamydiales; Chlamydiaceae; Chlamydia/Chlamydophila group; Chlamydia.	1	1	0	0	0	0	CHPN010c01a
NC_017285	406984	Chlamydophila pneumoniae LPCoLN chromosome, complete genome.	Bacteria; Chlamydiae; Chlamydiales; Chlamydiaceae; Chlamydia/Chlamydophila group; Chlamydia.	1	1	0	0	0	0	CHPN003c01a
NC_005043	182082	Chlamydophila pneumoniae TW-183, complete genome.	Bacteria; Chlamydiae; Chlamydiales; Chlamydiaceae; Chlamydia/Chlamydophila group; Chlamydia.	1	1	0	0	0	0	CHPN004c01a
NC_017289	1112252	Chlamydophila psittaci 01DC11 chromosome, complete genome.	Bacteria; Chlamydiae; Chlamydiales; Chlamydiaceae; Chlamydia/Chlamydophila group; Chlamydia.	1	1	0	0	0	0	CHPS002c01a
NC_017292	1112254	Chlamydophila psittaci 02DC15 chromosome, complete genome.	Bacteria; Chlamydiae; Chlamydiales; Chlamydiaceae; Chlamydia/Chlamydophila group; Chlamydia.	1	1	0	0	0	0	CHPS003c01a
NC_017290	1112267	Chlamydophila psittaci 08DC60 chromosome, complete genome.	Bacteria; Chlamydiae; Chlamydiales; Chlamydiaceae; Chlamydia/Chlamydophila group; Chlamydia.	1	1	0	0	0	0	CHPS005c01a
NC_015470	331636	Chlamydophila psittaci 6BC chromosome, complete genome.	Bacteria; Chlamydiae; Chlamydiales; Chlamydiaceae; Chlamydia/Chlamydophila group; Chlamydia.	1	1	0	0	0	0	CHPS001c01a
NC_017287	331636	Chlamydophila psittaci 6BC chromosome, complete genome.	Bacteria; Chlamydiae; Chlamydiales; Chlamydiaceae; Chlamydia/Chlamydophila group; Chlamydia.	1	1	0	0	0	0	CHPS006c01a
NC_017291	1112250	Chlamydophila psittaci C19/98 chromosome, complete genome.	Bacteria; Chlamydiae; Chlamydiales; Chlamydiaceae; Chlamydia/Chlamydophila group; Chlamydia.	1	1	0	0	0	0	CHPS004c01a
NC_020248	500464	Chlamydophila psittaci Mat116, complete genome.	Bacteria; Chlamydiae; Chlamydiales; Chlamydiaceae; Chlamydia/Chlamydophila group; Chlamydia.	1	1	0	0	0	0	CHPS018c01a
NC_014796	929557	Chlamydophila psittaci RD1, complete genome.	Bacteria; Chlamydiae; Chlamydiales; Chlamydiaceae; Chlamydia/Chlamydophila group; Chlamydia.	1	1	0	0	0	0	CHPS007c01a
NC_005085	243365	Chromobacterium violaceum ATCC 12472 chromosome, complete genome.	Bacteria; Proteobacteria; Betaproteobacteria; Neisseriales; Neisseriaceae; Chromobacterium.	2	1	-1	1	1	0	CHVI001c01a
NC_007963	290398	Chromohalobacter salexigens DSM 3043 chromosome, complete genome.	Bacteria; Proteobacteria; Gammaproteobacteria; Oceanospirillales; Halomonadaceae; Chromohalobacter.	0	0	0	1	1	0	CHSA001c01a
NC_009792	290338	Citrobacter koseri ATCC BAA-895 chromosome, complete genome.	Bacteria; Proteobacteria; Gammaproteobacteria; Enterobacteriales; Enterobacteriaceae; Citrobacter.	0	0	0	0	0	0	CIKO001c01a
NC_013716	637910	Citrobacter rodentium ICC168, complete genome.	Bacteria; Proteobacteria; Gammaproteobacteria; Enterobacteriales; Enterobacteriaceae; Citrobacter.	1	1	0	2	1	-1	CIRO001c01a
NC_013718	637910	Citrobacter rodentium ICC168 plasmid pCROD2, complete sequence.	Bacteria; Proteobacteria; Gammaproteobacteria; Enterobacteriales; Enterobacteriaceae; Citrobacter.	0	0	0	0	0	0	CIRO001p02a
NC_013895	699246	Clostridiales genomosp. BVAB3 str. UPII9-5 chromosome, complete genome.	Bacteria; Firmicutes; Clostridia; Clostridiales.	0	0	0	0	0	0	CLGE001c01a
NC_010680	508765	Clostridium botulinum B str. Eklund 17B plasmid pCLL, complete sequence.	Bacteria; Firmicutes; Clostridia; Clostridiales; Clostridiaceae; Clostridium.	0	0	0	0	0	0	CLBO003p01a
NC_009089	272563	Clostridium difficile 630 chromosome, complete genome.	Bacteria; Firmicutes; Clostridia; Clostridiales; Peptostreptococcaceae.	0	0	0	0	0	0	CLDI001c01a
NC_017179	699034	Clostridium difficile BI1, complete genome.	Bacteria; Firmicutes; Clostridia; Clostridiales; Peptostreptococcaceae.	0	0	0	0	0	0	CLDI009c01a
NC_013315	645462	Clostridium difficile CD196 chromosome, complete genome.	Bacteria; Firmicutes; Clostridia; Clostridiales; Peptostreptococcaceae.	0	0	0	0	0	0	CLDI003c01a
NC_013316	645463	Clostridium difficile R20291 chromosome, complete genome.	Bacteria; Firmicutes; Clostridia; Clostridiales; Peptostreptococcaceae.	0	0	0	0	0	0	CLDI002c01a
NC_015856	1005048	Collimonas fungivorans Ter331 chromosome, complete genome.	Bacteria; Proteobacteria; Betaproteobacteria; Burkholderiales; Oxalobacteraceae; Collimonas.	1	1	0	1	1	0	COFU001c01a
NC_010935	543891	Comamonas testosteroni CNB-1 plasmid pCNB, complete sequence.	Bacteria; Proteobacteria; Betaproteobacteria; Burkholderiales; Comamonadaceae; Comamonas.	0	0	0	0	0	0	COTE002p01a
NC_017030	1144275	Corallococcus coralloides DSM 2259 chromosome, complete genome.	Bacteria; Proteobacteria; Deltaproteobacteria; Myxococcales; Cystobacterineae; Myxococcaceae; Corallococcus.	2	0	-2	1	0	-1	COCO001c01a
NC_011527	434923	Coxiella burnetii CbuG_Q212 chromosome, complete genome.	Bacteria; Proteobacteria; Gammaproteobacteria; Legionellales; Coxiellaceae; Coxiella.	0	0	0	0	0	0	COBU003c01a
NC_011528	434924	Coxiella burnetii CbuK_Q154 chromosome, complete genome.	Bacteria; Proteobacteria; Gammaproteobacteria; Legionellales; Coxiellaceae; Coxiella.	0	0	0	0	0	0	COBU004c01a
NC_009727	434922	Coxiella burnetii Dugway 5J108-111 chromosome, complete genome.	Bacteria; Proteobacteria; Gammaproteobacteria; Legionellales; Coxiellaceae; Coxiella.	0	0	0	0	0	0	COBU005c01a
NC_010117	360115	Coxiella burnetii RSA 331 chromosome, complete genome.	Bacteria; Proteobacteria; Gammaproteobacteria; Legionellales; Coxiellaceae; Coxiella.	0	0	0	0	0	0	COBU002c01a
NC_002971	227377	Coxiella burnetii RSA 493 chromosome, complete genome.	Bacteria; Proteobacteria; Gammaproteobacteria; Legionellales; Coxiellaceae; Coxiella.	0	0	0	0	0	0	COBU001c01a
NC_009778	290339	Cronobacter sakazakii ATCC BAA-894 chromosome, complete genome.	Bacteria; Proteobacteria; Gammaproteobacteria; Enterobacteriales; Enterobacteriaceae; Cronobacter.	0	0	0	2	1	-1	ENSA001c01a
NC_009779	290339	Cronobacter sakazakii ATCC BAA-894 plasmid pESA2, complete sequence.	Bacteria; Proteobacteria; Gammaproteobacteria; Enterobacteriales; Enterobacteriaceae; Cronobacter.	0	0	0	0	0	0	ENSA001p01a
NC_009780	290339	Cronobacter sakazakii ATCC BAA-894 plasmid pESA3, complete sequence.	Bacteria; Proteobacteria; Gammaproteobacteria; Enterobacteriales; Enterobacteriaceae; Cronobacter.	0	0	0	1	0	-1	ENSA001p02a
NC_017933	1138308	Cronobacter sakazakii ES15 chromosome, complete genome.	Bacteria; Proteobacteria; Gammaproteobacteria; Enterobacteriales; Enterobacteriaceae; Cronobacter.	0	0	0	3	3	0	CRSA001c01a
NC_020260	956149	Cronobacter sakazakii Sp291, complete genome.	Bacteria; Proteobacteria; Gammaproteobacteria; Enterobacteriales; Enterobacteriaceae; Cronobacter.	0	0	0	1	1	0	CRSA002c01a
NC_020263	956149	Cronobacter sakazakii Sp291 plasmid pSP291-1, complete sequence.	Bacteria; Proteobacteria; Gammaproteobacteria; Enterobacteriales; Enterobacteriaceae; Cronobacter.	0	0	0	1	0	-1	CRSA002p03a
NC_013282	693216	Cronobacter turicensis z3032 chromosome, complete genome.	Bacteria; Proteobacteria; Gammaproteobacteria; Enterobacteriales; Enterobacteriaceae; Cronobacter.	0	0	0	4	3	-1	CRTU001c01a
NC_013284	693216	Cronobacter turicensis z3032 plasmid pCTU2, complete sequence.	Bacteria; Proteobacteria; Gammaproteobacteria; Enterobacteriales; Enterobacteriaceae; Cronobacter.	0	0	0	0	0	0	CRTU001p02a
NC_007973	266264	Cupriavidus metallidurans CH34 chromosome, complete genome.	Bacteria; Proteobacteria; Betaproteobacteria; Burkholderiales; Burkholderiaceae; Cupriavidus.	0	0	0	1	1	0	CUME001c01a
NC_007972	266264	Cupriavidus metallidurans CH34 plasmid pMOL28, complete sequence.	Bacteria; Proteobacteria; Betaproteobacteria; Burkholderiales; Burkholderiaceae; Cupriavidus.	0	0	0	0	0	0	CUME001p01a
NC_015726	1042878	Cupriavidus necator N-1 chromosome 1, complete sequence.	Bacteria; Proteobacteria; Betaproteobacteria; Burkholderiales; Burkholderiaceae; Cupriavidus.	0	0	0	0	0	0	CUNE001c01a
NC_015727	1042878	Cupriavidus necator N-1 plasmid BB1p, complete sequence.	Bacteria; Proteobacteria; Betaproteobacteria; Burkholderiales; Burkholderiaceae; Cupriavidus.	0	0	0	0	0	0	CUNE001p01a
NC_015724	1042878	Cupriavidus necator N-1 plasmid BB2p, complete sequence.	Bacteria; Proteobacteria; Betaproteobacteria; Burkholderiales; Burkholderiaceae; Cupriavidus.	0	0	0	0	0	0	CUNE001p02a
NC_010528	977880	Cupriavidus taiwanensis LMG 19424 chromosome 1, complete sequence.	Bacteria; Proteobacteria; Betaproteobacteria; Burkholderiales; Burkholderiaceae; Cupriavidus.	0	0	0	1	1	0	CUTA001c01a
NC_010530	977880	Cupriavidus taiwanensis LMG 19424 chromosome 2, complete sequence.	Bacteria; Proteobacteria; Betaproteobacteria; Burkholderiales; Burkholderiaceae; Cupriavidus.	1	1	0	1	1	0	CUTA001c02a
NC_018697	385025	Cycloclasticus sp. P1 chromosome, complete genome.	Bacteria; Proteobacteria; Gammaproteobacteria; Thiotrichales; Piscirickettsiaceae; Cycloclasticus.	0	0	0	0	0	0	CYP1001c01a
NC_021918	1198232	Cycloclasticus zancles 7-ME plasmid p7ME01, complete sequence.	Bacteria; Proteobacteria; Gammaproteobacteria; Thiotrichales; Piscirickettsiaceae; Cycloclasticus.	0	0	0	0	0	0	CYZA001p01a
NC_007298	159087	Dechloromonas aromatica RCB, complete genome.	Bacteria; Proteobacteria; Betaproteobacteria; Rhodocyclales; Rhodocyclaceae; Dechloromonas.	0	0	0	1	1	0	DEAR001c01a
NC_010002	398578	Delftia acidovorans SPH-1 chromosome, complete genome.	Bacteria; Proteobacteria; Betaproteobacteria; Burkholderiales; Comamonadaceae; Delftia.	0	0	0	1	1	0	DEAC001c01a
NC_015563	742013	Delftia sp. Cs1-4 chromosome, complete genome.	Bacteria; Proteobacteria; Betaproteobacteria; Burkholderiales; Comamonadaceae; Delftia.	0	0	0	1	1	0	DECS001c01a
NC_013943	522772	Denitrovibrio acetiphilus DSM 12809 chromosome, complete genome.	Bacteria; Deferribacteres; Deferribacterales; Deferribacteraceae; Denitrovibrio.	0	0	0	0	0	0	DEAE001c01a
NC_014972	577650	Desulfobulbus propionicus DSM 2032 chromosome, complete genome.	Bacteria; Proteobacteria; Deltaproteobacteria; Desulfobacterales; Desulfobulbaceae; Desulfobulbus.	0	0	0	0	0	0	DEPR001c01a
NC_020304	1167006	Desulfocapsa sulfexigens DSM 10523, complete genome.	Bacteria; Proteobacteria; Deltaproteobacteria; Desulfobacterales; Desulfobulbaceae; Desulfocapsa.	0	0	0	1	1	0	DESL001c01a
NC_006139	177439	Desulfotalea psychrophila LSv54 plasmid large, complete sequence.	Bacteria; Proteobacteria; Deltaproteobacteria; Desulfobacterales; Desulfobulbaceae; Desulfotalea.	0	0	0	0	0	0	DEPS001p01a
NC_016629	690850	Desulfovibrio africanus str. Walvis Bay chromosome, complete genome.	Bacteria; Proteobacteria; Deltaproteobacteria; Desulfovibrionales; Desulfovibrionaceae; Desulfovibrio.	0	0	0	1	0	-1	DEAF001c01a
NC_020055	1121451	Desulfovibrio hydrothermalis AM13 = DSM 14728 chromosome, complete genome.	Bacteria; Proteobacteria; Deltaproteobacteria; Desulfovibrionales; Desulfovibrionaceae; Desulfovibrio.	0	0	0	1	1	0	DEHY001c01a
NC_012881	526222	Desulfovibrio salexigens DSM 2638 chromosome, complete genome.	Bacteria; Proteobacteria; Deltaproteobacteria; Desulfovibrionales; Desulfovibrionaceae; Desulfovibrio.	0	0	0	1	1	0	DESA001c01a
NC_008741	391774	Desulfovibrio vulgaris subsp. vulgaris DP4 plasmid pDVUL01, complete sequence.	Bacteria; Proteobacteria; Deltaproteobacteria; Desulfovibrionales; Desulfovibrionaceae; Desulfovibrio.	1	1	0	0	0	0	DEVU002p01a
NC_017311	573059	Desulfovibrio vulgaris RCH1 plasmid pDEVAL01, complete sequence.	Bacteria; Proteobacteria; Deltaproteobacteria; Desulfovibrionales; Desulfovibrionaceae; Desulfovibrio.	1	1	0	0	0	0	DEVU004p01a
NC_005863	882	Desulfovibrio vulgaris str. Hildenborough plasmid pDV, complete sequence.	Bacteria; Proteobacteria; Deltaproteobacteria; Desulfovibrionales; Desulfovibrionaceae; Desulfovibrio.	1	1	0	0	0	0	DEVU001p01a
NC_011769	883	Desulfovibrio vulgaris str. 'Miyazaki F' chromosome, complete genome.	Bacteria; Proteobacteria; Deltaproteobacteria; Desulfovibrionales; Desulfovibrionaceae; Desulfovibrio.	1	1	0	0	0	0	DEVU003c01a
NC_014836	653733	Desulfurispirillum indicum S5 chromosome, complete genome.	Bacteria; Chrysiogenetes; Chrysiogenales; Chrysiogenaceae; Desulfurispirillum.	0	0	0	0	0	0	DEIN001c01a
NC_014500	198628	Dickeya dadantii 3937 chromosome, complete genome.	Bacteria; Proteobacteria; Gammaproteobacteria; Enterobacteriales; Enterobacteriaceae; Dickeya.	1	1	0	1	1	0	DIDA003c01a
NC_013592	590409	Dickeya dadantii Ech586 chromosome, complete genome.	Bacteria; Proteobacteria; Gammaproteobacteria; Enterobacteriales; Enterobacteriaceae; Dickeya.	1	1	0	1	1	0	DIDA002c01a
NC_012912	561229	Dickeya zeae Ech1591 chromosome, complete genome.	Bacteria; Proteobacteria; Gammaproteobacteria; Enterobacteriales; Enterobacteriaceae; Dickeya.	1	1	0	1	1	0	DIZE001c01a
NC_009955	398580	Dinoroseobacter shibae DFL 12 plasmid pDSHI01, complete sequence.	Bacteria; Proteobacteria; Alphaproteobacteria; Rhodobacterales; Rhodobacteraceae; Dinoroseobacter.	0	0	0	0	0	0	DISH001p01a
NC_009957	398580	Dinoroseobacter shibae DFL 12 plasmid pDSHI03, complete sequence.	Bacteria; Proteobacteria; Alphaproteobacteria; Rhodobacterales; Rhodobacteraceae; Dinoroseobacter.	0	0	0	0	0	0	DISH001p03a
NC_012779	634503	Edwardsiella ictaluri 93-146 chromosome, complete genome.	Bacteria; Proteobacteria; Gammaproteobacteria; Enterobacteriales; Enterobacteriaceae; Edwardsiella.	1	1	0	1	1	0	EDIC001c01a
NC_020796	1288122	Edwardsiella tarda C07-087, complete genome.	Bacteria; Proteobacteria; Gammaproteobacteria; Enterobacteriales; Enterobacteriaceae; Edwardsiella.	1	1	0	2	2	0	EDTA003c01a
NC_013508	498217	Edwardsiella tarda EIB202 chromosome, complete genome.	Bacteria; Proteobacteria; Gammaproteobacteria; Enterobacteriales; Enterobacteriaceae; Edwardsiella.	1	1	0	1	1	0	EDTA001c01a
NC_013509	498217	Edwardsiella tarda EIB202 plasmid pEIB202, complete sequence.	Bacteria; Proteobacteria; Gammaproteobacteria; Enterobacteriales; Enterobacteriaceae; Edwardsiella.	0	0	0	0	0	0	EDTA001p01a
NC_017309	718251	Edwardsiella tarda FL6-60 chromosome, complete genome.	Bacteria; Proteobacteria; Gammaproteobacteria; Enterobacteriales; Enterobacteriaceae; Edwardsiella.	1	1	0	1	1	0	EDTA002c01a
NC_007354	269484	Ehrlichia canis str. Jake chromosome, complete genome.	Bacteria; Proteobacteria; Alphaproteobacteria; Rickettsiales; Anaplasmataceae; Ehrlichia.	0	0	0	0	0	0	EHCA001c01a
NC_007799	205920	Ehrlichia chaffeensis str. Arkansas, complete genome.	Bacteria; Proteobacteria; Alphaproteobacteria; Rickettsiales; Anaplasmataceae; Ehrlichia.	0	0	0	0	0	0	EHCH001c01a
NC_006831	302409	Ehrlichia ruminantium str. Gardel, complete genome.	Bacteria; Proteobacteria; Alphaproteobacteria; Rickettsiales; Anaplasmataceae; Ehrlichia.	0	0	0	0	0	0	EHRU002c01a
NC_006832	254945	Ehrlichia ruminantium str. Welgevonden, complete genome.	Bacteria; Proteobacteria; Alphaproteobacteria; Rickettsiales; Anaplasmataceae; Ehrlichia.	0	0	0	0	0	0	EHRU003c01a
NC_005295	254945	Ehrlichia ruminantium str. Welgevonden chromosome, complete genome.	Bacteria; Proteobacteria; Alphaproteobacteria; Rickettsiales; Anaplasmataceae; Ehrlichia.	0	0	0	0	0	0	EHRU001c01a
NC_020181	935296	Enterobacter aerogenes EA1509E, complete genome.	Bacteria; Proteobacteria; Gammaproteobacteria; Enterobacteriales; Enterobacteriaceae; Enterobacter.	0	0	0	2	2	0	ENAE002c01a
NC_020180	935296	Enterobacter aerogenes EA1509E plasmid pEA1509_A, complete sequence.	Bacteria; Proteobacteria; Gammaproteobacteria; Enterobacteriales; Enterobacteriaceae; Enterobacter.	0	0	0	0	0	0	ENAE002p01a
NC_015663	1028307	Enterobacter aerogenes KCTC 2190 chromosome, complete genome.	Bacteria; Proteobacteria; Gammaproteobacteria; Enterobacteriales; Enterobacteriaceae; Enterobacter.	0	0	0	3	2	-1	ENAE001c01a
NC_015968	640513	Enterobacter asburiae LF7a chromosome, complete genome.	Bacteria; Proteobacteria; Gammaproteobacteria; Enterobacteriales; Enterobacteriaceae; Enterobacter; Enterobacter cloacae complex.	0	0	0	2	2	0	ENAS001c01a
NC_015963	640513	Enterobacter asburiae LF7a plasmid pENTAS01, complete sequence.	Bacteria; Proteobacteria; Gammaproteobacteria; Enterobacteriales; Enterobacteriaceae; Enterobacter; Enterobacter cloacae complex.	0	0	0	1	0	-1	ENAS001p01a
NC_016514	1045856	Enterobacter cloacae EcWSU1 chromosome, complete genome.	Bacteria; Proteobacteria; Gammaproteobacteria; Enterobacteriales; Enterobacteriaceae; Enterobacter; Enterobacter cloacae complex.	0	0	0	1	1	0	ENCL003c01a
NC_014121	716541	Enterobacter cloacae subsp. cloacae ATCC 13047 chromosome, complete genome.	Bacteria; Proteobacteria; Gammaproteobacteria; Enterobacteriales; Enterobacteriaceae; Enterobacter; Enterobacter cloacae complex.	0	0	0	2	2	0	ENCL001c01a
NC_014107	716541	Enterobacter cloacae subsp. cloacae ATCC 13047 plasmid pECL_A, complete sequence.	Bacteria; Proteobacteria; Gammaproteobacteria; Enterobacteriales; Enterobacteriaceae; Enterobacter; Enterobacter cloacae complex.	0	0	0	0	0	0	ENCL001p02a
NC_014108	716541	Enterobacter cloacae subsp. cloacae ATCC 13047 plasmid pECL_B, complete sequence.	Bacteria; Proteobacteria; Gammaproteobacteria; Enterobacteriales; Enterobacteriaceae; Enterobacter; Enterobacter cloacae complex.	0	0	0	0	0	0	ENCL001p01a
NC_018405	1211025	Enterobacter cloacae subsp. cloacae ENHKU01 chromosome, complete genome.	Bacteria; Proteobacteria; Gammaproteobacteria; Enterobacteriales; Enterobacteriaceae; Enterobacter; Enterobacter cloacae complex.	0	0	0	2	2	0	ENCL005c01a
NC_018079	1104326	Enterobacter cloacae subsp. dissolvens SDM chromosome, complete genome.	Bacteria; Proteobacteria; Gammaproteobacteria; Enterobacteriales; Enterobacteriaceae; Enterobacter; Enterobacter cloacae complex.	0	0	0	1	1	0	ENCL004c01a
NC_020063	693444	Enterobacteriaceae bacterium strain FGI 57, complete genome.	Bacteria; Proteobacteria; Gammaproteobacteria; Enterobacteriales; Enterobacteriaceae.	0	0	0	1	1	0	ENBA001c01a
NC_009436	399742	Enterobacter sp. 638, complete genome.	Bacteria; Proteobacteria; Gammaproteobacteria; Enterobacteriales; Enterobacteriaceae; Enterobacter.	0	0	0	1	0	-1	ENSP001c01a
NC_009425	399742	Enterobacter sp. 638 plasmid pENTE01, complete sequence.	Bacteria; Proteobacteria; Gammaproteobacteria; Enterobacteriales; Enterobacteriaceae; Enterobacter.	0	0	0	0	0	0	ENSP001p01a
NC_021500	1166130	Enterobacter sp. R4-368, complete genome.	Bacteria; Proteobacteria; Gammaproteobacteria; Enterobacteriales; Enterobacteriaceae; Enterobacter.	1	1	0	2	2	0	ENR4001c01a
NC_021492	1166130	Enterobacter sp. R4-368 plasmid pENT01, complete sequence.	Bacteria; Proteobacteria; Gammaproteobacteria; Enterobacteriales; Enterobacteriaceae; Enterobacter.	0	0	0	0	0	0	ENR4001p01a
NC_017316	474186	Enterococcus faecalis OG1RF chromosome, complete genome.	Bacteria; Firmicutes; Lactobacillales; Enterococcaceae; Enterococcus.	0	0	0	0	0	0	ENFA002c01a
NC_019770	1261557	Enterococcus faecalis str. Symbioflor 1, complete genome.	Bacteria; Firmicutes; Bacilli; Lactobacillales; Enterococcaceae; Enterococcus.	0	0	0	0	0	0	ENFA005c01a
NC_004668	226185	Enterococcus faecalis V583 chromosome, complete genome.	Bacteria; Firmicutes; Lactobacillales; Enterococcaceae; Enterococcus.	0	0	0	0	0	0	ENFA001c01a
NC_017022	1155766	Enterococcus faecium Aus0004 chromosome, complete genome.	Bacteria; Firmicutes; Bacilli; Lactobacillales; Enterococcaceae; Enterococcus.	0	0	0	0	0	0	ENFE002c01a
NC_021994	1305849	Enterococcus faecium Aus0085, complete genome.	Bacteria; Firmicutes; Bacilli; Lactobacillales; Enterococcaceae; Enterococcus.	0	0	0	0	0	0	ENFE003c01a
NC_017960	333849	Enterococcus faecium DO chromosome, complete genome.	Bacteria; Firmicutes; Lactobacillales; Enterococcaceae; Enterococcus.	0	0	0	0	0	0	ENFE001c01a
NC_017961	333849	Enterococcus faecium DO plasmid 1, complete sequence.	Bacteria; Firmicutes; Lactobacillales; Enterococcaceae; Enterococcus.	0	0	0	0	0	0	ENFE001p01a
NC_015845	768486	Enterococcus hirae ATCC 9790 plasmid pTG9790, complete sequence.	Bacteria; Firmicutes; Bacilli; Lactobacillales; Enterococcaceae; Enterococcus.	0	0	0	0	0	0	ENHI001p01a
NC_013971	716540	Erwinia amylovora ATCC 49946 chromosome, complete genome.	Bacteria; Proteobacteria; Gammaproteobacteria; Enterobacteriales; Enterobacteriaceae; Erwinia.	3	3	0	2	2	0	ERAM001c01a
NC_013973	716540	Erwinia amylovora ATCC 49946 plasmid 2, complete sequence.	Bacteria; Proteobacteria; Gammaproteobacteria; Enterobacteriales; Enterobacteriaceae; Erwinia.	0	0	0	0	0	0	ERAM001p02a
NC_013961	665029	Erwinia amylovora CFBP1430 chromosome, complete genome.	Bacteria; Proteobacteria; Gammaproteobacteria; Enterobacteriales; Enterobacteriaceae; Erwinia.	3	3	0	2	2	0	ERAM002c01a
NC_014306	634500	Erwinia billingiae Eb661 chromosome, complete genome.	Bacteria; Proteobacteria; Gammaproteobacteria; Enterobacteriales; Enterobacteriaceae; Erwinia.	0	0	0	2	2	0	ERBI001c01a
NC_014304	634500	Erwinia billingiae Eb661 plasmid pEB102, complete sequence.	Bacteria; Proteobacteria; Gammaproteobacteria; Enterobacteriales; Enterobacteriaceae; Erwinia.	0	0	0	0	0	0	ERBI001p02a
NC_014305	634500	Erwinia billingiae Eb661 plasmid pEB170, complete sequence.	Bacteria; Proteobacteria; Gammaproteobacteria; Enterobacteriales; Enterobacteriaceae; Erwinia.	0	0	0	0	0	0	ERBI001p01a
NC_017390	644651	Erwinia pyrifoliae DSM 12163, complete genome.	Bacteria; Proteobacteria; Gammaproteobacteria; Enterobacteriales; Enterobacteriaceae; Erwinia.	2	2	0	1	1	0	ERPY002c01a
NC_012214	634499	Erwinia pyrifoliae Ep1/96 chromosome, complete genome.	Bacteria; Proteobacteria; Gammaproteobacteria; Enterobacteriales; Enterobacteriaceae; Erwinia.	2	2	0	1	1	0	ERPY001c01a
NC_017445	215689	Erwinia sp. Ejp617 chromosome, complete genome.	Bacteria; Proteobacteria; Gammaproteobacteria; Enterobacteriales; Enterobacteriaceae; Erwinia.	2	2	0	1	1	0	EREJ001c01a
NC_010694	465817	Erwinia tasmaniensis Et1/99 chromosome, complete genome.	Bacteria; Proteobacteria; Gammaproteobacteria; Enterobacteriales; Enterobacteriaceae; Erwinia.	3	1	-2	1	1	0	ERTA001c01a
NC_010696	465817	Erwinia tasmaniensis Et1/99 plasmid pET35, complete sequence.	Bacteria; Proteobacteria; Gammaproteobacteria; Enterobacteriales; Enterobacteriaceae; Erwinia.	0	0	0	0	0	0	ERTA001p03a
NC_010699	465817	Erwinia tasmaniensis Et1/99 plasmid pET45, complete sequence.	Bacteria; Proteobacteria; Gammaproteobacteria; Enterobacteriales; Enterobacteriaceae; Erwinia.	0	0	0	0	0	0	ERTA001p05a
NC_010697	465817	Erwinia tasmaniensis Et1/99 plasmid pET49, complete sequence.	Bacteria; Proteobacteria; Gammaproteobacteria; Enterobacteriales; Enterobacteriaceae; Erwinia.	0	0	0	0	0	0	ERTA001p04a
NC_007722	314225	Erythrobacter litoralis HTCC2594 chromosome, complete genome.	Bacteria; Proteobacteria; Alphaproteobacteria; Sphingomonadales; Erythrobacteraceae; Erythrobacter.	0	0	0	0	0	0	ERLI001c01a
NC_017910	630626	Escherichia blattae DSM 4481 chromosome, complete genome.	Bacteria; Proteobacteria; Gammaproteobacteria; Enterobacteriales; Enterobacteriaceae; Escherichia.	0	0	0	2	1	-1	ESBL001c01a
NC_017626	216592	Escherichia coli 042, complete genome.	Bacteria; Proteobacteria; Gammaproteobacteria; Enterobacteriales; Enterobacteriaceae; Escherichia.	1	1	0	2	2	0	ESCO031c01a
NC_017627	216592	Escherichia coli 042 plasmid pAA, complete sequence.	Bacteria; Proteobacteria; Gammaproteobacteria; Enterobacteriales; Enterobacteriaceae; Escherichia.	0	0	0	0	0	0	ESCO031p01a
NC_008253	362663	Escherichia coli 536, complete genome.	Bacteria; Proteobacteria; Gammaproteobacteria; Enterobacteriales; Enterobacteriaceae; Escherichia.	0	0	0	2	2	0	ESCO008c01a
NC_011748	585055	Escherichia coli 55989 chromosome, complete genome.	Bacteria; Proteobacteria; Gammaproteobacteria; Enterobacteriales; Enterobacteriaceae; Escherichia.	0	0	0	2	2	0	ESCO011c01a
NC_017631	655817	Escherichia coli ABU 83972 chromosome, complete genome.	Bacteria; Proteobacteria; Gammaproteobacteria; Enterobacteriales; Enterobacteriaceae; Escherichia.	0	0	0	1	1	0	ESCO035c01a
NC_008563	405955	Escherichia coli APEC O1 chromosome, complete genome.	Bacteria; Proteobacteria; Gammaproteobacteria; Enterobacteriales; Enterobacteriaceae; Escherichia.	0	0	0	2	2	0	ESCO009c01a
NC_009837	405955	Escherichia coli APEC O1 plasmid pAPEC-O1-ColBM, complete sequence.	Bacteria; Proteobacteria; Gammaproteobacteria; Enterobacteriales; Enterobacteriaceae; Escherichia.	0	0	0	0	0	0	ESCO009p01a
NC_009838	405955	Escherichia coli APEC O1 plasmid pAPEC-O1-R, complete sequence.	Bacteria; Proteobacteria; Gammaproteobacteria; Enterobacteriales; Enterobacteriaceae; Escherichia.	0	0	0	0	0	0	ESCO009p02a
NC_020163	1274814	Escherichia coli APEC O78, complete genome.	Bacteria; Proteobacteria; Gammaproteobacteria; Enterobacteriales; Enterobacteriaceae; Escherichia.	1	0	-1	0	0	0	ESCO059c01a
NC_010468	481805	Escherichia coli ATCC 8739 chromosome, complete genome.	Bacteria; Proteobacteria; Gammaproteobacteria; Enterobacteriales; Enterobacteriaceae; Escherichia.	1	0	-1	0	0	0	ESCO021c01a
NC_004431	199310	Escherichia coli CFT073 chromosome, complete genome.	Bacteria; Proteobacteria; Gammaproteobacteria; Enterobacteriales; Enterobacteriaceae; Escherichia.	0	0	0	1	1	0	ESCO004c01a
NC_009801	331111	Escherichia coli E24377A chromosome, complete genome.	Bacteria; Proteobacteria; Gammaproteobacteria; Enterobacteriales; Enterobacteriaceae; Escherichia.	1	0	-1	2	2	0	ESCO017c01a
NC_011745	585397	Escherichia coli ED1a chromosome, complete genome.	Bacteria; Proteobacteria; Gammaproteobacteria; Enterobacteriales; Enterobacteriaceae; Escherichia.	0	0	0	1	1	0	ESCO012c01a
NC_017633	316401	Escherichia coli ETEC H10407, complete genome.	Bacteria; Proteobacteria; Gammaproteobacteria; Enterobacteriales; Enterobacteriaceae; Escherichia.	1	0	-1	0	0	0	ESCO041c01a
NC_017722	316401	Escherichia coli ETEC H10407 plasmid p666, complete sequence.	Bacteria; Proteobacteria; Gammaproteobacteria; Enterobacteriales; Enterobacteriaceae; Escherichia.	0	0	0	0	0	0	ESCO041p03a
NC_009800	331112	Escherichia coli HS, complete genome.	Bacteria; Proteobacteria; Gammaproteobacteria; Enterobacteriales; Enterobacteriaceae; Escherichia.	1	0	-1	1	1	0	ESCO016c01a
NC_011741	585034	Escherichia coli IAI1 chromosome, complete genome.	Bacteria; Proteobacteria; Gammaproteobacteria; Enterobacteriales; Enterobacteriaceae; Escherichia.	0	0	0	1	1	0	ESCO014c01a
NC_017628	714962	Escherichia coli IHE3034 chromosome, complete genome.	Bacteria; Proteobacteria; Gammaproteobacteria; Enterobacteriales; Enterobacteriaceae; Escherichia.	0	0	0	2	2	0	ESCO037c01a
NC_022648	1355100	Escherichia coli JJ1886, complete genome.	Bacteria; Proteobacteria; Gammaproteobacteria; Enterobacteriales; Enterobacteriaceae; Escherichia.	0	0	0	1	1	0	ESCO063c01a
NC_022650	1355100	Escherichia coli JJ1886 plasmid pJJ1886_4, complete sequence.	Bacteria; Proteobacteria; Gammaproteobacteria; Enterobacteriales; Enterobacteriaceae; Escherichia.	0	0	0	0	0	0	ESCO063p02a
NC_022651	1355100	Escherichia coli JJ1886 plasmid pJJ1886_5, complete sequence.	Bacteria; Proteobacteria; Gammaproteobacteria; Enterobacteriales; Enterobacteriaceae; Escherichia.	0	0	0	0	0	0	ESCO063p03a
NC_017660	595495	Escherichia coli KO11FL chromosome, complete genome.	Bacteria; Proteobacteria; Gammaproteobacteria; Enterobacteriales; Enterobacteriaceae; Escherichia.	1	0	-1	2	2	0	ESCO055c01a
NC_016902	595495	Escherichia coli KO11FL chromosome, complete genome.	Bacteria; Proteobacteria; Gammaproteobacteria; Enterobacteriales; Enterobacteriaceae; Escherichia.	0	0	0	2	2	0	ESCO047c01a
NC_016904	595495	Escherichia coli KO11FL plasmid pEKO1101, complete sequence.	Bacteria; Proteobacteria; Gammaproteobacteria; Enterobacteriales; Enterobacteriaceae; Escherichia.	0	0	0	0	0	0	ESCO047p01a
NC_011993	591946	Escherichia coli LF82, complete genome.	Bacteria; Proteobacteria; Gammaproteobacteria; Enterobacteriales; Enterobacteriaceae; Escherichia.	0	0	0	2	2	0	ESCO040c01a
NC_022364	1335916	Escherichia coli LY180, complete genome.	Bacteria; Proteobacteria; Gammaproteobacteria; Enterobacteriales; Enterobacteriaceae; Escherichia.	1	0	-1	2	2	0	ESCO061c01a
NC_017644	1033813	Escherichia coli NA114 chromosome, complete genome.	Bacteria; Proteobacteria; Gammaproteobacteria; Enterobacteriales; Enterobacteriaceae; Escherichia.	0	0	0	1	1	0	ESCO046c01a
NC_013353	585395	Escherichia coli O103:H2 str. 12009, complete genome.	Bacteria; Proteobacteria; Gammaproteobacteria; Enterobacteriales; Enterobacteriaceae; Escherichia.	1	1	0	2	2	0	ESCO030c01a
NC_018650	1134782	Escherichia coli O104:H4 str. 2009EL-2050 chromosome, complete genome.	Bacteria; Proteobacteria; Gammaproteobacteria; Enterobacteriales; Enterobacteriaceae; Escherichia.	1	0	-1	2	1	-1	ESCO056c01a
NC_018654	1134782	Escherichia coli O104:H4 str. 2009EL-2050 plasmid pAA-09EL50, complete sequence.	Bacteria; Proteobacteria; Gammaproteobacteria; Enterobacteriales; Enterobacteriaceae; Escherichia.	0	0	0	0	0	0	ESCO056p03a
NC_018661	1133853	Escherichia coli O104:H4 str. 2009EL-2071 chromosome, complete genome.	Bacteria; Proteobacteria; Gammaproteobacteria; Enterobacteriales; Enterobacteriaceae; Escherichia.	1	0	-1	2	1	-1	ESCO058c01a
NC_018662	1133853	Escherichia coli O104:H4 str. 2009EL-2071 plasmid pAA-09EL71, complete sequence.	Bacteria; Proteobacteria; Gammaproteobacteria; Enterobacteriales; Enterobacteriaceae; Escherichia.	0	0	0	0	0	0	ESCO058p01a
NC_018658	1133852	Escherichia coli O104:H4 str. 2011C-3493 chromosome, complete genome.	Bacteria; Proteobacteria; Gammaproteobacteria; Enterobacteriales; Enterobacteriaceae; Escherichia.	1	0	-1	2	1	-1	ESCO057c01a
NC_018666	1133852	Escherichia coli O104:H4 str. 2011C-3493 plasmid pAA-EA11, complete sequence.	Bacteria; Proteobacteria; Gammaproteobacteria; Enterobacteriales; Enterobacteriaceae; Escherichia.	0	0	0	0	0	0	ESCO057p03a
NC_018659	1133852	Escherichia coli O104:H4 str. 2011C-3493 plasmid pESBL-EA11, complete sequence.	Bacteria; Proteobacteria; Gammaproteobacteria; Enterobacteriales; Enterobacteriaceae; Escherichia.	0	0	0	0	0	0	ESCO057p01a
NC_013364	585396	Escherichia coli O111:H- str. 11128, complete genome.	Bacteria; Proteobacteria; Gammaproteobacteria; Enterobacteriales; Enterobacteriaceae; Escherichia.	2	1	-1	1	1	0	ESCO029c01a
NC_013365	585396	Escherichia coli O111:H- str. 11128 plasmid pO111_1, complete sequence.	Bacteria; Proteobacteria; Gammaproteobacteria; Enterobacteriales; Enterobacteriaceae; Escherichia.	0	0	0	0	0	0	ESCO029p01a
NC_013366	585396	Escherichia coli O111:H- str. 11128 plasmid pO111_3, complete sequence.	Bacteria; Proteobacteria; Gammaproteobacteria; Enterobacteriales; Enterobacteriaceae; Escherichia.	0	0	0	0	0	0	ESCO029p02a
NC_011601	574521	Escherichia coli O127:H6 str. E2348/69 chromosome, complete genome.	Bacteria; Proteobacteria; Gammaproteobacteria; Enterobacteriales; Enterobacteriaceae; Escherichia.	1	1	0	0	0	0	ESCO020c01a
NC_011603	574521	Escherichia coli O127:H6 str. E2348/69 plasmid pMAR2, complete sequence.	Bacteria; Proteobacteria; Gammaproteobacteria; Enterobacteriales; Enterobacteriaceae; Escherichia.	0	0	0	0	0	0	ESCO020p01a
NC_011353	444450	Escherichia coli O157:H7 str. EC4115 chromosome, complete genome.	Bacteria; Proteobacteria; Gammaproteobacteria; Enterobacteriales; Enterobacteriaceae; Escherichia.	2	2	0	1	1	0	ESCO015c01a
NC_011351	444450	Escherichia coli O157:H7 str. EC4115 plasmid pEC4115, complete sequence.	Bacteria; Proteobacteria; Gammaproteobacteria; Enterobacteriales; Enterobacteriaceae; Escherichia.	0	0	0	0	0	0	ESCO015p01a
NC_002655	155864	Escherichia coli O157:H7 str. EDL933 chromosome, complete genome.	Bacteria; Proteobacteria; Gammaproteobacteria; Enterobacteriales; Enterobacteriaceae; Escherichia.	2	2	0	1	1	0	ESCO003c01a
NC_002695	386585	Escherichia coli O157:H7 str. Sakai chromosome, complete genome.	Bacteria; Proteobacteria; Gammaproteobacteria; Enterobacteriales; Enterobacteriaceae; Escherichia.	2	2	0	1	1	0	ESCO002c01a
NC_013008	544404	Escherichia coli O157:H7 str. TW14359 chromosome, complete genome.	Bacteria; Proteobacteria; Gammaproteobacteria; Enterobacteriales; Enterobacteriaceae; Escherichia.	2	2	0	1	1	0	ESCO028c01a
NC_013361	573235	Escherichia coli O26:H11 str. 11368 chromosome, complete genome.	Bacteria; Proteobacteria; Gammaproteobacteria; Enterobacteriales; Enterobacteriaceae; Escherichia.	2	1	-1	1	0	-1	ESCO027c01a
NC_013362	573235	Escherichia coli O26:H11 str. 11368 plasmid pO26_2, complete sequence.	Bacteria; Proteobacteria; Gammaproteobacteria; Enterobacteriales; Enterobacteriaceae; Escherichia.	0	0	0	0	0	0	ESCO027p01a
NC_013941	701177	Escherichia coli O55:H7 str. CB9615 chromosome, complete genome.	Bacteria; Proteobacteria; Gammaproteobacteria; Enterobacteriales; Enterobacteriaceae; Escherichia.	1	1	0	1	1	0	ESCO032c01a
NC_013942	701177	Escherichia coli O55:H7 str. CB9615 plasmid pO55, complete sequence.	Bacteria; Proteobacteria; Gammaproteobacteria; Enterobacteriales; Enterobacteriaceae; Escherichia.	0	0	0	0	0	0	ESCO032p01a
NC_017656	1048689	Escherichia coli O55:H7 str. RM12579 chromosome, complete genome.	Bacteria; Proteobacteria; Gammaproteobacteria; Enterobacteriales; Enterobacteriaceae; Escherichia.	1	1	0	1	1	0	ESCO048c01a
NC_017657	1048689	Escherichia coli O55:H7 str. RM12579 plasmid p12579_2, complete sequence.	Bacteria; Proteobacteria; Gammaproteobacteria; Enterobacteriales; Enterobacteriaceae; Escherichia.	0	0	0	0	0	0	ESCO048p04a
NC_017646	1072459	Escherichia coli O7:K1 str. CE10 chromosome, complete genome.	Bacteria; Proteobacteria; Gammaproteobacteria; Enterobacteriales; Enterobacteriaceae; Escherichia.	1	1	0	0	0	0	ESCO049c01a
NC_017634	685038	Escherichia coli O83:H1 str. NRG 857C chromosome, complete genome.	Bacteria; Proteobacteria; Gammaproteobacteria; Enterobacteriales; Enterobacteriaceae; Escherichia.	0	0	0	2	2	0	ESCO036c01a
NC_017659	685038	Escherichia coli O83:H1 str. NRG 857C plasmid pO83_CORR, complete sequence.	Bacteria; Proteobacteria; Gammaproteobacteria; Enterobacteriales; Enterobacteriaceae; Escherichia.	0	0	0	0	0	0	ESCO036p01a
NC_017663	910348	Escherichia coli P12b chromosome, complete genome.	Bacteria; Proteobacteria; Gammaproteobacteria; Enterobacteriales; Enterobacteriaceae; Escherichia.	1	0	-1	0	0	0	ESCO050c01a
NC_022370	1382700	Escherichia coli PMV-1 main chromosome, complete genome.	Bacteria; Proteobacteria; Gammaproteobacteria; Enterobacteriales; Enterobacteriaceae; Escherichia.	0	0	0	2	2	0	ESCO062c01a
NC_022371	1382700	Escherichia coli PMV-1 pHUSEC411like plasmid, complete sequence.	Bacteria; Proteobacteria; Gammaproteobacteria; Enterobacteriales; Enterobacteriaceae; Escherichia.	0	0	0	0	0	0	ESCO062p01a
NC_011742	585035	Escherichia coli S88 chromosome, complete genome.	Bacteria; Proteobacteria; Gammaproteobacteria; Enterobacteriales; Enterobacteriaceae; Escherichia.	0	0	0	2	2	0	ESCO013c01a
NC_011747	585035	Escherichia coli S88 plasmid pECOS88, complete sequence.	Bacteria; Proteobacteria; Gammaproteobacteria; Enterobacteriales; Enterobacteriaceae; Escherichia.	0	0	0	0	0	0	ESCO013p01a
NC_011415	409438	Escherichia coli SE11 chromosome, complete genome.	Bacteria; Proteobacteria; Gammaproteobacteria; Enterobacteriales; Enterobacteriaceae; Escherichia.	1	0	-1	1	1	0	ESCO022c01a
NC_011419	409438	Escherichia coli SE11 plasmid pSE11-1, complete sequence.	Bacteria; Proteobacteria; Gammaproteobacteria; Enterobacteriales; Enterobacteriaceae; Escherichia.	0	0	0	0	0	0	ESCO022p01a
NC_011413	409438	Escherichia coli SE11 plasmid pSE11-2, complete sequence.	Bacteria; Proteobacteria; Gammaproteobacteria; Enterobacteriales; Enterobacteriaceae; Escherichia.	0	0	0	0	0	0	ESCO022p03a
NC_013654	431946	Escherichia coli SE15, complete genome.	Bacteria; Proteobacteria; Gammaproteobacteria; Enterobacteriales; Enterobacteriaceae; Escherichia.	0	0	0	1	1	0	ESCO034c01a
NC_013655	431946	Escherichia coli SE15 plasmid pECSF1, complete sequence.	Bacteria; Proteobacteria; Gammaproteobacteria; Enterobacteriales; Enterobacteriaceae; Escherichia.	0	0	0	0	0	0	ESCO034p01a
NC_010488	439855	Escherichia coli SMS-3-5 plasmid pSMS35_130, complete sequence.	Bacteria; Proteobacteria; Gammaproteobacteria; Enterobacteriales; Enterobacteriaceae; Escherichia.	0	0	0	0	0	0	ESCO019p04a
NC_017652	885275	Escherichia coli str. 'clone D i14' chromosome, complete genome.	Bacteria; Proteobacteria; Gammaproteobacteria; Enterobacteriales; Enterobacteriaceae; Escherichia.	0	0	0	1	1	0	ESCO053c01a
NC_017651	885276	Escherichia coli str. 'clone D i2' chromosome, complete genome.	Bacteria; Proteobacteria; Gammaproteobacteria; Enterobacteriales; Enterobacteriaceae; Escherichia.	0	0	0	1	1	0	ESCO054c01a
NC_017632	869729	Escherichia coli UM146 chromosome, complete genome.	Bacteria; Proteobacteria; Gammaproteobacteria; Enterobacteriales; Enterobacteriaceae; Escherichia.	0	0	0	2	2	0	ESCO038c01a
NC_017630	869729	Escherichia coli UM146 plasmid pUM146, complete sequence.	Bacteria; Proteobacteria; Gammaproteobacteria; Enterobacteriales; Enterobacteriaceae; Escherichia.	0	0	0	0	0	0	ESCO038p01a
NC_011751	585056	Escherichia coli UMN026 chromosome, complete genome.	Bacteria; Proteobacteria; Gammaproteobacteria; Enterobacteriales; Enterobacteriaceae; Escherichia.	1	1	0	1	1	0	ESCO010c01a
NC_011749	585056	Escherichia coli UMN026 plasmid p1ESCUM, complete sequence.	Bacteria; Proteobacteria; Gammaproteobacteria; Enterobacteriales; Enterobacteriaceae; Escherichia.	0	0	0	0	0	0	ESCO010p01a
NC_011739	585056	Escherichia coli UMN026 plasmid p2ESCUM, complete sequence.	Bacteria; Proteobacteria; Gammaproteobacteria; Enterobacteriales; Enterobacteriaceae; Escherichia.	0	0	0	0	0	0	ESCO010p02a
NC_017641	696406	Escherichia coli UMNK88 chromosome, complete genome.	Bacteria; Proteobacteria; Gammaproteobacteria; Enterobacteriales; Enterobacteriaceae; Escherichia.	1	0	-1	1	1	0	ESCO033c01a
NC_017645	696406	Escherichia coli UMNK88 plasmid pUMNK88, complete sequence.	Bacteria; Proteobacteria; Gammaproteobacteria; Enterobacteriales; Enterobacteriaceae; Escherichia.	0	0	0	0	0	0	ESCO033p01a
NC_017642	696406	Escherichia coli UMNK88 plasmid pUMNK88_91, complete sequence.	Bacteria; Proteobacteria; Gammaproteobacteria; Enterobacteriales; Enterobacteriaceae; Escherichia.	0	0	0	0	0	0	ESCO033p04a
NC_017640	696406	Escherichia coli UMNK88 plasmid pUMNK88_Ent, complete sequence.	Bacteria; Proteobacteria; Gammaproteobacteria; Enterobacteriales; Enterobacteriaceae; Escherichia.	0	0	0	0	0	0	ESCO033p03a
NC_017643	696406	Escherichia coli UMNK88 plasmid pUMNK88_Hly, complete sequence.	Bacteria; Proteobacteria; Gammaproteobacteria; Enterobacteriales; Enterobacteriaceae; Escherichia.	0	0	0	0	0	0	ESCO033p02a
NC_017639	696406	Escherichia coli UMNK88 plasmid pUMNK88_K88, complete sequence.	Bacteria; Proteobacteria; Gammaproteobacteria; Enterobacteriales; Enterobacteriaceae; Escherichia.	0	0	0	0	0	0	ESCO033p05a
NC_007946	364106	Escherichia coli UTI89 chromosome, complete genome.	Bacteria; Proteobacteria; Gammaproteobacteria; Enterobacteriales; Enterobacteriaceae; Escherichia.	0	0	0	2	2	0	ESCO007c01a
NC_007941	364106	Escherichia coli UTI89 plasmid pUTI89, complete sequence.	Bacteria; Proteobacteria; Gammaproteobacteria; Enterobacteriales; Enterobacteriaceae; Escherichia.	0	0	0	0	0	0	ESCO007p01a
NC_017664	566546	Escherichia coli W chromosome, complete genome.	Bacteria; Proteobacteria; Gammaproteobacteria; Enterobacteriales; Enterobacteriaceae; Escherichia.	1	0	-1	2	2	0	ESCO051c01a
NC_017635	566546	Escherichia coli W chromosome, complete genome.	Bacteria; Proteobacteria; Gammaproteobacteria; Enterobacteriales; Enterobacteriaceae; Escherichia.	0	0	0	2	2	0	ESCO044c01a
NC_017637	566546	Escherichia coli W plasmid pRK1, complete sequence.	Bacteria; Proteobacteria; Gammaproteobacteria; Enterobacteriales; Enterobacteriaceae; Escherichia.	0	0	0	0	0	0	ESCO044p01a
NC_017665	566546	Escherichia coli W plasmid pRK1, complete sequence.	Bacteria; Proteobacteria; Gammaproteobacteria; Enterobacteriales; Enterobacteriaceae; Escherichia.	0	0	0	0	0	0	ESCO051p02a
NC_017906	741093	Escherichia coli Xuzhou21 chromosome, complete genome.	Bacteria; Proteobacteria; Gammaproteobacteria; Enterobacteriales; Enterobacteriaceae; Escherichia.	2	2	0	1	1	0	ESCO052c01a
NC_017903	741093	Escherichia coli Xuzhou21 plasmid pO157_Sal, complete sequence.	Bacteria; Proteobacteria; Gammaproteobacteria; Enterobacteriales; Enterobacteriaceae; Escherichia.	0	0	0	0	0	0	ESCO052p01a
NC_011740	585054	Escherichia fergusonii ATCC 35469 chromosome, complete genome.	Bacteria; Proteobacteria; Gammaproteobacteria; Enterobacteriales; Enterobacteriaceae; Escherichia.	0	0	0	1	1	0	ESFE001c01a
NC_016630	546269	Filifactor alocis ATCC 35896 chromosome, complete genome.	Bacteria; Firmicutes; Clostridia; Clostridiales; Peptostreptococcaceae; Filifactor.	0	0	0	0	0	0	FIAL001c01a
NC_008601	401614	Francisella novicida U112 chromosome, complete genome.	Bacteria; Proteobacteria; Gammaproteobacteria; Thiotrichales; Francisellaceae; Francisella.	0	0	0	1	0	-1	FRTU005c01a
NC_015696	573569	Francisella sp. TX077308 chromosome, complete genome.	Bacteria; Proteobacteria; Gammaproteobacteria; Thiotrichales; Francisellaceae; Francisella.	0	0	0	1	0	-1	FRTX001c01a
NC_017033	767434	Frateuria aurantia DSM 6220 chromosome, complete genome.	Bacteria; Proteobacteria; Gammaproteobacteria; Xanthomonadales; Xanthomonadaceae; Frateuria.	0	0	0	1	1	0	FRAU001c01a
NC_022196	469604	Fusobacterium nucleatum subsp. vincentii 3_1_36A2, complete genome.	Bacteria; Fusobacteria; Fusobacteriales; Fusobacteriaceae; Fusobacterium.	0	0	0	0	0	0	FUNU002c01a
NC_015460	1005058	Gallibacterium anatis UMN179 chromosome, complete genome.	Bacteria; Proteobacteria; Gammaproteobacteria; Pasteurellales; Pasteurellaceae; Gallibacterium.	0	0	0	0	0	0	GAAN001c01a
NC_014394	395494	Gallionella capsiferriformans ES-2 chromosome, complete genome.	Bacteria; Proteobacteria; Betaproteobacteria; Gallionellales; Gallionellaceae; Gallionella.	0	0	0	0	0	0	GACA001c01a
NC_012489	379066	Gemmatimonas aurantiaca T-27, complete genome.	Bacteria; Gemmatimonadetes; Gemmatimonadales; Gemmatimonadaceae; Gemmatimonas.	0	0	0	1	1	0	GEAU001c01a
NC_011146	404380	Geobacter bemidjiensis Bem chromosome, complete genome.	Bacteria; Proteobacteria; Deltaproteobacteria; Desulfuromonadales; Geobacteraceae; Geobacter.	0	0	0	1	0	-1	GEBE001c01a
NC_010814	398767	Geobacter lovleyi SZ chromosome, complete genome.	Bacteria; Proteobacteria; Deltaproteobacteria; Desulfuromonadales; Geobacteraceae; Geobacter.	0	0	0	0	0	0	GELO001c01a
NC_007517	269799	Geobacter metallireducens GS-15 chromosome, complete genome.	Bacteria; Proteobacteria; Deltaproteobacteria; Desulfuromonadales; Geobacteraceae; Geobacter.	0	0	0	2	1	-1	GEMA001c01a
NC_014973	443143	Geobacter sp. M18 chromosome, complete genome.	Bacteria; Proteobacteria; Deltaproteobacteria; Desulfuromonadales; Geobacteraceae; Geobacter.	0	0	0	1	0	-1	GEM1001c01a
NC_012918	443144	Geobacter sp. M21 chromosome, complete genome.	Bacteria; Proteobacteria; Deltaproteobacteria; Desulfuromonadales; Geobacteraceae; Geobacter.	0	0	0	1	0	-1	GEM2001c01a
NC_017454	663917	Geobacter sulfurreducens KN400 chromosome, complete genome.	Bacteria; Proteobacteria; Deltaproteobacteria; Desulfuromonadales; Geobacteraceae; Geobacter.	0	0	0	1	1	0	GESU002c01a
NC_002939	243231	Geobacter sulfurreducens PCA chromosome, complete genome.	Bacteria; Proteobacteria; Deltaproteobacteria; Desulfuromonadales; Geobacteraceae; Geobacter.	0	0	0	1	1	0	GESU001c01a
NC_015498	983545	Glaciecola sp. 4H-3-7+YE-5 plasmid pGLAAG01, complete sequence.	Bacteria; Proteobacteria; Gammaproteobacteria; Alteromonadales; Alteromonadaceae; Glaciecola.	0	0	0	0	0	0	GL4H001p01a
NC_010125	272568	Gluconacetobacter diazotrophicus PAl 5 chromosome, complete genome.	Bacteria; Proteobacteria; Alphaproteobacteria; Rhodospirillales; Acetobacteraceae; Gluconacetobacter.	0	0	0	0	0	0	GLDI001c01a
NC_011365	272568	Gluconacetobacter diazotrophicus PAl 5 chromosome, complete genome.	Bacteria; Proteobacteria; Alphaproteobacteria; Rhodospirillales; Acetobacteraceae; Gluconacetobacter.	0	0	0	0	0	0	GLDI002c01a
NC_010124	272568	Gluconacetobacter diazotrophicus PAl 5 plasmid pGDIPal5I, complete sequence.	Bacteria; Proteobacteria; Alphaproteobacteria; Rhodospirillales; Acetobacteraceae; Gluconacetobacter.	0	0	0	0	0	0	GLDI001p02a
NC_016027	634177	Gluconacetobacter xylinus NBRC 3288, complete genome.	Bacteria; Proteobacteria; Alphaproteobacteria; Rhodospirillales; Acetobacteraceae; Gluconacetobacter.	0	0	0	0	0	0	GLXY001c01a
NC_016037	634177	Gluconacetobacter xylinus NBRC 3288 plasmid pGXY010, complete sequence.	Bacteria; Proteobacteria; Alphaproteobacteria; Rhodospirillales; Acetobacteraceae; Gluconacetobacter.	0	0	0	0	0	0	GLXY001p06a
NC_016021	634177	Gluconacetobacter xylinus NBRC 3288 plasmid pGXY020, complete sequence.	Bacteria; Proteobacteria; Alphaproteobacteria; Rhodospirillales; Acetobacteraceae; Gluconacetobacter.	0	0	0	0	0	0	GLXY001p01a
NC_006672	290633	Gluconobacter oxydans 621H plasmid pGOX1, complete sequence.	Bacteria; Proteobacteria; Alphaproteobacteria; Rhodospirillales; Acetobacteraceae; Gluconobacter.	0	0	0	0	0	0	GLOX001p01a
NC_019396	1224746	Gluconobacter oxydans H24 chromosome, complete genome.	Bacteria; Proteobacteria; Alphaproteobacteria; Rhodospirillales; Acetobacteraceae; Gluconobacter.	0	0	0	0	0	0	GLOX002c01a
NC_019397	1224746	Gluconobacter oxydans H24 plasmid unnamed, complete sequence.	Bacteria; Proteobacteria; Alphaproteobacteria; Rhodospirillales; Acetobacteraceae; Gluconobacter.	0	0	0	0	0	0	GLOX002p01a
NC_016631	682795	Granulicella mallensis MP5ACTX8 chromosome, complete genome.	Bacteria; Acidobacteria; Acidobacteriales; Acidobacteriaceae; Granulicella.	0	0	0	3	1	-2	GRMA001c01a
NC_015064	1198114	Granulicella tundricola chromosome, complete genome.	Bacteria; Acidobacteria; Acidobacteriales; Acidobacteriaceae; Granulicella.	0	0	0	0	0	0	ACMP001c01a
NC_015057	1198114	Granulicella tundricola plasmid pACIX901, complete sequence.	Bacteria; Acidobacteria; Acidobacteriales; Acidobacteriaceae; Granulicella.	0	0	0	1	1	0	ACMP001p01a
NC_015058	1198114	Granulicella tundricola plasmid pACIX903, complete sequence.	Bacteria; Acidobacteria; Acidobacteriales; Acidobacteriaceae; Granulicella.	0	0	0	0	0	0	ACMP001p02a
NC_015060	1198114	Granulicella tundricola plasmid pACIX905, complete sequence.	Bacteria; Acidobacteria; Acidobacteriales; Acidobacteriaceae; Granulicella.	0	0	0	0	0	0	ACMP001p04a
NC_002940	233412	Haemophilus ducreyi 35000HP chromosome, complete genome.	Bacteria; Proteobacteria; Gammaproteobacteria; Pasteurellales; Pasteurellaceae; Haemophilus.	0	0	0	0	0	0	HADU001c01a
NC_016809	862964	Haemophilus influenzae 10810, complete genome.	Bacteria; Proteobacteria; Gammaproteobacteria; Pasteurellales; Pasteurellaceae; Haemophilus.	0	0	0	0	0	0	HAIN007c01a
NC_007146	281310	Haemophilus influenzae 86-028NP chromosome, complete genome.	Bacteria; Proteobacteria; Gammaproteobacteria; Pasteurellales; Pasteurellaceae; Haemophilus.	0	0	0	0	0	0	HAIN002c01a
NC_017452	262727	Haemophilus influenzae R2846 chromosome, complete genome.	Bacteria; Proteobacteria; Gammaproteobacteria; Pasteurellales; Pasteurellaceae; Haemophilus.	0	0	0	0	0	0	HAIN008c01a
NC_017451	262728	Haemophilus influenzae R2866 chromosome, complete genome.	Bacteria; Proteobacteria; Gammaproteobacteria; Pasteurellales; Pasteurellaceae; Haemophilus.	0	0	0	0	0	0	HAIN009c01a
NC_015964	862965	Haemophilus parainfluenzae T3T1, complete genome.	Bacteria; Proteobacteria; Gammaproteobacteria; Pasteurellales; Pasteurellaceae; Haemophilus.	0	0	0	0	0	0	HAPI001c01a
NC_008309	205914	Haemophilus somnus 129PT chromosome, complete genome.	Bacteria; Proteobacteria; Gammaproteobacteria; Pasteurellales; Pasteurellaceae; Histophilus.	0	0	0	0	0	0	HASO001c01a
NC_010519	228400	Haemophilus somnus 2336 chromosome, complete genome.	Bacteria; Proteobacteria; Gammaproteobacteria; Pasteurellales; Pasteurellaceae; Histophilus.	0	0	0	0	0	0	HASO002c01a
NC_007645	349521	Hahella chejuensis KCTC 2396 chromosome, complete genome.	Bacteria; Proteobacteria; Gammaproteobacteria; Oceanospirillales; Hahellaceae; Hahella.	2	2	0	2	1	-1	HACH001c01a
NC_013440	502025	Haliangium ochraceum DSM 14365 chromosome, complete genome.	Bacteria; Proteobacteria; Deltaproteobacteria; Myxococcales; Nannocystineae; Kofleriaceae; Haliangium.	0	0	0	1	0	-1	HAOC001c01a
NC_014532	768066	Halomonas elongata DSM 2581 chromosome, complete genome.	Bacteria; Proteobacteria; Gammaproteobacteria; Oceanospirillales; Halomonadaceae; Halomonas.	0	0	0	1	1	0	HAEL001c01a
NC_008789	349124	Halorhodospira halophila SL1 chromosome, complete genome.	Bacteria; Proteobacteria; Gammaproteobacteria; Chromatiales; Ectothiorhodospiraceae; Halorhodospira.	0	0	0	1	0	-1	HAHA001c01a
NC_013422	555778	Halothiobacillus neapolitanus c2 chromosome, complete genome.	Bacteria; Proteobacteria; Gammaproteobacteria; Chromatiales; Halothiobacillaceae; Halothiobacillus.	0	0	0	0	0	0	HANE001c01a
NC_017737	182217	Helicobacter cetorum MIT 00-7128 chromosome, complete genome.	Bacteria; Proteobacteria; Epsilonproteobacteria; Campylobacterales; Helicobacteraceae; Helicobacter.	0	0	0	0	0	0	HECE001c01a
NC_017735	1163745	Helicobacter cetorum MIT 99-5656 chromosome, complete genome.	Bacteria; Proteobacteria; Epsilonproteobacteria; Campylobacterales; Helicobacteraceae; Helicobacter.	0	0	0	0	0	0	HECE002c01a
NC_020555	1206745	Helicobacter cinaedi ATCC BAA-847 DNA, complete genome.	Bacteria; Proteobacteria; Epsilonproteobacteria; Campylobacterales; Helicobacteraceae; Helicobacter.	0	0	0	2	0	-2	HECI002c01a
NC_017761	1172562	Helicobacter cinaedi PAGU611, complete genome.	Bacteria; Proteobacteria; Epsilonproteobacteria; Campylobacterales; Helicobacteraceae; Helicobacter.	0	0	0	1	0	-1	HECI001c01a
NC_004917	235279	Helicobacter hepaticus ATCC 51449 chromosome, complete genome.	Bacteria; Proteobacteria; Epsilonproteobacteria; Campylobacterales; Helicobacteraceae; Helicobacter.	0	0	0	1	0	-1	HEHE001c01a
NC_017374	985081	Helicobacter pylori 2017 chromosome, complete genome.	Bacteria; Proteobacteria; Epsilonproteobacteria; Campylobacterales; Helicobacteraceae; Helicobacter.	0	0	0	0	0	0	HEPY024c01a
NC_017381	985080	Helicobacter pylori 2018 chromosome, complete genome.	Bacteria; Proteobacteria; Epsilonproteobacteria; Campylobacterales; Helicobacteraceae; Helicobacter.	0	0	0	0	0	0	HEPY025c01a
NC_018939	85962	Helicobacter pylori 26695 chromosome, complete genome.	Bacteria; Proteobacteria; Epsilonproteobacteria; Campylobacterales; Helicobacteraceae; Helicobacter.	0	0	0	0	0	0	HEPY041c01a
NC_000915	85962	Helicobacter pylori 26695, complete genome.	Bacteria; Proteobacteria; Epsilonproteobacteria; Campylobacterales; Helicobacteraceae; Helicobacter.	0	0	0	0	0	0	HEPY001c01a
NC_017360	585535	Helicobacter pylori 35A chromosome, complete genome.	Bacteria; Proteobacteria; Epsilonproteobacteria; Campylobacterales; Helicobacteraceae; Helicobacter.	0	0	0	0	0	0	HEPY011c01a
NC_017382	290847	Helicobacter pylori 51 chromosome, complete genome.	Bacteria; Proteobacteria; Epsilonproteobacteria; Campylobacterales; Helicobacteraceae; Helicobacter.	0	0	0	0	0	0	HEPY027c01a
NC_017354	684950	Helicobacter pylori 52 chromosome, complete genome.	Bacteria; Proteobacteria; Epsilonproteobacteria; Campylobacterales; Helicobacteraceae; Helicobacter.	0	0	0	0	0	0	HEPY012c01a
NC_017375	585538	Helicobacter pylori 83 chromosome, complete genome.	Bacteria; Proteobacteria; Epsilonproteobacteria; Campylobacterales; Helicobacteraceae; Helicobacter.	0	0	0	0	0	0	HEPY031c01a
NC_017357	869727	Helicobacter pylori 908 chromosome, complete genome.	Bacteria; Proteobacteria; Epsilonproteobacteria; Campylobacterales; Helicobacteraceae; Helicobacter.	0	0	0	0	0	0	HEPY019c01a
NC_019560	1055531	Helicobacter pylori Aklavik117 chromosome, complete genome.	Bacteria; Proteobacteria; Epsilonproteobacteria; Campylobacterales; Helicobacteraceae; Helicobacter.	0	0	0	0	0	0	HEPY042c01a
NC_019563	1055532	Helicobacter pylori Aklavik86 chromosome, complete genome.	Bacteria; Proteobacteria; Epsilonproteobacteria; Campylobacterales; Helicobacteraceae; Helicobacter.	0	0	0	0	0	0	HEPY043c01a
NC_014256	693745	Helicobacter pylori B8 chromosome, complete genome.	Bacteria; Proteobacteria; Epsilonproteobacteria; Campylobacterales; Helicobacteraceae; Helicobacter.	0	0	0	0	0	0	HEPY008c01a
NC_017358	765964	Helicobacter pylori Cuz20 chromosome, complete genome.	Bacteria; Proteobacteria; Epsilonproteobacteria; Campylobacterales; Helicobacteraceae; Helicobacter.	0	0	0	0	0	0	HEPY013c01a
NC_017063	1055527	Helicobacter pylori ELS37 chromosome, complete genome.	Bacteria; Proteobacteria; Epsilonproteobacteria; Campylobacterales; Helicobacteraceae; Helicobacter.	0	0	0	0	0	0	HEPY032c01a
NC_017368	866344	Helicobacter pylori F16, complete genome.	Bacteria; Proteobacteria; Epsilonproteobacteria; Campylobacterales; Helicobacteraceae; Helicobacter.	0	0	0	0	0	0	HEPY015c01a
NC_017365	866345	Helicobacter pylori F30, complete genome.	Bacteria; Proteobacteria; Epsilonproteobacteria; Campylobacterales; Helicobacteraceae; Helicobacter.	0	0	0	0	0	0	HEPY017c01a
NC_017366	102608	Helicobacter pylori F32, complete genome.	Bacteria; Proteobacteria; Epsilonproteobacteria; Campylobacterales; Helicobacteraceae; Helicobacter.	0	0	0	0	0	0	HEPY018c01a
NC_017367	866346	Helicobacter pylori F57, complete genome.	Bacteria; Proteobacteria; Epsilonproteobacteria; Campylobacterales; Helicobacteraceae; Helicobacter.	0	0	0	0	0	0	HEPY016c01a
NC_011333	563041	Helicobacter pylori G27 chromosome, complete genome.	Bacteria; Proteobacteria; Epsilonproteobacteria; Campylobacterales; Helicobacteraceae; Helicobacter.	0	0	0	0	0	0	HEPY005c01a
NC_017371	907240	Helicobacter pylori Gambia94/24 chromosome, complete genome.	Bacteria; Proteobacteria; Epsilonproteobacteria; Campylobacterales; Helicobacteraceae; Helicobacter.	0	0	0	0	0	0	HEPY020c01a
NC_008086	357544	Helicobacter pylori HPAG1 chromosome, complete genome.	Bacteria; Proteobacteria; Epsilonproteobacteria; Campylobacterales; Helicobacteraceae; Helicobacter.	0	0	0	0	0	0	HEPY003c01a
NC_017733	1163743	Helicobacter pylori HUP-B14 chromosome, complete genome.	Bacteria; Proteobacteria; Epsilonproteobacteria; Campylobacterales; Helicobacteraceae; Helicobacter.	0	0	0	0	0	0	HEPY033c01a
NC_017372	907238	Helicobacter pylori India7 chromosome, complete genome.	Bacteria; Proteobacteria; Epsilonproteobacteria; Campylobacterales; Helicobacteraceae; Helicobacter.	0	0	0	0	0	0	HEPY022c01a
NC_000921	85963	Helicobacter pylori J99, complete genome.	Bacteria; Proteobacteria; Epsilonproteobacteria; Campylobacterales; Helicobacteraceae; Helicobacter.	0	0	0	0	0	0	HEPY002c01a
NC_017362	907237	Helicobacter pylori Lithuania75 chromosome, complete genome.	Bacteria; Proteobacteria; Epsilonproteobacteria; Campylobacterales; Helicobacteraceae; Helicobacter.	0	0	0	0	0	0	HEPY023c01a
NC_020508	1248725	Helicobacter pylori OK113 DNA, complete genome.	Bacteria; Proteobacteria; Epsilonproteobacteria; Campylobacterales; Helicobacteraceae; Helicobacter.	0	0	0	0	0	0	HEPY044c01a
NC_020509	1248726	Helicobacter pylori OK310 DNA, complete genome.	Bacteria; Proteobacteria; Epsilonproteobacteria; Campylobacterales; Helicobacteraceae; Helicobacter.	0	0	0	0	0	0	HEPY045c01a
NC_011498	570508	Helicobacter pylori P12 chromosome, complete genome.	Bacteria; Proteobacteria; Epsilonproteobacteria; Campylobacterales; Helicobacteraceae; Helicobacter.	0	0	0	0	0	0	HEPY006c01a
NC_017742	1163742	Helicobacter pylori PeCan18 chromosome, complete genome.	Bacteria; Proteobacteria; Epsilonproteobacteria; Campylobacterales; Helicobacteraceae; Helicobacter.	0	0	0	0	0	0	HEPY034c01a
NC_014555	765963	Helicobacter pylori PeCan4 chromosome, complete genome.	Bacteria; Proteobacteria; Epsilonproteobacteria; Campylobacterales; Helicobacteraceae; Helicobacter.	0	0	0	0	0	0	HEPY010c01a
NC_017378	1055528	Helicobacter pylori Puno120 chromosome, complete genome.	Bacteria; Proteobacteria; Epsilonproteobacteria; Campylobacterales; Helicobacteraceae; Helicobacter.	0	0	0	0	0	0	HEPY028c01a
NC_018937	1234365	Helicobacter pylori Rif1 chromosome, complete genome.	Bacteria; Proteobacteria; Epsilonproteobacteria; Campylobacterales; Helicobacteraceae; Helicobacter.	0	0	0	0	0	0	HEPY039c01a
NC_018938	1234600	Helicobacter pylori Rif2 chromosome, complete genome.	Bacteria; Proteobacteria; Epsilonproteobacteria; Campylobacterales; Helicobacteraceae; Helicobacter.	0	0	0	0	0	0	HEPY040c01a
NC_017359	794851	Helicobacter pylori Sat464 chromosome, complete genome.	Bacteria; Proteobacteria; Epsilonproteobacteria; Campylobacterales; Helicobacteraceae; Helicobacter.	0	0	0	0	0	0	HEPY014c01a
NC_017741	1163740	Helicobacter pylori Shi112 chromosome, complete genome.	Bacteria; Proteobacteria; Epsilonproteobacteria; Campylobacterales; Helicobacteraceae; Helicobacter.	0	0	0	0	0	0	HEPY035c01a
NC_017740	1163741	Helicobacter pylori Shi169 chromosome, complete genome.	Bacteria; Proteobacteria; Epsilonproteobacteria; Campylobacterales; Helicobacteraceae; Helicobacter.	0	0	0	0	0	0	HEPY036c01a
NC_017739	1163739	Helicobacter pylori Shi417 chromosome, complete genome.	Bacteria; Proteobacteria; Epsilonproteobacteria; Campylobacterales; Helicobacteraceae; Helicobacter.	0	0	0	0	0	0	HEPY037c01a
NC_010698	512562	Helicobacter pylori Shi470 chromosome, complete genome.	Bacteria; Proteobacteria; Epsilonproteobacteria; Campylobacterales; Helicobacteraceae; Helicobacter.	0	0	0	0	0	0	HEPY004c01a
NC_014560	765962	Helicobacter pylori SJM180 chromosome, complete genome.	Bacteria; Proteobacteria; Epsilonproteobacteria; Campylobacterales; Helicobacteraceae; Helicobacter.	0	0	0	0	0	0	HEPY009c01a
NC_017376	1055530	Helicobacter pylori SNT49 chromosome, complete genome.	Bacteria; Proteobacteria; Epsilonproteobacteria; Campylobacterales; Helicobacteraceae; Helicobacter.	0	0	0	0	0	0	HEPY029c01a
NC_022130	1352356	Helicobacter pylori SouthAfrica20, complete genome.	Bacteria; Proteobacteria; Epsilonproteobacteria; Campylobacterales; Helicobacteraceae; Helicobacter.	0	0	0	0	0	0	HEPY046c01a
NC_017361	907239	Helicobacter pylori SouthAfrica7 chromosome, complete genome.	Bacteria; Proteobacteria; Epsilonproteobacteria; Campylobacterales; Helicobacteraceae; Helicobacter.	0	0	0	0	0	0	HEPY021c01a
NC_021215	1311573	Helicobacter pylori UM032, complete genome.	Bacteria; Proteobacteria; Epsilonproteobacteria; Campylobacterales; Helicobacteraceae; Helicobacter.	0	0	0	0	0	0	HEPY047c01a
NC_021217	1321939	Helicobacter pylori UM037, complete genome.	Bacteria; Proteobacteria; Epsilonproteobacteria; Campylobacterales; Helicobacteraceae; Helicobacter.	0	0	0	0	0	0	HEPY048c01a
NC_021216	1321938	Helicobacter pylori UM299, complete genome.	Bacteria; Proteobacteria; Epsilonproteobacteria; Campylobacterales; Helicobacteraceae; Helicobacter.	0	0	0	0	0	0	HEPY049c01a
NC_017355	637913	Helicobacter pylori v225d chromosome, complete genome.	Bacteria; Proteobacteria; Epsilonproteobacteria; Campylobacterales; Helicobacteraceae; Helicobacter.	0	0	0	0	0	0	HEPY030c01a
NC_017926	1127122	Helicobacter pylori XZ274 chromosome, complete genome.	Bacteria; Proteobacteria; Epsilonproteobacteria; Campylobacterales; Helicobacteraceae; Helicobacter.	0	0	0	0	0	0	HEPY038c01a
NC_017919	1127122	Helicobacter pylori XZ274 plasmid pXZ274, complete sequence.	Bacteria; Proteobacteria; Epsilonproteobacteria; Campylobacterales; Helicobacteraceae; Helicobacter.	0	0	0	0	0	0	HEPY038p01a
NC_014323	757424	Herbaspirillum seropedicae SmR1 chromosome, complete genome.	Bacteria; Proteobacteria; Betaproteobacteria; Burkholderiales; Oxalobacteraceae; Herbaspirillum.	1	1	0	2	2	0	HESE001c01a
NC_009138	204773	Herminiimonas arsenicoxydans chromosome, complete genome.	Bacteria; Proteobacteria; Betaproteobacteria; Burkholderiales; Oxalobacteraceae; Herminiimonas.	0	0	0	0	0	0	HEAR001c01a
NC_015318	760142	Hippea maritima DSM 10411 chromosome, complete genome.	Bacteria; Proteobacteria; Deltaproteobacteria; Desulfurellales; Desulfurellaceae; Hippea.	0	0	0	0	0	0	HIMA001c01a
NC_012982	582402	Hirschia baltica ATCC 49814 chromosome, complete genome.	Bacteria; Proteobacteria; Alphaproteobacteria; Rhodobacterales; Hyphomonadaceae; Hirschia.	0	0	0	0	0	0	HIBA001c01a
NC_021172	670307	Hyphomicrobium denitrificans 1NES1, complete genome.	Bacteria; Proteobacteria; Alphaproteobacteria; Rhizobiales; Hyphomicrobiaceae; Hyphomicrobium.	0	0	0	0	0	0	HYDE002c01a
NC_015717	717785	Hyphomicrobium sp. MC1, complete genome.	Bacteria; Proteobacteria; Alphaproteobacteria; Rhizobiales; Hyphomicrobiaceae; Hyphomicrobium.	1	1	0	0	0	0	HYMC001c01a
NC_014634	572544	Ilyobacter polytropus DSM 2926 plasmid pILYOP02, complete sequence.	Bacteria; Fusobacteria; Fusobacteriales; Fusobacteriaceae; Ilyobacter.	0	0	0	0	0	0	ILPO001p02a
NC_007802	290400	Jannaschia sp. CCS1 chromosome, complete genome.	Bacteria; Proteobacteria; Alphaproteobacteria; Rhodobacterales; Rhodobacteraceae; Jannaschia.	0	0	0	1	1	0	JACC001c01a
NC_013166	523791	Kangiella koreensis DSM 16069 chromosome, complete genome.	Bacteria; Proteobacteria; Gammaproteobacteria; Oceanospirillales; Alcanivoracaceae; Kangiella.	0	0	0	1	0	-1	KAKO001c01a
NC_014621	880591	Ketogulonicigenium vulgare Y25 plasmid pYP1, complete sequence.	Bacteria; Proteobacteria; Alphaproteobacteria; Rhodobacterales; Rhodobacteraceae; Ketogulonicigenium.	0	0	0	0	0	0	KEVU001p01a
NC_017386	759362	Ketogulonigenium vulgarum WSH-001 plasmid 1, complete sequence.	Bacteria; Proteobacteria; Alphaproteobacteria; Rhodobacterales; Rhodobacteraceae; Ketogulonicigenium.	0	0	0	0	0	0	KEVU002p02a
NC_018106	1191061	Klebsiella oxytoca E718 chromosome, complete genome.	Bacteria; Proteobacteria; Gammaproteobacteria; Enterobacteriales; Enterobacteriaceae; Klebsiella.	0	0	0	3	2	-1	KLOX002c01a
NC_016612	1006551	Klebsiella oxytoca KCTC 1686 chromosome, complete genome.	Bacteria; Proteobacteria; Gammaproteobacteria; Enterobacteriales; Enterobacteriaceae; Klebsiella.	0	0	0	4	3	-1	KLOX001c01a
NC_011283	507522	Klebsiella pneumoniae 342 chromosome, complete genome.	Bacteria; Proteobacteria; Gammaproteobacteria; Enterobacteriales; Enterobacteriaceae; Klebsiella.	0	0	0	3	1	-2	KLPN001c01a
NC_022566	1244085	Klebsiella pneumoniae CG43, complete genome.	Bacteria; Proteobacteria; Gammaproteobacteria; Enterobacteriales; Enterobacteriaceae; Klebsiella.	0	0	0	2	1	-1	KLPN007c01a
NC_022082	1380908	Klebsiella pneumoniae JM45, complete genome.	Bacteria; Proteobacteria; Gammaproteobacteria; Enterobacteriales; Enterobacteriaceae; Klebsiella.	0	0	0	1	1	0	KLPN008c01a
NC_022078	1380908	Klebsiella pneumoniae JM45 plasmid p1, complete sequence.	Bacteria; Proteobacteria; Gammaproteobacteria; Enterobacteriales; Enterobacteriaceae; Klebsiella.	0	0	0	0	0	0	KLPN008p01a
NC_017540	1049565	Klebsiella pneumoniae KCTC 2242 chromosome, complete genome.	Bacteria; Proteobacteria; Gammaproteobacteria; Enterobacteriales; Enterobacteriaceae; Klebsiella.	0	0	0	2	1	-1	KLPN005c01a
NC_017541	1049565	Klebsiella pneumoniae KCTC 2242 plasmid pKCTC2242, complete sequence.	Bacteria; Proteobacteria; Gammaproteobacteria; Enterobacteriales; Enterobacteriaceae; Klebsiella.	0	0	0	0	0	0	KLPN005p01a
NC_012731	484021	Klebsiella pneumoniae NTUH-K2044 chromosome, complete genome.	Bacteria; Proteobacteria; Gammaproteobacteria; Enterobacteriales; Enterobacteriaceae; Klebsiella.	0	0	0	3	1	-2	KLPN003c01a
NC_018522	1193292	Klebsiella pneumoniae subsp. pneumoniae 1084 chromosome, complete genome.	Bacteria; Proteobacteria; Gammaproteobacteria; Enterobacteriales; Enterobacteriaceae; Klebsiella.	0	0	0	2	1	-1	KLPN006c01a
NC_016845	1125630	Klebsiella pneumoniae subsp. pneumoniae HS11286 chromosome, complete genome.	Bacteria; Proteobacteria; Gammaproteobacteria; Enterobacteriales; Enterobacteriaceae; Klebsiella.	0	0	0	2	1	-1	KLPN004c01a
NC_016846	1125630	Klebsiella pneumoniae subsp. pneumoniae HS11286 plasmid pKPHS2, complete sequence.	Bacteria; Proteobacteria; Gammaproteobacteria; Enterobacteriales; Enterobacteriaceae; Klebsiella.	0	0	0	0	0	0	KLPN004p05a
NC_016839	1125630	Klebsiella pneumoniae subsp. pneumoniae HS11286 plasmid pKPHS3, complete sequence.	Bacteria; Proteobacteria; Gammaproteobacteria; Enterobacteriales; Enterobacteriaceae; Klebsiella.	0	0	0	0	0	0	KLPN004p02a
NC_009648	272620	Klebsiella pneumoniae subsp. pneumoniae MGH 78578 chromosome, complete genome.	Bacteria; Proteobacteria; Gammaproteobacteria; Enterobacteriales; Enterobacteriaceae; Klebsiella.	0	0	0	1	1	0	KLPN002c01a
NC_009649	272620	Klebsiella pneumoniae subsp. pneumoniae MGH 78578 plasmid pKPN3, complete sequence.	Bacteria; Proteobacteria; Gammaproteobacteria; Enterobacteriales; Enterobacteriaceae; Klebsiella.	0	0	0	0	0	0	KLPN002p01a
NC_009650	272620	Klebsiella pneumoniae subsp. pneumoniae MGH 78578 plasmid pKPN4, complete sequence.	Bacteria; Proteobacteria; Gammaproteobacteria; Enterobacteriales; Enterobacteriaceae; Klebsiella.	0	0	0	0	0	0	KLPN002p02a
NC_021232	573	Klebsiella pneumoniae subsp. rhinoscleromatis strain SB3432, complete genome.	Bacteria; Proteobacteria; Gammaproteobacteria; Enterobacteriales; Enterobacteriaceae; Klebsiella.	0	0	0	2	1	-1	KLPN009c01a
NC_021231	573	Klebsiella pneumoniae subsp. rhinoscleromatis strain SB3432, plasmid pKRH, complete genome.	Bacteria; Proteobacteria; Gammaproteobacteria; Enterobacteriales; Enterobacteriaceae; Klebsiella.	0	0	0	0	0	0	KLPN009p01a
NC_013850	640131	Klebsiella variicola At-22 chromosome, complete genome.	Bacteria; Proteobacteria; Gammaproteobacteria; Enterobacteriales; Enterobacteriaceae; Klebsiella.	0	0	0	1	1	0	KLVA001c01a
NC_017491	1088720	Lactobacillus rhamnosus ATCC 8530 chromosome, complete genome.	Bacteria; Firmicutes; Lactobacillales; Lactobacillaceae; Lactobacillus.	0	0	0	0	0	0	LARH004c01a
NC_015930	420889	Lactococcus garvieae ATCC 49156, complete genome.	Bacteria; Firmicutes; Bacilli; Lactobacillales; Streptococcaceae; Lactococcus.	0	0	0	0	0	0	LAGR002c01a
NC_017490	420890	Lactococcus garvieae Lg2, complete genome.	Bacteria; Firmicutes; Bacilli; Lactobacillales; Streptococcaceae; Lactococcus.	0	0	0	0	0	0	LAGR001c01a
NC_009004	416870	Lactococcus lactis subsp. cremoris MG1363 chromosome, complete genome.	Bacteria; Firmicutes; Lactobacillales; Streptococcaceae; Lactococcus.	0	0	0	0	0	0	LALA003c01a
NC_017949	746361	Lactococcus lactis subsp. cremoris NZ9000 chromosome, complete genome.	Bacteria; Firmicutes; Lactobacillales; Streptococcaceae; Lactococcus.	0	0	0	0	0	0	LALA005c01a
NC_017486	929102	Lactococcus lactis subsp. lactis CV56 chromosome, complete genome.	Bacteria; Firmicutes; Lactobacillales; Streptococcaceae; Lactococcus.	0	0	0	0	0	0	LALA006c01a
NC_020450	1046624	Lactococcus lactis subsp. lactis IO-1 DNA, complete genome.	Bacteria; Firmicutes; Bacilli; Lactobacillales; Streptococcaceae; Lactococcus.	0	0	0	0	0	0	LALA009c01a
NC_013656	684738	Lactococcus lactis subsp. lactis KF147 chromosome, complete genome.	Bacteria; Firmicutes; Lactobacillales; Streptococcaceae; Lactococcus.	0	0	0	0	0	0	LALA004c01a
NC_022593	1399116	Lactococcus lactis subsp. lactis KLDS 4.0325, complete genome.	Bacteria; Firmicutes; Bacilli; Lactobacillales; Streptococcaceae; Lactococcus.	0	0	0	0	0	0	LALA012c01a
NC_020127	1234378	Lawsonia intracellularis N343, complete genome.	Bacteria; Proteobacteria; Deltaproteobacteria; Desulfovibrionales; Desulfovibrionaceae; Lawsonia.	1	1	0	0	0	0	LAIN002c01a
NC_008011	363253	Lawsonia intracellularis PHE/MN1-00 chromosome, complete genome.	Bacteria; Proteobacteria; Deltaproteobacteria; Desulfovibrionales; Desulfovibrionaceae; Lawsonia.	1	1	0	0	0	0	LAIN001c01a
NC_013861	661367	Legionella longbeachae NSW150 chromosome, complete genome.	Bacteria; Proteobacteria; Gammaproteobacteria; Legionellales; Legionellaceae; Legionella.	0	0	0	0	0	0	LELO001c01a
NC_014544	661367	Legionella longbeachae NSW150 plasmid pLLO, complete sequence.	Bacteria; Proteobacteria; Gammaproteobacteria; Legionellales; Legionellaceae; Legionella.	0	0	0	0	0	0	LELO001p01a
NC_014125	423212	Legionella pneumophila 2300/99 Alcoy chromosome, complete genome.	Bacteria; Proteobacteria; Gammaproteobacteria; Legionellales; Legionellaceae; Legionella.	0	0	0	0	0	0	LEPN005c01a
NC_009494	400673	Legionella pneumophila str. Corby chromosome, complete genome.	Bacteria; Proteobacteria; Gammaproteobacteria; Legionellales; Legionellaceae; Legionella.	0	0	0	0	0	0	LEPN004c01a
NC_006369	297245	Legionella pneumophila str. Lens, complete genome.	Bacteria; Proteobacteria; Gammaproteobacteria; Legionellales; Legionellaceae; Legionella.	0	0	0	0	0	0	LEPN002c01a
NC_006366	297245	Legionella pneumophila str. Lens plasmid pLPL, complete sequence.	Bacteria; Proteobacteria; Gammaproteobacteria; Legionellales; Legionellaceae; Legionella.	0	0	0	0	0	0	LEPN002p01a
NC_006368	297246	Legionella pneumophila str. Paris, complete genome.	Bacteria; Proteobacteria; Gammaproteobacteria; Legionellales; Legionellaceae; Legionella.	0	0	0	0	0	0	LEPN003c01a
NC_006365	297246	Legionella pneumophila str. Paris plasmid pLPP, complete sequence.	Bacteria; Proteobacteria; Gammaproteobacteria; Legionellales; Legionellaceae; Legionella.	0	0	0	0	0	0	LEPN003p01a
NC_018140	91891	Legionella pneumophila subsp. pneumophila, complete genome.	Bacteria; Proteobacteria; Gammaproteobacteria; Legionellales; Legionellaceae; Legionella.	0	0	0	0	0	0	LEPN008c01a
NC_018139	91891	Legionella pneumophila subsp. pneumophila, complete genome.	Bacteria; Proteobacteria; Gammaproteobacteria; Legionellales; Legionellaceae; Legionella.	0	0	0	0	0	0	LEPN007c01a
NC_016811	933093	Legionella pneumophila subsp. pneumophila ATCC 43290 chromosome, complete genome.	Bacteria; Proteobacteria; Gammaproteobacteria; Legionellales; Legionellaceae; Legionella.	0	0	0	0	0	0	LEPN006c01a
NC_018141	1046632	Legionella pneumophila subsp. pneumophila plasmid pLELO, complete sequence.	Bacteria; Proteobacteria; Gammaproteobacteria; Legionellales; Legionellaceae; Legionella.	0	0	0	0	0	0	LEPN007p01a
NC_020521	272624	Legionella pneumophila subsp. pneumophila str. Philadelphia 1, complete genome.	Bacteria; Proteobacteria; Gammaproteobacteria; Legionellales; Legionellaceae; Legionella.	0	0	0	0	0	0	LEPN011c01a
NC_002942	272624	Legionella pneumophila subsp. pneumophila str. Philadelphia 1 chromosome, complete genome.	Bacteria; Proteobacteria; Gammaproteobacteria; Legionellales; Legionellaceae; Legionella.	0	0	0	0	0	0	LEPN001c01a
NC_020522	272624	Legionella pneumophila subsp. pneumophila str. Philadelphia 1 plasmid, complete sequence.	Bacteria; Proteobacteria; Gammaproteobacteria; Legionellales; Legionellaceae; Legionella.	0	0	0	0	0	0	LEPN011p01a
NC_021350	1199191	Legionella pneumophila subsp. pneumophila str. Thunder Bay, complete genome.	Bacteria; Proteobacteria; Gammaproteobacteria; Legionellales; Legionellaceae; Legionella.	0	0	0	0	0	0	LEPN012c01a
NC_017094	1162668	Leptospirillum ferrooxidans C2-3, complete genome.	Bacteria; Nitrospirae; Nitrospirales; Nitrospiraceae; Leptospirillum.	0	0	0	1	1	0	LEFE001c01a
NC_010524	395495	Leptothrix cholodnii SP-6 chromosome, complete genome.	Bacteria; Proteobacteria; Betaproteobacteria; Burkholderiales; Leptothrix.	0	0	0	2	1	-1	LECH001c01a
NC_013192	523794	Leptotrichia buccalis C-1013-b chromosome, complete genome.	Bacteria; Fusobacteria; Fusobacteriales; Leptotrichiaceae; Leptotrichia.	0	0	0	0	0	0	LEBU001c01a
NC_018673	1229758	Leuconostoc carnosum JB16 chromosome, complete genome.	Bacteria; Firmicutes; Bacilli; Lactobacillales; Leuconostoc.	0	0	0	0	0	0	LECA001c01a
NC_018675	1229758	Leuconostoc carnosum JB16 plasmid pKLC3, complete sequence.	Bacteria; Firmicutes; Bacilli; Lactobacillales; Leuconostoc.	0	0	0	0	0	0	LECA001p02a
NC_010471	349519	Leuconostoc citreum KM20, complete genome.	Bacteria; Firmicutes; Lactobacillales; Leuconostoc.	0	0	0	0	0	0	LECI001c01a
NC_014319	762550	Leuconostoc gasicomitatum LMG 18811, complete genome.	Bacteria; Firmicutes; Lactobacillales; Leuconostoc.	0	0	0	0	0	0	LEGA001c01a
NC_008531	203120	Leuconostoc mesenteroides subsp. mesenteroides ATCC 8293, complete genome.	Bacteria; Firmicutes; Lactobacillales; Leuconostoc.	0	0	0	0	0	0	LEME001c01a
NC_016828	1107880	Leuconostoc mesenteroides subsp. mesenteroides J18 plasmid pKLE04, complete sequence.	Bacteria; Firmicutes; Lactobacillales; Leuconostoc.	0	0	0	0	0	0	LEME002p05a
NC_003210	169963	Listeria monocytogenes EGD-e, complete genome.	Bacteria; Firmicutes; Bacillales; Listeriaceae; Listeria.	0	0	0	0	0	0	LIMO001c01a
NC_018586	879089	Listeria monocytogenes SLCC2540, complete genome.	Bacteria; Firmicutes; Bacilli; Bacillales; Listeriaceae; Listeria.	0	0	0	0	0	0	LIMO021c01a
NC_008555	386043	Listeria welshimeri serovar 6b str. SLCC5334 chromosome, complete genome.	Bacteria; Firmicutes; Bacillales; Listeriaceae; Listeria.	0	0	0	0	0	0	LIWE001c01a
NC_022223	882944	Listonella anguillarum M3 chromosome 1, complete sequence.	Bacteria; Proteobacteria; Gammaproteobacteria; Vibrionales; Vibrionaceae; Vibrio.	0	0	0	1	1	0	LIAN001c01a
NC_022224	882944	Listonella anguillarum M3 chromosome 2, complete sequence.	Bacteria; Proteobacteria; Gammaproteobacteria; Vibrionales; Vibrionaceae; Vibrio.	0	0	0	1	1	0	LIAN001c02a
NC_021743	1261126	Mannheimia haemolytica D153, complete genome.	Bacteria; Proteobacteria; Gammaproteobacteria; Pasteurellales; Pasteurellaceae; Mannheimia.	0	0	0	0	0	0	MAHA001c01a
NC_021739	1311760	Mannheimia haemolytica D174, complete genome.	Bacteria; Proteobacteria; Gammaproteobacteria; Pasteurellales; Pasteurellaceae; Mannheimia.	0	0	0	0	0	0	MAHA003c01a
NC_021082	1316932	Mannheimia haemolytica M42548, complete genome.	Bacteria; Proteobacteria; Gammaproteobacteria; Pasteurellales; Pasteurellaceae; Mannheimia.	0	0	0	0	0	0	MAHA004c01a
NC_020834	1249526	Mannheimia haemolytica USDA-ARS-SAM-185, complete genome.	Bacteria; Proteobacteria; Gammaproteobacteria; Pasteurellales; Pasteurellaceae; Mannheimia.	0	0	0	0	0	0	MAHA005c01a
NC_020833	1249531	Mannheimia haemolytica USDA-ARS-USMARC-183, complete genome.	Bacteria; Proteobacteria; Gammaproteobacteria; Pasteurellales; Pasteurellaceae; Mannheimia.	0	0	0	0	0	0	MAHA006c01a
NC_021883	1366053	Mannheimia haemolytica USMARC_2286, complete genome.	Bacteria; Proteobacteria; Gammaproteobacteria; Pasteurellales; Pasteurellaceae; Mannheimia.	0	0	0	0	0	0	MAHA007c01a
NC_017506	225937	Marinobacter adhaerens HP15 chromosome, complete genome.	Bacteria; Proteobacteria; Gammaproteobacteria; Alteromonadales; Alteromonadaceae; Marinobacter.	0	0	0	1	1	0	MABA001c01a
NC_017508	225937	Marinobacter adhaerens HP15 plasmid pHP-42, complete sequence.	Bacteria; Proteobacteria; Gammaproteobacteria; Alteromonadales; Alteromonadaceae; Marinobacter.	0	0	0	0	0	0	MABA001p01a
NC_008740	351348	Marinobacter aquaeolei VT8, complete genome.	Bacteria; Proteobacteria; Gammaproteobacteria; Alteromonadales; Alteromonadaceae; Marinobacter.	0	0	0	1	1	0	MAAQ001c01a
NC_008738	351348	Marinobacter aquaeolei VT8 plasmid pMAQU01, complete sequence.	Bacteria; Proteobacteria; Gammaproteobacteria; Alteromonadales; Alteromonadaceae; Marinobacter.	0	0	0	0	0	0	MAAQ001p02a
NC_008739	351348	Marinobacter aquaeolei VT8 plasmid pMAQU02, complete sequence.	Bacteria; Proteobacteria; Gammaproteobacteria; Alteromonadales; Alteromonadaceae; Marinobacter.	0	0	0	0	0	0	MAAQ001p01a
NC_017067	1163748	Marinobacter hydrocarbonoclasticus ATCC 49840, complete genome.	Bacteria; Proteobacteria; Gammaproteobacteria; Alteromonadales; Alteromonadaceae; Marinobacter.	0	0	0	1	1	0	MAHD001c01a
NC_015276	717774	Marinomonas mediterranea MMB-1 chromosome, complete genome.	Bacteria; Proteobacteria; Gammaproteobacteria; Oceanospirillales; Marinomonas.	1	1	0	2	2	0	MAME001c01a
NC_015559	491952	Marinomonas posidonica IVIA-Po-181 chromosome, complete genome.	Bacteria; Proteobacteria; Gammaproteobacteria; Oceanospirillales; Marinomonas.	0	0	0	2	2	0	MAPO001c01a
NC_009654	400668	Marinomonas sp. MWYL1 chromosome, complete genome.	Bacteria; Proteobacteria; Gammaproteobacteria; Oceanospirillales; Marinomonas.	0	0	0	1	1	0	MAMW001c01a
NC_019973	754035	Mesorhizobium australicum WSM2073, complete genome.	Bacteria; Proteobacteria; Alphaproteobacteria; Rhizobiales; Phyllobacteriaceae; Mesorhizobium.	0	0	0	0	0	0	MEAU001c01a
NC_014923	765698	Mesorhizobium ciceri biovar biserrulae WSM1271 chromosome, complete genome.	Bacteria; Proteobacteria; Alphaproteobacteria; Rhizobiales; Phyllobacteriaceae; Mesorhizobium.	0	0	0	0	0	0	MECI001c01a
NC_014918	765698	Mesorhizobium ciceri biovar biserrulae WSM1271 plasmid pMESCI01, complete sequence.	Bacteria; Proteobacteria; Alphaproteobacteria; Rhizobiales; Phyllobacteriaceae; Mesorhizobium.	0	0	0	1	1	0	MECI001p01a
NC_002678	266835	Mesorhizobium loti MAFF303099 chromosome, complete genome.	Bacteria; Proteobacteria; Alphaproteobacteria; Rhizobiales; Phyllobacteriaceae; Mesorhizobium.	1	1	0	1	1	0	MELO001c01a
NC_002679	266835	Mesorhizobium loti MAFF303099 plasmid pMLa, complete sequence.	Bacteria; Proteobacteria; Alphaproteobacteria; Rhizobiales; Phyllobacteriaceae; Mesorhizobium.	0	0	0	0	0	0	MELO001p01a
NC_002682	266835	Mesorhizobium loti MAFF303099 plasmid pMLb, complete sequence.	Bacteria; Proteobacteria; Alphaproteobacteria; Rhizobiales; Phyllobacteriaceae; Mesorhizobium.	0	0	0	0	0	0	MELO001p02a
NC_015675	536019	Mesorhizobium opportunistum WSM2075 chromosome, complete genome.	Bacteria; Proteobacteria; Alphaproteobacteria; Rhizobiales; Phyllobacteriaceae; Mesorhizobium.	0	0	0	0	0	0	MEOP001c01a
NC_008242	266779	Mesorhizobium sp. BNC1 plasmid 1, complete sequence.	Bacteria; Proteobacteria; Alphaproteobacteria; Rhizobiales; Phyllobacteriaceae; Chelativorans.	0	0	0	0	0	0	MESP001p03a
NC_008825	420662	Methylibium petroleiphilum PM1 chromosome, complete genome.	Bacteria; Proteobacteria; Betaproteobacteria; Burkholderiales; Methylibium.	0	0	0	0	0	0	MEPE001c01a
NC_008826	420662	Methylibium petroleiphilum PM1 plasmid RPME01, complete sequence.	Bacteria; Proteobacteria; Betaproteobacteria; Burkholderiales; Methylibium.	0	0	0	0	0	0	MEPE001p01a
NC_012811	272630	Methylobacterium extorquens AM1 megaplasmid, complete sequence.	Bacteria; Proteobacteria; Alphaproteobacteria; Rhizobiales; Methylobacteriaceae; Methylobacterium.	0	0	0	0	0	0	MEEX002p01a
NC_011758	440085	methylobacterium chloromethanicum CM4 plasmid pMCHL01, complete sequence.	Bacteria; Proteobacteria; Alphaproteobacteria; Rhizobiales; Methylobacteriaceae; Methylobacterium.	0	0	0	0	0	0	MECH001p01a
NC_011894	460265	Methylobacterium nodulans ORS 2060 chromosome, complete genome.	Bacteria; Proteobacteria; Alphaproteobacteria; Rhizobiales; Methylobacteriaceae; Methylobacterium.	0	0	0	1	1	0	MENO001c01a
NC_010725	441620	Methylobacterium populi BJ001 chromosome, complete genome.	Bacteria; Proteobacteria; Alphaproteobacteria; Rhizobiales; Methylobacteriaceae; Methylobacterium.	0	0	0	0	0	0	MEPO001c01a
NC_010509	426355	Methylobacterium radiotolerans JCM 2831 plasmid pMRAD02, complete sequence.	Bacteria; Proteobacteria; Alphaproteobacteria; Rhizobiales; Methylobacteriaceae; Methylobacterium.	0	0	0	0	0	0	MERA001p04a
NC_011666	395965	Methylocella silvestris BL2 chromosome, complete genome.	Bacteria; Proteobacteria; Alphaproteobacteria; Rhizobiales; Beijerinckiaceae; Methylocella.	0	0	0	1	1	0	MESL001c01a
NC_018485	187303	Methylocystis sp. SC2, complete genome.	Bacteria; Proteobacteria; Alphaproteobacteria; Rhizobiales; Methylocystaceae; Methylocystis.	0	0	0	0	0	0	MESC001c01a
NC_016112	1091494	Methylomicrobium alcaliphilum chromosome, complete genome.	Bacteria; Proteobacteria; Gammaproteobacteria; Methylococcales; Methylococcaceae; Methylomicrobium.	0	0	0	1	1	0	MEAA001c01a
NC_015572	857087	Methylomonas methanica MC09 chromosome, complete genome.	Bacteria; Proteobacteria; Gammaproteobacteria; Methylococcales; Methylococcaceae; Methylomonas.	0	0	0	2	1	-1	MEME001c01a
NC_017856	754477	Methylophaga sp. JAM7 chromosome, complete genome.	Bacteria; Proteobacteria; Gammaproteobacteria; Thiotrichales; Piscirickettsiaceae; Methylophaga.	0	0	0	0	0	0	MEJ7001c01a
NC_017858	754477	Methylophaga sp. JAM7 plasmid unnamed, complete sequence.	Bacteria; Proteobacteria; Gammaproteobacteria; Thiotrichales; Piscirickettsiaceae; Methylophaga.	0	0	0	0	0	0	MEJ7001p01a
NC_012970	582744	Methylovorus glucosetrophus SIP3-4 plasmid pMsip01, complete sequence.	Bacteria; Proteobacteria; Betaproteobacteria; Methylophilales; Methylophilaceae; Methylovorus.	0	0	0	0	0	0	MESI001p01a
NC_016026	856793	Micavibrio aeruginosavorus ARL-13 chromosome, complete genome.	Bacteria; Proteobacteria; Alphaproteobacteria; Micavibrio.	0	0	0	0	0	0	MIAE001c01a
NC_020812	349215	Micavibrio aeruginosavorus EPB, complete genome.	Bacteria; Proteobacteria; Alphaproteobacteria; Micavibrio.	0	0	0	0	0	0	MIAE002c01a
NC_020418	1124991	Morganella morganii subsp. morganii KT, complete genome.	Bacteria; Proteobacteria; Gammaproteobacteria; Enterobacteriales; Enterobacteriaceae; Morganella.	1	1	0	0	0	0	MOMO001c01a
NC_015711	483219	Myxococcus fulvus HW-1 chromosome, complete genome.	Bacteria; Proteobacteria; Deltaproteobacteria; Myxococcales; Cystobacterineae; Myxococcaceae; Myxococcus.	2	0	-2	1	1	0	MYFU001c01a
NC_020126	1278073	Myxococcus stipitatus DSM 14675, complete genome.	Bacteria; Proteobacteria; Deltaproteobacteria; Myxococcales; Cystobacterineae; Myxococcaceae; Myxococcus.	1	0	-1	2	1	-1	MYST001c01a
NC_008095	246197	Myxococcus xanthus DK 1622 chromosome, complete genome.	Bacteria; Proteobacteria; Deltaproteobacteria; Myxococcales; Cystobacterineae; Myxococcaceae; Myxococcus.	2	0	-2	1	1	0	MYXA001c01a
NC_011035	521006	Neisseria gonorrhoeae NCCP11945 chromosome, complete genome.	Bacteria; Proteobacteria; Betaproteobacteria; Neisseriales; Neisseriaceae; Neisseria.	0	0	0	0	0	0	NEGO002c01a
NC_017510	940296	Neisseria gonorrhoeae TCDC-NG08107 plasmid pNGTCDC08107, complete sequence.	Bacteria; Proteobacteria; Betaproteobacteria; Neisseriales; Neisseriaceae; Neisseria.	0	0	0	0	0	0	NEGO003p01a
NC_013009	434131	Neorickettsia risticii str. Illinois, complete genome.	Bacteria; Proteobacteria; Alphaproteobacteria; Rickettsiales; Anaplasmataceae; Neorickettsia.	0	0	0	0	0	0	NERI001c01a
NC_007798	222891	Neorickettsia sennetsu str. Miyayama chromosome, complete genome.	Bacteria; Proteobacteria; Alphaproteobacteria; Rickettsiales; Anaplasmataceae; Neorickettsia.	0	0	0	0	0	0	NESE001c01a
NC_007960	323097	Nitrobacter hamburgensis X14 plasmid 2, complete sequence.	Bacteria; Proteobacteria; Alphaproteobacteria; Rhizobiales; Bradyrhizobiaceae; Nitrobacter.	0	0	0	0	0	0	NIHA001p03a
NC_007961	323097	Nitrobacter hamburgensis X14 plasmid 3, complete sequence.	Bacteria; Proteobacteria; Alphaproteobacteria; Rhizobiales; Bradyrhizobiaceae; Nitrobacter.	0	0	0	0	0	0	NIHA001p02a
NC_007406	323098	Nitrobacter winogradskyi Nb-255 chromosome, complete genome.	Bacteria; Proteobacteria; Alphaproteobacteria; Rhizobiales; Bradyrhizobiaceae; Nitrobacter.	0	0	0	0	0	0	NIWI001c01a
NC_007484	323261	Nitrosococcus oceani ATCC 19707 chromosome, complete genome.	Bacteria; Proteobacteria; Gammaproteobacteria; Chromatiales; Chromatiaceae; Nitrosococcus.	0	0	0	0	0	0	NIOC001c01a
NC_008344	335283	Nitrosomonas eutropha C91 chromosome, complete genome.	Bacteria; Proteobacteria; Betaproteobacteria; Nitrosomonadales; Nitrosomonadaceae; Nitrosomonas.	0	0	0	0	0	0	NIET001c01a
NC_008341	335283	Nitrosomonas eutropha C91 plasmid1, complete sequence.	Bacteria; Proteobacteria; Betaproteobacteria; Nitrosomonadales; Nitrosomonadaceae; Nitrosomonas.	0	0	0	0	0	0	NIET001p01a
NC_008342	335283	Nitrosomonas eutropha C91 plasmid2, complete sequence.	Bacteria; Proteobacteria; Betaproteobacteria; Nitrosomonadales; Nitrosomonadaceae; Nitrosomonas.	0	0	0	0	0	0	NIET001p02a
NC_015223	153948	Nitrosomonas sp. AL212 plasmid pNAL21201, complete sequence.	Bacteria; Proteobacteria; Betaproteobacteria; Nitrosomonadales; Nitrosomonadaceae; Nitrosomonas.	0	0	0	0	0	0	NISL001p02a
NC_015221	153948	Nitrosomonas sp. AL212 plasmid pNAL21202, complete sequence.	Bacteria; Proteobacteria; Betaproteobacteria; Nitrosomonadales; Nitrosomonadaceae; Nitrosomonas.	0	0	0	0	0	0	NISL001p01a
NC_006361	247156	Nocardia farcinica IFM 10152 chromosome, complete genome.	Bacteria; Actinobacteria; Actinobacteridae; Actinomycetales; Corynebacterineae; Nocardiaceae; Nocardia.	0	0	0	0	0	0	NOFA001c01a
NC_018524	1205910	Nocardiopsis alba ATCC BAA-2165 chromosome, complete genome.	Bacteria; Actinobacteria; Actinobacteridae; Actinomycetales; Streptosporangineae; Nocardiopsaceae; Nocardiopsis.	0	0	0	0	0	0	NOAL001c01a
NC_014210	446468	Nocardiopsis dassonvillei subsp. dassonvillei DSM 43111 chromosome, complete genome.	Bacteria; Actinobacteria; Actinobacteridae; Actinomycetales; Streptosporangineae; Nocardiopsaceae; Nocardiopsis.	0	0	0	0	0	0	NODA001c01a
NC_007794	279238	Novosphingobium aromaticivorans DSM 12444 chromosome, complete genome.	Bacteria; Proteobacteria; Alphaproteobacteria; Sphingomonadales; Sphingomonadaceae; Novosphingobium.	0	0	0	0	0	0	NOAR001c01a
NC_009426	279238	Novosphingobium aromaticivorans DSM 12444 plasmid pNL1, complete sequence.	Bacteria; Proteobacteria; Alphaproteobacteria; Sphingomonadales; Sphingomonadaceae; Novosphingobium.	0	0	0	0	0	0	NOAR001p01a
NC_015580	702113	Novosphingobium sp. PP1Y chromosome, complete genome.	Bacteria; Proteobacteria; Alphaproteobacteria; Sphingomonadales; Sphingomonadaceae; Novosphingobium.	0	0	0	0	0	0	NO1Y001c01a
NC_015579	702113	Novosphingobium sp. PP1Y plasmid Lpl, complete sequence.	Bacteria; Proteobacteria; Alphaproteobacteria; Sphingomonadales; Sphingomonadaceae; Novosphingobium.	0	0	0	0	0	0	NO1Y001p02a
NC_015582	702113	Novosphingobium sp. PP1Y plasmid Spl, complete sequence.	Bacteria; Proteobacteria; Alphaproteobacteria; Sphingomonadales; Sphingomonadaceae; Novosphingobium.	0	0	0	0	0	0	NO1Y001p03a
NC_009667	439375	Ochrobactrum anthropi ATCC 49188 chromosome 1, complete sequence.	Bacteria; Proteobacteria; Alphaproteobacteria; Rhizobiales; Brucellaceae; Ochrobactrum.	0	0	0	0	0	0	OCAN001c01a
NC_009668	439375	Ochrobactrum anthropi ATCC 49188 chromosome 2, complete sequence.	Bacteria; Proteobacteria; Alphaproteobacteria; Rhizobiales; Brucellaceae; Ochrobactrum.	0	0	0	0	0	0	OCAN001c02a
NC_009669	439375	Ochrobactrum anthropi ATCC 49188 plasmid pOANT01, complete sequence.	Bacteria; Proteobacteria; Alphaproteobacteria; Rhizobiales; Brucellaceae; Ochrobactrum.	0	0	0	0	0	0	OCAN001p04a
NC_020908	391616	Octadecabacter arcticus 238, complete genome.	Bacteria; Proteobacteria; Alphaproteobacteria; Rhodobacterales; Rhodobacteraceae; Octadecabacter.	0	0	0	0	0	0	OCAR001c01a
NC_017538	1031710	Oligotropha carboxidovorans OM4 chromosome, complete genome.	Bacteria; Proteobacteria; Alphaproteobacteria; Rhizobiales; Bradyrhizobiaceae; Oligotropha.	0	0	0	0	0	0	OLCA002c01a
NC_017536	1031710	Oligotropha carboxidovorans OM4 plasmid pHCG3B, complete sequence.	Bacteria; Proteobacteria; Alphaproteobacteria; Rhizobiales; Bradyrhizobiaceae; Oligotropha.	0	0	0	0	0	0	OLCA002p02a
NC_017539	1031710	Oligotropha carboxidovorans OM4 plasmid pOC167B, complete sequence.	Bacteria; Proteobacteria; Alphaproteobacteria; Rhizobiales; Bradyrhizobiaceae; Oligotropha.	0	0	0	0	0	0	OLCA002p01a
NC_011386	504832	Oligotropha carboxidovorans OM5 chromosome, complete genome.	Bacteria; Proteobacteria; Alphaproteobacteria; Rhizobiales; Bradyrhizobiaceae; Oligotropha.	0	0	0	0	0	0	OLCA001c01a
NC_015684	504832	Oligotropha carboxidovorans OM5 chromosome, complete genome.	Bacteria; Proteobacteria; Alphaproteobacteria; Rhizobiales; Bradyrhizobiaceae; Oligotropha.	0	0	0	0	0	0	OLCA003c01a
NC_015689	504832	Oligotropha carboxidovorans OM5 plasmid pHCG3, complete sequence.	Bacteria; Proteobacteria; Alphaproteobacteria; Rhizobiales; Bradyrhizobiaceae; Oligotropha.	0	0	0	0	0	0	OLCA003p02a
NC_015685	504832	Oligotropha carboxidovorans OM5 plasmid pOC167, complete sequence.	Bacteria; Proteobacteria; Alphaproteobacteria; Rhizobiales; Bradyrhizobiaceae; Oligotropha.	0	0	0	0	0	0	OLCA003p01a
NC_010571	452637	Opitutus terrae PB90-1 chromosome, complete genome.	Bacteria; Verrucomicrobia; Opitutae; Opitutales; Opitutaceae; Opitutus.	0	0	0	0	0	0	OPTE001c01a
NC_009488	357244	Orientia tsutsugamushi str. Boryong, complete genome.	Bacteria; Proteobacteria; Alphaproteobacteria; Rickettsiales; Rickettsiaceae; Rickettsieae; Orientia.	0	0	0	0	0	0	ORTS002c01a
NC_010793	334380	Orientia tsutsugamushi str. Ikeda, complete genome.	Bacteria; Proteobacteria; Alphaproteobacteria; Rickettsiales; Rickettsiaceae; Rickettsieae; Orientia.	0	0	0	0	0	0	ORTS001c01a
NC_017531	932677	Pantoea ananatis AJ13355, complete genome.	Bacteria; Proteobacteria; Gammaproteobacteria; Enterobacteriales; Enterobacteriaceae; Pantoea.	0	0	0	1	1	0	PAAN002c01a
NC_017533	932677	Pantoea ananatis AJ13355 plasmid pEA320, complete sequence.	Bacteria; Proteobacteria; Gammaproteobacteria; Enterobacteriales; Enterobacteriaceae; Pantoea.	0	0	0	1	1	0	PAAN002p01a
NC_013956	706191	Pantoea ananatis LMG 20103 chromosome, complete genome.	Bacteria; Proteobacteria; Gammaproteobacteria; Enterobacteriales; Enterobacteriaceae; Pantoea.	0	0	0	2	2	0	PAAN001c01a
NC_016816	1123863	Pantoea ananatis LMG 5342, complete genome.	Bacteria; Proteobacteria; Gammaproteobacteria; Enterobacteriales; Enterobacteriaceae; Pantoea.	0	0	0	1	1	0	PAAN004c01a
NC_017554	1095774	Pantoea ananatis PA13 chromosome, complete genome.	Bacteria; Proteobacteria; Gammaproteobacteria; Enterobacteriales; Enterobacteriaceae; Pantoea.	0	0	0	1	1	0	PAAN003c01a
NC_014837	592316	Pantoea sp. At-9b chromosome, complete genome.	Bacteria; Proteobacteria; Gammaproteobacteria; Enterobacteriales; Enterobacteriaceae; Pantoea.	0	0	0	2	2	0	PAAT001c01a
NC_014839	592316	Pantoea sp. At-9b plasmid pPAT9B02, complete sequence.	Bacteria; Proteobacteria; Gammaproteobacteria; Enterobacteriales; Enterobacteriaceae; Pantoea.	0	0	0	0	0	0	PAAT001p02a
NC_014842	592316	Pantoea sp. At-9b plasmid pPAT9B05, complete sequence.	Bacteria; Proteobacteria; Gammaproteobacteria; Enterobacteriales; Enterobacteriaceae; Pantoea.	0	0	0	0	0	0	PAAT001p05a
NC_014562	712898	Pantoea vagans C9-1 chromosome, complete genome.	Bacteria; Proteobacteria; Gammaproteobacteria; Enterobacteriales; Enterobacteriaceae; Pantoea.	0	0	0	1	1	0	PAVA001c01a
NC_015702	765952	Parachlamydia acanthamoebae UV-7 chromosome, complete genome.	Bacteria; Chlamydiae; Chlamydiales; Parachlamydiaceae; Parachlamydia.	1	1	0	0	0	0	PAAC001c01a
NC_022041	1367847	Paracoccus aminophilus JCM 7686, complete genome.	Bacteria; Proteobacteria; Alphaproteobacteria; Rhodobacterales; Rhodobacteraceae; Paracoccus.	1	1	0	0	0	0	PAAM001c01a
NC_022044	1367847	Paracoccus aminophilus JCM 7686 plasmid pAMI6, complete sequence.	Bacteria; Proteobacteria; Alphaproteobacteria; Rhodobacterales; Rhodobacteraceae; Paracoccus.	0	0	0	1	0	-1	PAAM001p03a
NC_022050	1367847	Paracoccus aminophilus JCM 7686 plasmid pAMI8, complete sequence.	Bacteria; Proteobacteria; Alphaproteobacteria; Rhodobacterales; Rhodobacteraceae; Paracoccus.	0	0	0	0	0	0	PAAM001p05a
NC_008686	318586	Paracoccus denitrificans PD1222 chromosome 1, complete sequence.	Bacteria; Proteobacteria; Alphaproteobacteria; Rhodobacterales; Rhodobacteraceae; Paracoccus.	0	0	0	1	1	0	PADE001c01a
NC_008687	318586	Paracoccus denitrificans PD1222 chromosome 2, complete sequence.	Bacteria; Proteobacteria; Alphaproteobacteria; Rhodobacterales; Rhodobacteraceae; Paracoccus.	0	0	0	0	0	0	PADE001c02a
NC_009719	402881	Parvibaculum lavamentivorans DS-1 chromosome, complete genome.	Bacteria; Proteobacteria; Alphaproteobacteria; Rhizobiales; Phyllobacteriaceae; Parvibaculum.	0	0	0	0	0	0	PALA001c01a
NC_014414	314260	Parvularcula bermudensis HTCC2503 chromosome, complete genome.	Bacteria; Proteobacteria; Alphaproteobacteria; Parvularculales; Parvularculaceae; Parvularcula.	0	0	0	0	0	0	PABE001c01a
NC_016808	1075089	Pasteurella multocida 36950 chromosome, complete genome.	Bacteria; Proteobacteria; Gammaproteobacteria; Pasteurellales; Pasteurellaceae; Pasteurella.	0	0	0	0	0	0	PAMU003c01a
NC_004547	218491	Pectobacterium atrosepticum SCRI1043 chromosome, complete genome.	Bacteria; Proteobacteria; Gammaproteobacteria; Enterobacteriales; Enterobacteriaceae; Pectobacterium.	1	1	0	1	1	0	ERCA001c01a
NC_012917	561230	Pectobacterium carotovorum subsp. carotovorum PC1, complete genome.	Bacteria; Proteobacteria; Gammaproteobacteria; Enterobacteriales; Enterobacteriaceae; Pectobacterium.	1	1	0	1	1	0	PECR001c01a
NC_018525	1218933	Pectobacterium carotovorum subsp. carotovorum PCC21 chromosome, complete genome.	Bacteria; Proteobacteria; Gammaproteobacteria; Enterobacteriales; Enterobacteriaceae; Pectobacterium.	1	1	0	1	1	0	PECR002c01a
NC_017845	1166016	Pectobacterium sp. SCC3193, complete genome.	Bacteria; Proteobacteria; Gammaproteobacteria; Enterobacteriales; Enterobacteriaceae; Pectobacterium.	0	0	0	2	2	0	PESC001c01a
NC_013421	561231	Pectobacterium wasabiae WPP163 chromosome, complete genome.	Bacteria; Proteobacteria; Gammaproteobacteria; Enterobacteriales; Enterobacteriaceae; Pectobacterium.	0	0	0	2	2	0	PEWA001c01a
NC_015177	762903	Pedobacter saltans DSM 12145 chromosome, complete genome.	Bacteria; Bacteroidetes; Sphingobacteriia; Sphingobacteriales; Sphingobacteriaceae; Pedobacter.	0	0	0	0	0	0	PESA001c01a
NC_016078	1082931	Pelagibacterium halotolerans B2 chromosome, complete genome.	Bacteria; Proteobacteria; Alphaproteobacteria; Rhizobiales; Hyphomicrobiaceae; Pelagibacterium.	0	0	0	0	0	0	PEHA001c01a
NC_007498	338963	Pelobacter carbinolicus DSM 2380 chromosome, complete genome.	Bacteria; Proteobacteria; Deltaproteobacteria; Desulfuromonadales; Pelobacteraceae; Pelobacter.	0	0	0	1	1	0	PECA001c01a
NC_008609	338966	Pelobacter propionicus DSM 2379 chromosome, complete genome.	Bacteria; Proteobacteria; Deltaproteobacteria; Desulfuromonadales; Pelobacteraceae; Pelobacter.	0	0	0	0	0	0	PEPR001c01a
NC_008607	338966	Pelobacter propionicus DSM 2379 plasmid pPRO1, complete sequence.	Bacteria; Proteobacteria; Deltaproteobacteria; Desulfuromonadales; Pelobacteraceae; Pelobacter.	0	0	0	0	0	0	PEPR001p01a
NC_012439	123214	Persephonella marina EX-H1 plasmid unnamed, complete sequence.	Bacteria; Aquificae; Aquificales; Hydrogenothermaceae; Persephonella.	0	0	0	0	0	0	PEMA001p01a
NC_018290	391619	Phaeobacter gallaeciensis DSM 17395 chromosome, complete genome.	Bacteria; Proteobacteria; Alphaproteobacteria; Rhodobacterales; Rhodobacteraceae; Phaeobacter.	0	0	0	0	0	0	PHGA002c01a
NC_011144	450851	Phenylobacterium zucineum HLK1 chromosome, complete genome.	Bacteria; Proteobacteria; Alphaproteobacteria; Caulobacterales; Caulobacteraceae; Phenylobacterium.	0	0	0	0	0	0	PHZU001c01a
NC_011143	450851	Phenylobacterium zucineum HLK1 plasmid unnamed, complete sequence.	Bacteria; Proteobacteria; Alphaproteobacteria; Caulobacterales; Caulobacteraceae; Phenylobacterium.	0	0	0	0	0	0	PHZU001p01a
NC_006370	298386	Photobacterium profundum SS9 chromosome 1, complete genome.	Bacteria; Proteobacteria; Gammaproteobacteria; Vibrionales; Vibrionaceae; Photobacterium.	0	0	0	1	1	0	PHPR001c01a
NC_006371	298386	Photobacterium profundum SS9 chromosome 2, complete sequence.	Bacteria; Proteobacteria; Gammaproteobacteria; Vibrionales; Vibrionaceae; Photobacterium.	0	0	0	0	0	0	PHPR001c02a
NC_005871	298386	Photobacterium profundum SS9 plasmid pPBPR1, complete sequence.	Bacteria; Proteobacteria; Gammaproteobacteria; Vibrionales; Vibrionaceae; Photobacterium.	0	0	0	0	0	0	PHPR001p01a
NC_012962	291112	Photorhabdus asymbiotica subsp. asymbiotica ATCC 43949 chromosome, complete genome.	Bacteria; Proteobacteria; Gammaproteobacteria; Enterobacteriales; Enterobacteriaceae; Photorhabdus.	2	1	-1	6	3	-3	PHAB001c01a
NC_005126	243265	Photorhabdus luminescens subsp. laumondii TTO1, complete genome.	Bacteria; Proteobacteria; Gammaproteobacteria; Enterobacteriales; Enterobacteriaceae; Photorhabdus.	1	1	0	4	4	0	PHLU001c01a
NC_017081	1142394	Phycisphaera mikurensis NBRC 102666 plasmid pPSMK1, complete sequence.	Bacteria; Planctomycetes; Phycisphaerae; Phycisphaerales; Phycisphaeraceae; Phycisphaera.	0	0	0	0	0	0	PHMI001p01a
NC_013720	530564	Pirellula staleyi DSM 6068 chromosome, complete genome.	Bacteria; Planctomycetes; Planctomycetia; Planctomycetales; Planctomycetaceae; Pirellula.	0	0	0	1	0	-1	PIST001c01a
NC_015174	756272	Planctomyces brasiliensis DSM 5305 chromosome, complete genome.	Bacteria; Planctomycetes; Planctomycetia; Planctomycetales; Planctomycetaceae; Planctomyces.	0	0	0	1	1	0	PLBR001c01a
NC_008781	365044	Polaromonas naphthalenivorans CJ2 chromosome, complete genome.	Bacteria; Proteobacteria; Betaproteobacteria; Burkholderiales; Comamonadaceae; Polaromonas.	0	0	0	0	0	0	PONA001c01a
NC_008757	365044	Polaromonas naphthalenivorans CJ2 plasmid pPNAP01, complete sequence.	Bacteria; Proteobacteria; Betaproteobacteria; Burkholderiales; Comamonadaceae; Polaromonas.	0	0	0	0	0	0	PONA001p08a
NC_007949	296591	Polaromonas sp. JS666 plasmid 1, complete sequence.	Bacteria; Proteobacteria; Betaproteobacteria; Burkholderiales; Comamonadaceae; Polaromonas.	0	0	0	0	0	0	POJS001p01a
NC_007950	296591	Polaromonas sp. JS666 plasmid 2, complete sequence.	Bacteria; Proteobacteria; Betaproteobacteria; Burkholderiales; Comamonadaceae; Polaromonas.	0	0	0	0	0	0	POJS001p02a
NC_015259	991905	Polymorphum gilvum SL003B-26A1 chromosome, complete genome.	Bacteria; Proteobacteria; Alphaproteobacteria; Polymorphum.	0	0	0	0	0	0	POGL001c01a
NC_015258	991905	Polymorphum gilvum SL003B-26A1 plasmid pSL003B, complete sequence.	Bacteria; Proteobacteria; Alphaproteobacteria; Polymorphum.	0	0	0	0	0	0	POGL001p01a
NC_015571	1030843	Porphyromonas gingivalis TDC60, complete genome.	Bacteria; Bacteroidetes; Bacteroidia; Bacteroidales; Porphyromonadaceae; Porphyromonas.	0	0	0	0	0	0	POGI003c01a
NC_011059	290512	Prosthecochloris aestuarii DSM 271 chromosome, complete genome.	Bacteria; Chlorobi; Chlorobia; Chlorobiales; Chlorobiaceae; Prosthecochloris.	0	0	0	0	0	0	PRAE001c01a
NC_011061	290512	Prosthecochloris aestuarii DSM 271 plasmid pPAES01, complete sequence.	Bacteria; Chlorobi; Chlorobia; Chlorobiales; Chlorobiaceae; Prosthecochloris.	0	0	0	0	0	0	PRAE001p01a
NC_022000	1266738	Proteus mirabilis BB2000, complete genome.	Bacteria; Proteobacteria; Gammaproteobacteria; Enterobacteriales; Enterobacteriaceae; Proteus.	1	1	0	1	1	0	PRMI002c01a
NC_010554	529507	Proteus mirabilis HI4320 chromosome, complete genome.	Bacteria; Proteobacteria; Gammaproteobacteria; Enterobacteriales; Enterobacteriaceae; Proteus.	1	1	0	1	1	0	PRMI001c01a
NC_010555	529507	Proteus mirabilis plasmid pHI4320, complete sequence.	Bacteria; Proteobacteria; Gammaproteobacteria; Enterobacteriales; Enterobacteriaceae; Proteus.	0	0	0	0	0	0	PRMI001p01a
NC_017731	1157951	Providencia stuartii MRSN 2154 chromosome, complete genome.	Bacteria; Proteobacteria; Gammaproteobacteria; Enterobacteriales; Enterobacteriaceae; Providencia.	1	1	0	1	1	0	PRST001c01a
NC_014800	234831	Pseudoalteromonas sp. SM9913 chromosome II, complete sequence.	Bacteria; Proteobacteria; Gammaproteobacteria; Alteromonadales; Pseudoalteromonadaceae; Pseudoalteromonas.	0	0	0	1	1	0	PS99001c02a
NC_016002	748280	Pseudogulbenkiania sp. NH8B, complete genome.	Bacteria; Proteobacteria; Betaproteobacteria; Neisseriales; Neisseriaceae; Pseudogulbenkiania.	0	0	0	1	1	0	PSNH001c01a
NC_020912	1280938	Pseudomonas aeruginosa B136-33, complete genome.	Bacteria; Proteobacteria; Gammaproteobacteria; Pseudomonadales; Pseudomonadaceae; Pseudomonas.	1	1	0	3	3	0	PSAE008c01a
NC_018080	1093787	Pseudomonas aeruginosa DK2 chromosome, complete genome.	Bacteria; Proteobacteria; Gammaproteobacteria; Pseudomonadales; Pseudomonadaceae; Pseudomonas.	1	1	0	3	3	0	PSAE007c01a
NC_011770	557722	Pseudomonas aeruginosa LESB58 chromosome, complete genome.	Bacteria; Proteobacteria; Gammaproteobacteria; Pseudomonadales; Pseudomonadaceae; Pseudomonas.	1	1	0	3	3	0	PSAE004c01a
NC_017548	941193	Pseudomonas aeruginosa M18 chromosome, complete genome.	Bacteria; Proteobacteria; Gammaproteobacteria; Pseudomonadales; Pseudomonadaceae; Pseudomonas.	1	1	0	3	3	0	PSAE005c01a
NC_017549	1089456	Pseudomonas aeruginosa NCGM2.S1 chromosome 1, complete genome.	Bacteria; Proteobacteria; Gammaproteobacteria; Pseudomonadales; Pseudomonadaceae; Pseudomonas.	1	1	0	3	3	0	PSAE006c01a
NC_009656	381754	Pseudomonas aeruginosa PA7 chromosome, complete genome.	Bacteria; Proteobacteria; Gammaproteobacteria; Pseudomonadales; Pseudomonadaceae; Pseudomonas.	0	0	0	3	2	-1	PSAE003c01a
NC_002516	208964	Pseudomonas aeruginosa PAO1 chromosome, complete genome.	Bacteria; Proteobacteria; Gammaproteobacteria; Pseudomonadales; Pseudomonadaceae; Pseudomonas.	1	1	0	3	3	0	PSAE001c01a
NC_021577	1340851	Pseudomonas aeruginosa RP73, complete genome.	Bacteria; Proteobacteria; Gammaproteobacteria; Pseudomonadales; Pseudomonadaceae; Pseudomonas.	1	0	-1	3	3	0	PSAE009c01a
NC_008463	208963	Pseudomonas aeruginosa UCBPP-PA14 chromosome, complete genome.	Bacteria; Proteobacteria; Gammaproteobacteria; Pseudomonadales; Pseudomonadaceae; Pseudomonas.	1	1	0	3	3	0	PSAE002c01a
NC_015379	994484	Pseudomonas brassicacearum subsp. brassicacearum NFM421 chromosome, complete genome.	Bacteria; Proteobacteria; Gammaproteobacteria; Pseudomonadales; Pseudomonadaceae; Pseudomonas.	1	1	0	2	1	-1	PSBR001c01a
NC_020829	1294143	Pseudomonas denitrificans ATCC 13867, complete genome.	Bacteria; Proteobacteria; Gammaproteobacteria; Pseudomonadales; Pseudomonadaceae; Pseudomonas.	0	0	0	2	1	-1	PSDE001c01a
NC_008027	384676	Pseudomonas entomophila L48 chromosome, complete genome.	Bacteria; Proteobacteria; Gammaproteobacteria; Pseudomonadales; Pseudomonadaceae; Pseudomonas.	0	0	0	1	1	0	PSEN001c01a
NC_017911	1037911	Pseudomonas fluorescens A506 chromosome, complete genome.	Bacteria; Proteobacteria; Gammaproteobacteria; Pseudomonadales; Pseudomonadaceae; Pseudomonas.	1	1	0	2	2	0	PSFL006c01a
NC_017911	1037911	Pseudomonas fluorescens A506 chromosome, complete genome.	Bacteria; Proteobacteria; Gammaproteobacteria; Pseudomonadales; Pseudomonadaceae; Pseudomonas.	1	1	0	2	2	0	PSFL004c01a
NC_021361	1037911	Pseudomonas fluorescens A506 plasmid pA506, complete sequence.	Bacteria; Proteobacteria; Gammaproteobacteria; Pseudomonadales; Pseudomonadaceae; Pseudomonas.	0	0	0	0	0	0	PSFL006p01a
NC_016830	1114970	Pseudomonas fluorescens F113 chromosome, complete genome.	Bacteria; Proteobacteria; Gammaproteobacteria; Pseudomonadales; Pseudomonadaceae; Pseudomonas.	2	2	0	3	1	-2	PSFL005c01a
NC_007492	205922	Pseudomonas fluorescens Pf0-1 chromosome, complete genome.	Bacteria; Proteobacteria; Gammaproteobacteria; Pseudomonadales; Pseudomonadaceae; Pseudomonas.	0	0	0	2	1	-1	PSFL002c01a
NC_012660	216595	Pseudomonas fluorescens SBW25 chromosome, complete genome.	Bacteria; Proteobacteria; Gammaproteobacteria; Pseudomonadales; Pseudomonadaceae; Pseudomonas.	1	1	0	2	1	-1	PSFL003c01a
NC_015556	743720	Pseudomonas fulva 12-X chromosome, complete genome.	Bacteria; Proteobacteria; Gammaproteobacteria; Pseudomonadales; Pseudomonadaceae; Pseudomonas.	0	0	0	1	1	0	PSFU001c01a
NC_015410	1001585	Pseudomonas mendocina NK-01 chromosome, complete genome.	Bacteria; Proteobacteria; Gammaproteobacteria; Pseudomonadales; Pseudomonadaceae; Pseudomonas.	0	0	0	1	1	0	PSME001c01a
NC_009439	399739	Pseudomonas mendocina ymp chromosome, complete genome.	Bacteria; Proteobacteria; Gammaproteobacteria; Pseudomonadales; Pseudomonadaceae; Pseudomonas.	1	1	0	2	2	0	PSMU001c01a
NC_020209	1282356	Pseudomonas poae RE*1-1-14, complete genome.	Bacteria; Proteobacteria; Gammaproteobacteria; Pseudomonadales; Pseudomonadaceae; Pseudomonas.	1	1	0	2	2	0	PSPO001c01a
NC_021237	1124983	Pseudomonas protegens CHA0, complete genome.	Bacteria; Proteobacteria; Gammaproteobacteria; Pseudomonadales; Pseudomonadaceae; Pseudomonas.	0	0	0	1	1	0	PSFL007c01a
NC_004129	220664	Pseudomonas fluorescens Pf-5 chromosome, complete genome.	Bacteria; Proteobacteria; Gammaproteobacteria; Pseudomonadales; Pseudomonadaceae; Pseudomonas.	0	0	0	1	1	0	PSFL001c01a
NC_017530	931281	Pseudomonas putida BIRD-1 chromosome, complete genome.	Bacteria; Proteobacteria; Gammaproteobacteria; Pseudomonadales; Pseudomonadaceae; Pseudomonas.	0	0	0	0	0	0	PSPU005c01a
NC_018220	1196325	Pseudomonas putida DOT-T1E chromosome, complete genome.	Bacteria; Proteobacteria; Gammaproteobacteria; Pseudomonadales; Pseudomonadaceae; Pseudomonas.	0	0	0	3	3	0	PSPU008c01a
NC_009512	351746	Pseudomonas putida F1 chromosome, complete genome.	Bacteria; Proteobacteria; Gammaproteobacteria; Pseudomonadales; Pseudomonadaceae; Pseudomonas.	0	0	0	2	2	0	PSPU004c01a
NC_010322	76869	Pseudomonas putida GB-1 chromosome, complete genome.	Bacteria; Proteobacteria; Gammaproteobacteria; Pseudomonadales; Pseudomonadaceae; Pseudomonas.	0	0	0	2	2	0	PSPU002c01a
NC_021491	1331671	Pseudomonas putida H8234, complete genome.	Bacteria; Proteobacteria; Gammaproteobacteria; Pseudomonadales; Pseudomonadaceae; Pseudomonas.	0	0	0	0	0	0	PSPU010c01a
NC_019905	1215088	Pseudomonas putida HB3267 chromosome, complete genome.	Bacteria; Proteobacteria; Gammaproteobacteria; Pseudomonadales; Pseudomonadaceae; Pseudomonas.	0	0	0	2	1	-1	PSPU009c01a
NC_002947	160488	Pseudomonas putida KT2440 chromosome, complete genome.	Bacteria; Proteobacteria; Gammaproteobacteria; Pseudomonadales; Pseudomonadaceae; Pseudomonas.	0	0	0	3	3	0	PSPU001c01a
NC_021505	1211579	Pseudomonas putida NBRC 14164 DNA, complete genome.	Bacteria; Proteobacteria; Gammaproteobacteria; Pseudomonadales; Pseudomonadaceae; Pseudomonas.	1	1	0	1	1	0	PSPU012c01a
NC_017986	231023	Pseudomonas putida ND6 chromosome, complete genome.	Bacteria; Proteobacteria; Gammaproteobacteria; Pseudomonadales; Pseudomonadaceae; Pseudomonas.	0	0	0	2	2	0	PSPU007c01a
NC_018746	231023	Pseudomonas putida ND6 plasmid pND6-2, complete sequence.	Bacteria; Proteobacteria; Gammaproteobacteria; Pseudomonadales; Pseudomonadaceae; Pseudomonas.	0	0	0	0	0	0	PSPU007p01a
NC_015733	1042876	Pseudomonas putida S16 chromosome, complete genome.	Bacteria; Proteobacteria; Gammaproteobacteria; Pseudomonadales; Pseudomonadaceae; Pseudomonas.	0	0	0	1	1	0	PSPU006c01a
NC_010501	390235	Pseudomonas putida W619 chromosome, complete genome.	Bacteria; Proteobacteria; Gammaproteobacteria; Pseudomonadales; Pseudomonadaceae; Pseudomonas.	0	0	0	2	2	0	PSPU003c01a
NC_021499	1245471	Pseudomonas resinovorans NBRC 106553 DNA, complete geonome.	Bacteria; Proteobacteria; Gammaproteobacteria; Pseudomonadales; Pseudomonadaceae; Pseudomonas.	0	0	0	1	1	0	PSRE001c01a
NC_021506	1245471	Pseudomonas resinovorans NBRC 106553 plasmid pCAR1.3 DNA, complete genome.	Bacteria; Proteobacteria; Gammaproteobacteria; Pseudomonadales; Pseudomonadaceae; Pseudomonas.	0	0	0	0	0	0	PSRE001p01a
NC_019670	1207075	Pseudomonas putida UW4 chromosome, complete genome.	Bacteria; Proteobacteria; Gammaproteobacteria; Pseudomonadales; Pseudomonadaceae; Pseudomonas.	1	1	0	1	1	0	PSUW001c01a
NC_015740	96563	Pseudomonas stutzeri ATCC 17588 = LMG 11199 chromosome, complete genome.	Bacteria; Proteobacteria; Gammaproteobacteria; Pseudomonadales; Pseudomonadaceae; Pseudomonas.	0	0	0	2	1	-1	PSST003c01a
NC_018028	1196835	Pseudomonas stutzeri CCUG 29243 chromosome, complete genome.	Bacteria; Proteobacteria; Gammaproteobacteria; Pseudomonadales; Pseudomonadaceae; Pseudomonas.	0	0	0	2	1	-1	PSST004c01a
NC_018177	1123519	Pseudomonas stutzeri DSM 10701 chromosome, complete genome.	Bacteria; Proteobacteria; Gammaproteobacteria; Pseudomonadales; Pseudomonadaceae; Pseudomonas.	0	0	0	2	1	-1	PSST005c01a
NC_017532	996285	Pseudomonas stutzeri DSM 4166 chromosome, complete genome.	Bacteria; Proteobacteria; Gammaproteobacteria; Pseudomonadales; Pseudomonadaceae; Pseudomonas.	0	0	0	1	0	-1	PSST002c01a
NC_019936	644801	Pseudomonas stutzeri RCH2 chromosome, complete genome.	Bacteria; Proteobacteria; Gammaproteobacteria; Pseudomonadales; Pseudomonadaceae; Pseudomonas.	0	0	0	2	1	-1	PSST006c01a
NC_005773	264730	Pseudomonas syringae pv. phaseolicola 1448A chromosome, complete genome.	Bacteria; Proteobacteria; Gammaproteobacteria; Pseudomonadales; Pseudomonadaceae; Pseudomonas; Pseudomonas savastanoi.	2	2	0	1	1	0	PSSY003c01a
NC_007274	264730	Pseudomonas syringae pv. phaseolicola 1448A large plasmid, complete sequence.	Bacteria; Proteobacteria; Gammaproteobacteria; Pseudomonadales; Pseudomonadaceae; Pseudomonas; Pseudomonas savastanoi.	0	0	0	0	0	0	PSSY003p01a
NC_007275	264730	Pseudomonas syringae pv. phaseolicola 1448A small plasmid, complete sequence.	Bacteria; Proteobacteria; Gammaproteobacteria; Pseudomonadales; Pseudomonadaceae; Pseudomonas; Pseudomonas savastanoi.	0	0	0	0	0	0	PSSY003p02a
NC_007005	205918	Pseudomonas syringae pv. syringae B728a chromosome, complete genome.	Bacteria; Proteobacteria; Gammaproteobacteria; Pseudomonadales; Pseudomonadaceae; Pseudomonas; Pseudomonas syringae.	1	1	0	1	1	0	PSSY002c01a
NC_004578	223283	Pseudomonas syringae pv. tomato str. DC3000 chromosome, complete genome.	Bacteria; Proteobacteria; Gammaproteobacteria; Pseudomonadales; Pseudomonadaceae; Pseudomonas.	1	1	0	2	2	0	PSSY001c01a
NC_004633	223283	Pseudomonas syringae pv. tomato str. DC3000 plasmid pDC3000A, complete sequence.	Bacteria; Proteobacteria; Gammaproteobacteria; Pseudomonadales; Pseudomonadaceae; Pseudomonas.	0	0	0	0	0	0	PSSY001p02a
NC_004632	223283	Pseudomonas syringae pv. tomato str. DC3000 plasmid pDC3000B, complete sequence.	Bacteria; Proteobacteria; Gammaproteobacteria; Pseudomonadales; Pseudomonadaceae; Pseudomonas.	0	0	0	0	0	0	PSSY001p01a
NC_016642	911045	Pseudovibrio sp. FO-BEG1 chromosome, complete genome.	Bacteria; Proteobacteria; Alphaproteobacteria; Rhodobacterales; Rhodobacteraceae; Pseudovibrio.	1	1	0	2	2	0	PSFO001c01a
NC_016147	1045855	Pseudoxanthomonas spadix BD-a59 chromosome, complete genome.	Bacteria; Proteobacteria; Gammaproteobacteria; Xanthomonadales; Xanthomonadaceae; Pseudoxanthomonas.	0	0	0	0	0	0	PSSA001c01a
NC_008709	357804	Psychromonas ingrahamii 37 chromosome, complete genome.	Bacteria; Proteobacteria; Gammaproteobacteria; Alteromonadales; Psychromonadaceae; Psychromonas.	0	0	0	1	0	-1	PSIN001c01a
NC_020802	314282	Psychromonas sp. CNPT3, complete genome.	Bacteria; Proteobacteria; Gammaproteobacteria; Alteromonadales; Psychromonadaceae; Psychromonas.	0	0	0	1	1	0	PSCN001c01a
NC_015458	1007105	Pusillimonas sp. T7-7 chromosome, complete genome.	Bacteria; Proteobacteria; Betaproteobacteria; Burkholderiales; Alcaligenaceae; Pusillimonas.	0	0	0	2	2	0	PUT7001c01a
NC_016818	745277	Rahnella aquatilis CIP 78.65 = ATCC 33071 chromosome, complete genome.	Bacteria; Proteobacteria; Gammaproteobacteria; Enterobacteriales; Enterobacteriaceae; Rahnella.	0	0	0	1	0	-1	RAAQ001c01a
NC_016835	745277	Rahnella aquatilis CIP 78.65 = ATCC 33071 plasmid pRahaq201, complete sequence.	Bacteria; Proteobacteria; Gammaproteobacteria; Enterobacteriales; Enterobacteriaceae; Rahnella.	0	0	0	4	2	-2	RAAQ001p02a
NC_017047	1151116	Rahnella aquatilis HX2 chromosome, complete genome.	Bacteria; Proteobacteria; Gammaproteobacteria; Enterobacteriales; Enterobacteriaceae; Rahnella.	0	0	0	0	0	0	RAAQ002c01a
NC_017060	1151116	Rahnella aquatilis HX2 plasmid PRA1, complete sequence.	Bacteria; Proteobacteria; Gammaproteobacteria; Enterobacteriales; Enterobacteriaceae; Rahnella.	0	0	0	2	2	0	RAAQ002p01a
NC_017807	1151116	Rahnella aquatilis HX2 plasmid PRA2, complete sequence.	Bacteria; Proteobacteria; Gammaproteobacteria; Enterobacteriales; Enterobacteriaceae; Rahnella.	0	0	0	0	0	0	RAAQ002p03a
NC_015062	741091	Rahnella sp. Y9602 plasmid pRAHAQ01, complete sequence.	Bacteria; Proteobacteria; Gammaproteobacteria; Enterobacteriales; Enterobacteriaceae; Rahnella.	0	0	0	3	2	-1	RAY9001p01a
NC_008313	381666	Ralstonia eutropha H16 chromosome 1, complete genome.	Bacteria; Proteobacteria; Betaproteobacteria; Burkholderiales; Burkholderiaceae; Cupriavidus.	0	0	0	1	1	0	RAEU002c01a
NC_008314	381666	Ralstonia eutropha H16 chromosome 2, complete sequence.	Bacteria; Proteobacteria; Betaproteobacteria; Burkholderiales; Burkholderiaceae; Cupriavidus.	0	0	0	1	0	-1	RAEU002c02a
NC_005241	381666	Ralstonia eutropha H16 megaplasmid pHG1, complete sequence.	Bacteria; Proteobacteria; Betaproteobacteria; Burkholderiales; Burkholderiaceae; Cupriavidus.	0	0	0	0	0	0	RAEU002p01a
NC_007347	264198	Ralstonia eutropha JMP134 chromosome 1, complete sequence.	Bacteria; Proteobacteria; Betaproteobacteria; Burkholderiales; Burkholderiaceae; Cupriavidus.	0	0	0	1	1	0	RAEU001c01a
NC_007348	264198	Ralstonia eutropha JMP134 chromosome 2, complete sequence.	Bacteria; Proteobacteria; Betaproteobacteria; Burkholderiales; Burkholderiaceae; Cupriavidus.	0	0	0	1	1	0	RAEU001c02a
NC_007337	264198	Ralstonia eutropha JMP134 plasmid 1, complete sequence.	Bacteria; Proteobacteria; Betaproteobacteria; Burkholderiales; Burkholderiaceae; Cupriavidus.	0	0	0	0	0	0	RAEU001p02a
NC_012856	428406	Ralstonia pickettii 12D chromosome 1, complete sequence.	Bacteria; Proteobacteria; Betaproteobacteria; Burkholderiales; Burkholderiaceae; Ralstonia.	0	0	0	1	1	0	RAPI002c01a
NC_012855	428406	Ralstonia pickettii 12D plasmid pRp12D01, complete sequence.	Bacteria; Proteobacteria; Betaproteobacteria; Burkholderiales; Burkholderiaceae; Ralstonia.	0	0	0	0	0	0	RAPI002p01a
NC_012849	428406	Ralstonia pickettii 12D plasmid pRp12D02, complete sequence.	Bacteria; Proteobacteria; Betaproteobacteria; Burkholderiales; Burkholderiaceae; Ralstonia.	0	0	0	0	0	0	RAPI002p03a
NC_012851	428406	Ralstonia pickettii 12D plasmid pRp12D03, complete sequence.	Bacteria; Proteobacteria; Betaproteobacteria; Burkholderiales; Burkholderiaceae; Ralstonia.	0	0	0	0	0	0	RAPI002p02a
NC_010682	402626	Ralstonia pickettii 12J chromosome 1, complete sequence.	Bacteria; Proteobacteria; Betaproteobacteria; Burkholderiales; Burkholderiaceae; Ralstonia.	0	0	0	0	0	0	RAPI001c01a
NC_010683	402626	Ralstonia pickettii 12J plasmid pRPIC01, complete sequence.	Bacteria; Proteobacteria; Betaproteobacteria; Burkholderiales; Burkholderiaceae; Ralstonia.	0	0	0	0	0	0	RAPI001p01a
NC_014309	859656	Ralstonia solanacearum CFBP2957 plasmid RCFBPv3_mp, complete sequence.	Bacteria; Proteobacteria; Betaproteobacteria; Burkholderiales; Burkholderiaceae; Ralstonia.	1	1	0	1	1	0	RASO003p01a
NC_017589	859655	Ralstonia solanacearum str. CMR15 plasmid CMR15_mp, complete genome.	Bacteria; Proteobacteria; Betaproteobacteria; Burkholderiales; Burkholderiaceae; Ralstonia.	1	1	0	1	1	0	RASO004p01a
NC_017558	859655	Ralstonia solanacearum CMR15 plasmid pRSC35, complete sequence.	Bacteria; Proteobacteria; Betaproteobacteria; Burkholderiales; Burkholderiaceae; Ralstonia.	0	0	0	0	0	0	RASO004p02a
NC_020799	1262456	Ralstonia solanacearum FQY_4, complete genome.	Bacteria; Proteobacteria; Betaproteobacteria; Burkholderiales; Burkholderiaceae; Ralstonia.	0	0	0	0	0	0	RASO006c01a
NC_021745	1262456	Ralstonia solanacearum FQY_4 megaplasmid, partial sequence.	Bacteria; Proteobacteria; Betaproteobacteria; Burkholderiales; Burkholderiaceae; Ralstonia.	1	1	0	1	1	0	RASO006p01a
NC_003295	267608	Ralstonia solanacearum GMI1000 chromosome, complete genome.	Bacteria; Proteobacteria; Betaproteobacteria; Burkholderiales; Burkholderiaceae; Ralstonia.	0	0	0	0	0	0	RASO001c01a
NC_003296	267608	Ralstonia solanacearum GMI1000 plasmid pGMI1000MP, complete sequence.	Bacteria; Proteobacteria; Betaproteobacteria; Burkholderiales; Burkholderiaceae; Ralstonia.	1	1	0	1	1	0	RASO001p01a
NC_017575	1031711	Ralstonia solanacearum Po82 megaplasmid, complete sequence.	Bacteria; Proteobacteria; Betaproteobacteria; Burkholderiales; Burkholderiaceae; Ralstonia.	1	1	0	1	1	0	RASO005p01a
NC_014310	859657	Ralstonia solanacearum PSI07 megaplasmid, complete sequence.	Bacteria; Proteobacteria; Betaproteobacteria; Burkholderiales; Burkholderiaceae; Ralstonia.	1	1	0	1	1	0	RASO002p01a
NC_015677	365046	Ramlibacter tataouinensis TTB310 chromosome, complete genome.	Bacteria; Proteobacteria; Betaproteobacteria; Burkholderiales; Comamonadaceae; Ramlibacter.	1	1	0	0	0	0	RATA001c01a
NC_021909	1328306	Rhizobium etli bv. mimosae str. Mim1 plasmid pRetMIM1e, complete sequence.	Bacteria; Proteobacteria; Alphaproteobacteria; Rhizobiales; Rhizobiaceae; Rhizobium/Agrobacterium group; Rhizobium.	1	1	0	0	0	0	RHET003p04a
NC_021911	1328306	Rhizobium etli bv. mimosae str. Mim1 plasmid pRetMIM1f, complete sequence.	Bacteria; Proteobacteria; Alphaproteobacteria; Rhizobiales; Rhizobiaceae; Rhizobium/Agrobacterium group; Rhizobium.	0	0	0	1	1	0	RHET003p06a
NC_021910	1328306	Rhizobium etli bv. mimosae str. Mim1 plasmid pRetNIM1c, complete sequence.	Bacteria; Proteobacteria; Alphaproteobacteria; Rhizobiales; Rhizobiaceae; Rhizobium/Agrobacterium group; Rhizobium.	0	0	0	0	0	0	RHET003p05a
NC_007762	347834	Rhizobium etli CFN 42 plasmid p42a, complete sequence.	Bacteria; Proteobacteria; Alphaproteobacteria; Rhizobiales; Rhizobiaceae; Rhizobium/Agrobacterium group; Rhizobium.	0	0	0	0	0	0	RHET001p01a
NC_004041	347834	Rhizobium etli CFN 42 symbiotic plasmid p42d, complete sequence.	Bacteria; Proteobacteria; Alphaproteobacteria; Rhizobiales; Rhizobiaceae; Rhizobium/Agrobacterium group; Rhizobium.	1	1	0	0	0	0	RHET001p06a
NC_010996	491916	Rhizobium etli CIAT 652 plasmid pB, complete sequence.	Bacteria; Proteobacteria; Alphaproteobacteria; Rhizobiales; Rhizobiaceae; Rhizobium/Agrobacterium group; Rhizobium.	1	1	0	1	0	-1	RHET002p01a
NC_010997	491916	Rhizobium etli CIAT 652 plasmid pC, complete sequence.	Bacteria; Proteobacteria; Alphaproteobacteria; Rhizobiales; Rhizobiaceae; Rhizobium/Agrobacterium group; Rhizobium.	0	0	0	1	1	0	RHET002p02a
NC_012853	395491	Rhizobium leguminosarum bv. trifolii WSM1325 plasmid pR132503, complete sequence.	Bacteria; Proteobacteria; Alphaproteobacteria; Rhizobiales; Rhizobiaceae; Rhizobium/Agrobacterium group; Rhizobium.	0	0	0	0	0	0	RHLE003p03a
NC_011370	395492	Rhizobium leguminosarum bv. trifolii WSM2304 plasmid pRLG203, complete sequence.	Bacteria; Proteobacteria; Alphaproteobacteria; Rhizobiales; Rhizobiaceae; Rhizobium/Agrobacterium group; Rhizobium.	0	0	0	0	0	0	RHLE002p02a
NC_008378	216596	Rhizobium leguminosarum bv. viciae 3841 plasmid pRL12, complete sequence.	Bacteria; Proteobacteria; Alphaproteobacteria; Rhizobiales; Rhizobiaceae; Rhizobium/Agrobacterium group; Rhizobium.	0	0	0	1	0	-1	RHLE001p06a
NC_008382	216596	Rhizobium leguminosarum bv. viciae 3841 plasmid pRL7, complete sequence.	Bacteria; Proteobacteria; Alphaproteobacteria; Rhizobiales; Rhizobiaceae; Rhizobium/Agrobacterium group; Rhizobium.	0	0	0	0	0	0	RHLE001p05a
NC_008383	216596	Rhizobium leguminosarum bv. viciae 3841 plasmid pRL8, complete sequence.	Bacteria; Proteobacteria; Alphaproteobacteria; Rhizobiales; Rhizobiaceae; Rhizobium/Agrobacterium group; Rhizobium.	0	0	0	0	0	0	RHLE001p03a
NC_022536	424182	Rhizobium sp. IRBG74 plasmid IRBL74_p, complete sequence.	Bacteria; Proteobacteria; Alphaproteobacteria; Rhizobiales; Rhizobiaceae; Rhizobium/Agrobacterium group; Rhizobium.	0	0	0	0	0	0	RHIR001p01a
NC_020060	698761	Rhizobium tropici CIAT 899 plasmid pRtrCIAT899a, complete sequence.	Bacteria; Proteobacteria; Alphaproteobacteria; Rhizobiales; Rhizobiaceae; Rhizobium/Agrobacterium group; Rhizobium.	0	0	0	0	0	0	RHTR001p01a
NC_020061	698761	Rhizobium tropici CIAT 899 plasmid pRtrCIAT899b, complete sequence.	Bacteria; Proteobacteria; Alphaproteobacteria; Rhizobiales; Rhizobiaceae; Rhizobium/Agrobacterium group; Rhizobium.	0	0	0	0	0	0	RHTR001p02a
NC_020541	666685	Rhodanobacter sp. 2APBS1, complete genome.	Bacteria; Proteobacteria; Gammaproteobacteria; Xanthomonadales; Xanthomonadaceae; Rhodanobacter.	0	0	0	0	0	0	RH2A001c01a
NC_007494	272943	Rhodobacter sphaeroides 2.4.1 chromosome 2, complete sequence.	Bacteria; Proteobacteria; Alphaproteobacteria; Rhodobacterales; Rhodobacteraceae; Rhodobacter.	0	0	0	1	1	0	RHSP001c02a
NC_007490	272943	Rhodobacter sphaeroides 2.4.1 plasmid D, complete sequence.	Bacteria; Proteobacteria; Alphaproteobacteria; Rhodobacterales; Rhodobacteraceae; Rhodobacter.	0	0	0	0	0	0	RHSP001p03a
NC_009432	349102	Rhodobacter sphaeroides ATCC 17025 plasmid pRSPA04, complete sequence.	Bacteria; Proteobacteria; Alphaproteobacteria; Rhodobacterales; Rhodobacteraceae; Rhodobacter.	0	0	0	0	0	0	RHSP003p02a
NC_009050	349101	Rhodobacter sphaeroides ATCC 17029 chromosome 2, complete sequence.	Bacteria; Proteobacteria; Alphaproteobacteria; Rhodobacterales; Rhodobacteraceae; Rhodobacter.	0	0	0	1	1	0	RHSP002c02a
NC_011958	557760	Rhodobacter sphaeroides KD131 chromosome 2, complete sequence.	Bacteria; Proteobacteria; Alphaproteobacteria; Rhodobacterales; Rhodobacteraceae; Rhodobacter.	0	0	0	1	1	0	RHSP004c02a
NC_007901	338969	Rhodoferax ferrireducens T118 plasmid1, complete sequence.	Bacteria; Proteobacteria; Betaproteobacteria; Burkholderiales; Comamonadaceae; Albidiferax.	0	0	0	0	0	0	RHFE001p01a
NC_014664	648757	Rhodomicrobium vannielii ATCC 17100 chromosome, complete genome.	Bacteria; Proteobacteria; Alphaproteobacteria; Rhizobiales; Hyphomicrobiaceae; Rhodomicrobium.	0	0	0	0	0	0	RHVA001c01a
NC_005027	243090	Rhodopirellula baltica SH 1 chromosome, complete genome.	Bacteria; Planctomycetes; Planctomycetia; Planctomycetales; Planctomycetaceae; Rhodopirellula.	0	0	0	1	0	-1	PISP001c01a
NC_008435	316055	Rhodopseudomonas palustris BisA53 chromosome, complete genome.	Bacteria; Proteobacteria; Alphaproteobacteria; Rhizobiales; Bradyrhizobiaceae; Rhodopseudomonas.	0	0	0	0	0	0	RHPA004c01a
NC_007925	316056	Rhodopseudomonas palustris BisB18 chromosome, complete genome.	Bacteria; Proteobacteria; Alphaproteobacteria; Rhizobiales; Bradyrhizobiaceae; Rhodopseudomonas.	0	0	0	0	0	0	RHPA001c01a
NC_005296	258594	Rhodopseudomonas palustris CGA009 chromosome, complete genome.	Bacteria; Proteobacteria; Alphaproteobacteria; Rhizobiales; Bradyrhizobiaceae; Rhodopseudomonas.	0	0	0	0	0	0	RHPA006c01a
NC_014834	652103	Rhodopseudomonas palustris DX-1 chromosome, complete genome.	Bacteria; Proteobacteria; Alphaproteobacteria; Rhizobiales; Bradyrhizobiaceae; Rhodopseudomonas.	0	0	0	0	0	0	RHPA007c01a
NC_017059	1150469	Rhodospirillum photometricum DSM 122, complete genome.	Bacteria; Proteobacteria; Alphaproteobacteria; Rhodospirillales; Rhodospirillaceae; Rhodospirillum.	0	0	0	0	0	0	RHPH001c01a
NC_007643	269796	Rhodospirillum rubrum ATCC 11170 chromosome, complete genome.	Bacteria; Proteobacteria; Alphaproteobacteria; Rhodospirillales; Rhodospirillaceae; Rhodospirillum.	0	0	0	0	0	0	RHRU001c01a
NC_017584	1036743	Rhodospirillum rubrum F11 chromosome, complete genome.	Bacteria; Proteobacteria; Alphaproteobacteria; Rhodospirillales; Rhodospirillaceae; Rhodospirillum.	0	0	0	0	0	0	RHRU002c01a
NC_012633	347255	Rickettsia africae ESF-5 chromosome, complete genome.	Bacteria; Proteobacteria; Alphaproteobacteria; Rickettsiales; Rickettsiaceae; Rickettsieae; Rickettsia; spotted fever group.	0	0	0	0	0	0	RIAF001c01a
NC_009881	293614	Rickettsia akari str. Hartford chromosome, complete genome.	Bacteria; Proteobacteria; Alphaproteobacteria; Rickettsiales; Rickettsiaceae; Rickettsieae; Rickettsia; spotted fever group.	0	0	0	0	0	0	RIAK001c01a
NC_017058	1105110	Rickettsia australis str. Cutlack chromosome, complete genome.	Bacteria; Proteobacteria; Alphaproteobacteria; Rickettsiales; Rickettsiaceae; Rickettsieae; Rickettsia; spotted fever group.	0	0	0	0	0	0	RIAU001c01a
NC_009883	391896	Rickettsia bellii OSU 85-389 chromosome, complete genome.	Bacteria; Proteobacteria; Alphaproteobacteria; Rickettsiales; Rickettsiaceae; Rickettsieae; Rickettsia; belli group.	0	0	0	0	0	0	RIBE002c01a
NC_007940	336407	Rickettsia bellii RML369-C chromosome, complete genome.	Bacteria; Proteobacteria; Alphaproteobacteria; Rickettsiales; Rickettsiaceae; Rickettsieae; Rickettsia; belli group.	0	0	0	0	0	0	RIBE001c01a
NC_016929	1105107	Rickettsia canadensis str. CA410 chromosome, complete genome.	Bacteria; Proteobacteria; Alphaproteobacteria; Rickettsiales; Rickettsiaceae; Rickettsieae; Rickettsia; typhus group.	0	0	0	0	0	0	RICA002c01a
NC_009879	293613	Rickettsia canadensis str. McKiel, complete genome.	Bacteria; Proteobacteria; Alphaproteobacteria; Rickettsiales; Rickettsiaceae; Rickettsieae; Rickettsia; typhus group.	0	0	0	0	0	0	RICA001c01a
NC_003103	272944	Rickettsia conorii str. Malish 7, complete genome.	Bacteria; Proteobacteria; Alphaproteobacteria; Rickettsiales; Rickettsiaceae; Rickettsieae; Rickettsia; spotted fever group.	0	0	0	0	0	0	RICO001c01a
NC_007109	315456	Rickettsia felis URRWXCal2 chromosome, complete genome.	Bacteria; Proteobacteria; Alphaproteobacteria; Rickettsiales; Rickettsiaceae; Rickettsieae; Rickettsia; spotted fever group.	0	0	0	0	0	0	RIFE001c01a
NC_015866	1032845	Rickettsia heilongjiangensis 054 chromosome, complete genome.	Bacteria; Proteobacteria; Alphaproteobacteria; Rickettsiales; Rickettsiaceae; Rickettsieae; Rickettsia; spotted fever group.	0	0	0	0	0	0	RIHE001c01a
NC_016050	652620	Rickettsia japonica YH, complete genome.	Bacteria; Proteobacteria; Alphaproteobacteria; Rickettsiales; Rickettsiaceae; Rickettsieae; Rickettsia; spotted fever group.	0	0	0	0	0	0	RIJA001c01a
NC_009900	416276	Rickettsia massiliae MTU5 chromosome, complete genome.	Bacteria; Proteobacteria; Alphaproteobacteria; Rickettsiales; Rickettsiaceae; Rickettsieae; Rickettsia; spotted fever group.	0	0	0	0	0	0	RIMA001c01a
NC_016931	1105112	Rickettsia massiliae str. AZT80 chromosome, complete genome.	Bacteria; Proteobacteria; Alphaproteobacteria; Rickettsiales; Rickettsiaceae; Rickettsieae; Rickettsia; spotted fever group.	0	0	0	0	0	0	RIMA002c01a
NC_017043	1105114	Rickettsia montanensis str. OSU 85-930 chromosome, complete genome.	Bacteria; Proteobacteria; Alphaproteobacteria; Rickettsiales; Rickettsiaceae; Rickettsieae; Rickettsia; spotted fever group.	0	0	0	0	0	0	RIMO001c01a
NC_017044	1105108	Rickettsia parkeri str. Portsmouth chromosome, complete genome.	Bacteria; Proteobacteria; Alphaproteobacteria; Rickettsiales; Rickettsiaceae; Rickettsieae; Rickettsia; spotted fever group.	0	0	0	0	0	0	RIPA001c01a
NC_012730	562019	Rickettsia peacockii str. Rustic, complete genome.	Bacteria; Proteobacteria; Alphaproteobacteria; Rickettsiales; Rickettsiaceae; Rickettsieae; Rickettsia; spotted fever group.	0	0	0	0	0	0	RIPE001c01a
NC_016930	481009	Rickettsia philipii str. 364D chromosome, complete genome.	Bacteria; Proteobacteria; Alphaproteobacteria; Rickettsiales; Rickettsiaceae; Rickettsieae; Rickettsia; spotted fever group.	0	0	0	0	0	0	RIPH001c01a
NC_017560	449216	Rickettsia prowazekii Rp22 chromosome, complete genome.	Bacteria; Proteobacteria; Alphaproteobacteria; Rickettsiales; Rickettsiaceae; Rickettsieae; Rickettsia; typhus group.	0	0	0	0	0	0	RIPR002c01a
NC_020993	1290428	Rickettsia prowazekii str. Breinl, complete genome.	Bacteria; Proteobacteria; Alphaproteobacteria; Rickettsiales; Rickettsiaceae; Rickettsieae; Rickettsia; typhus group.	0	0	0	0	0	0	RIPR009c01a
NC_017056	1105096	Rickettsia prowazekii str. BuV67-CWPP chromosome, complete genome.	Bacteria; Proteobacteria; Alphaproteobacteria; Rickettsiales; Rickettsiaceae; Rickettsieae; Rickettsia; typhus group.	0	0	0	0	0	0	RIPR003c01a
NC_017049	1105094	Rickettsia prowazekii str. Chernikova chromosome, complete genome.	Bacteria; Proteobacteria; Alphaproteobacteria; Rickettsiales; Rickettsiaceae; Rickettsieae; Rickettsia; typhus group.	0	0	0	0	0	0	RIPR004c01a
NC_017051	1105097	Rickettsia prowazekii str. Dachau chromosome, complete genome.	Bacteria; Proteobacteria; Alphaproteobacteria; Rickettsiales; Rickettsiaceae; Rickettsieae; Rickettsia; typhus group.	0	0	0	0	0	0	RIPR005c01a
NC_017048	1105098	Rickettsia prowazekii str. GvV257 chromosome, complete genome.	Bacteria; Proteobacteria; Alphaproteobacteria; Rickettsiales; Rickettsiaceae; Rickettsieae; Rickettsia; typhus group.	0	0	0	0	0	0	RIPR006c01a
NC_017050	1105095	Rickettsia prowazekii str. Katsinyian chromosome, complete genome.	Bacteria; Proteobacteria; Alphaproteobacteria; Rickettsiales; Rickettsiaceae; Rickettsieae; Rickettsia; typhus group.	0	0	0	0	0	0	RIPR007c01a
NC_020992	1290427	Rickettsia prowazekii str. NMRC Madrid E, complete genome.	Bacteria; Proteobacteria; Alphaproteobacteria; Rickettsiales; Rickettsiaceae; Rickettsieae; Rickettsia; typhus group.	0	0	0	0	0	0	RIPR010c01a
NC_017057	1105099	Rickettsia prowazekii str. RpGvF24 chromosome, complete genome.	Bacteria; Proteobacteria; Alphaproteobacteria; Rickettsiales; Rickettsiaceae; Rickettsieae; Rickettsia; typhus group.	0	0	0	0	0	0	RIPR008c01a
NC_017042	1105113	Rickettsia rhipicephali str. 3-7-female6-CWPP chromosome, complete genome.	Bacteria; Proteobacteria; Alphaproteobacteria; Rickettsiales; Rickettsiaceae; Rickettsieae; Rickettsia; spotted fever group.	0	0	0	0	0	0	RIRH001c01a
NC_016909	1105105	Rickettsia rickettsii str. Arizona chromosome, complete genome.	Bacteria; Proteobacteria; Alphaproteobacteria; Rickettsiales; Rickettsiaceae; Rickettsieae; Rickettsia; spotted fever group.	0	0	0	0	0	0	RIRI003c01a
NC_016913	1105104	Rickettsia rickettsii str. Brazil chromosome, complete genome.	Bacteria; Proteobacteria; Alphaproteobacteria; Rickettsiales; Rickettsiaceae; Rickettsieae; Rickettsia; spotted fever group.	0	0	0	0	0	0	RIRI004c01a
NC_016908	1105102	Rickettsia rickettsii str. Colombia chromosome, complete genome.	Bacteria; Proteobacteria; Alphaproteobacteria; Rickettsiales; Rickettsiaceae; Rickettsieae; Rickettsia; spotted fever group.	0	0	0	0	0	0	RIRI005c01a
NC_016911	1105103	Rickettsia rickettsii str. Hauke chromosome, complete genome.	Bacteria; Proteobacteria; Alphaproteobacteria; Rickettsiales; Rickettsiaceae; Rickettsieae; Rickettsia; spotted fever group.	0	0	0	0	0	0	RIRI006c01a
NC_016914	1105100	Rickettsia rickettsii str. Hino chromosome, complete genome.	Bacteria; Proteobacteria; Alphaproteobacteria; Rickettsiales; Rickettsiaceae; Rickettsieae; Rickettsia; spotted fever group.	0	0	0	0	0	0	RIRI007c01a
NC_016915	1105101	Rickettsia rickettsii str. Hlp#2 chromosome, complete genome.	Bacteria; Proteobacteria; Alphaproteobacteria; Rickettsiales; Rickettsiaceae; Rickettsieae; Rickettsia; spotted fever group.	0	0	0	0	0	0	RIRI008c01a
NC_010263	452659	Rickettsia rickettsii str. Iowa chromosome, complete genome.	Bacteria; Proteobacteria; Alphaproteobacteria; Rickettsiales; Rickettsiaceae; Rickettsieae; Rickettsia; spotted fever group.	0	0	0	0	0	0	RIRI002c01a
NC_009882	392021	Rickettsia rickettsii str. 'Sheila Smith' chromosome, complete genome.	Bacteria; Proteobacteria; Alphaproteobacteria; Rickettsiales; Rickettsiaceae; Rickettsieae; Rickettsia; spotted fever group.	0	0	0	0	0	0	RIRI001c01a
NC_016639	941638	Rickettsia slovaca 13-B chromosome, complete genome.	Bacteria; Proteobacteria; Alphaproteobacteria; Rickettsiales; Rickettsiaceae; Rickettsieae; Rickettsia; spotted fever group.	0	0	0	0	0	0	RISL001c01a
NC_017065	1105109	Rickettsia slovaca str. D-CWPP chromosome, complete genome.	Bacteria; Proteobacteria; Alphaproteobacteria; Rickettsiales; Rickettsiaceae; Rickettsieae; Rickettsia; spotted fever group.	0	0	0	0	0	0	RISL002c01a
NC_017062	1003202	Rickettsia typhi str. B9991CWPP chromosome, complete genome.	Bacteria; Proteobacteria; Alphaproteobacteria; Rickettsiales; Rickettsiaceae; Rickettsieae; Rickettsia; typhus group.	0	0	0	0	0	0	RITY002c01a
NC_017066	1003201	Rickettsia typhi str. TH1527 chromosome, complete genome.	Bacteria; Proteobacteria; Alphaproteobacteria; Rickettsiales; Rickettsiaceae; Rickettsieae; Rickettsia; typhus group.	0	0	0	0	0	0	RITY003c01a
NC_006142	257363	Rickettsia typhi str. Wilmington, complete genome.	Bacteria; Proteobacteria; Alphaproteobacteria; Rickettsiales; Rickettsiaceae; Rickettsieae; Rickettsia; typhus group.	0	0	0	0	0	0	RITY001c01a
NC_008386	375451	Roseobacter denitrificans plasmid pTB1, complete sequence.	Bacteria; Proteobacteria; Alphaproteobacteria; Rhodobacterales; Rhodobacteraceae; Roseobacter.	0	0	0	0	0	0	RODE001p01a
NC_015728	391595	Roseobacter litoralis Och 149 plasmid pRLO149_83, complete sequence.	Bacteria; Proteobacteria; Alphaproteobacteria; Rhodobacterales; Rhodobacteraceae; Roseobacter.	0	0	0	0	0	0	ROLI001p01a
NC_017075	983917	Rubrivivax gelatinosus IL144, complete genome.	Bacteria; Proteobacteria; Betaproteobacteria; Burkholderiales; Rubrivivax.	0	0	0	2	2	0	RUGE001c01a
NC_008042	292414	Ruegeria sp. TM1040 plasmid unnamed, complete sequence.	Bacteria; Proteobacteria; Alphaproteobacteria; Rhodobacterales; Rhodobacteraceae; Ruegeria.	0	0	0	0	0	0	SITM001p02a
NC_007912	203122	Saccharophagus degradans 2-40 chromosome, complete genome.	Bacteria; Proteobacteria; Gammaproteobacteria; Alteromonadales; Alteromonadaceae; Saccharophagus.	0	0	0	1	1	0	SADE001c01a
NC_021870	1197719	Salmonella bongori N268-08, complete genome.	Bacteria; Proteobacteria; Gammaproteobacteria; Enterobacteriales; Enterobacteriaceae; Salmonella.	1	1	0	1	0	-1	SABO002c01a
NC_021871	1197719	Salmonella bongori N268-08 plasmid RM1, complete sequence.	Bacteria; Proteobacteria; Gammaproteobacteria; Enterobacteriales; Enterobacteriaceae; Salmonella.	0	0	0	0	0	0	SABO002p01a
NC_015761	218493	Salmonella bongori NCTC 12419, complete genome.	Bacteria; Proteobacteria; Gammaproteobacteria; Enterobacteriales; Enterobacteriaceae; Salmonella.	1	1	0	1	0	-1	SABO001c01a
NC_010067	882884	Salmonella enterica subsp. arizonae serovar 62:z4,z23:-- str. RSK2980 chromosome, complete genome.	Bacteria; Proteobacteria; Gammaproteobacteria; Enterobacteriales; Enterobacteriaceae; Salmonella; Salmonella enterica subsp. arizonae	2	2	0	3	2	-1	SAEN006c01a
NC_011149	454166	Salmonella enterica subsp. enterica serovar Agona str. SL483 chromosome, complete genome.	Bacteria; Proteobacteria; Gammaproteobacteria; Enterobacteriales; Enterobacteriaceae; Salmonella; Salmonella enterica subsp. enterica	2	2	0	1	1	0	SAEN010c01a
NC_011148	454166	Salmonella enterica subsp. enterica serovar Agona str. SL483 plasmid unnamed, complete sequence.	Bacteria; Proteobacteria; Gammaproteobacteria; Enterobacteriales; Enterobacteriaceae; Salmonella; Salmonella enterica subsp. enterica	0	0	0	0	0	0	SAEN010p01a
NC_021844	1173427	Salmonella enterica subsp. enterica serovar Bareilly str. CFSAN000189, complete genome.	Bacteria; Proteobacteria; Gammaproteobacteria; Enterobacteriales; Enterobacteriaceae; Salmonella.	2	2	0	0	0	0	SAEN030c01a
NC_021817	1173427	Salmonella enterica subsp. enterica serovar Bareilly str. CFSAN000189 plasmid unnamed, complete sequence.	Bacteria; Proteobacteria; Gammaproteobacteria; Enterobacteriales; Enterobacteriaceae; Salmonella.	0	0	0	0	0	0	SAEN030p01a
NC_022241	1320309	Salmonella enterica subsp. enterica serovar Bovismorbificans str. 3114 complete genome.	Bacteria; Proteobacteria; Gammaproteobacteria; Enterobacteriales; Enterobacteriaceae; Salmonella.	2	2	0	0	0	0	SAEN031c01a
NC_022248	1320309	Salmonella enterica subsp. enterica serovar Bovismorbificans str. 3114 plasmid pVIRBov complete sequence, complete genome.	Bacteria; Proteobacteria; Gammaproteobacteria; Enterobacteriales; Enterobacteriaceae; Salmonella.	0	0	0	0	0	0	SAEN031p01a
NC_006905	321314	Salmonella enterica subsp. enterica serovar Choleraesuis str. SC-B67 chromosome, complete genome.	Bacteria; Proteobacteria; Gammaproteobacteria; Enterobacteriales; Enterobacteriaceae; Salmonella; Salmonella enterica subsp. enterica	2	2	0	1	1	0	SAEN004c01a
NC_006856	321314	Salmonella enterica subsp. enterica serovar Choleraesuis str. SC-B67 plasmid pSC138, complete sequence.	Bacteria; Proteobacteria; Gammaproteobacteria; Enterobacteriales; Enterobacteriaceae; Salmonella; Salmonella enterica subsp. enterica	0	0	0	0	0	0	SAEN004p01a
NC_006855	321314	Salmonella enterica subsp. enterica serovar Choleraesuis str. SC-B67 plasmid pSCV50, complete sequence.	Bacteria; Proteobacteria; Gammaproteobacteria; Enterobacteriales; Enterobacteriaceae; Salmonella; Salmonella enterica subsp. enterica	0	0	0	0	0	0	SAEN004p02a
NC_011205	439851	Salmonella enterica subsp. enterica serovar Dublin str. CT_02021853 chromosome, complete genome.	Bacteria; Proteobacteria; Gammaproteobacteria; Enterobacteriales; Enterobacteriaceae; Salmonella; Salmonella enterica subsp. enterica	2	2	0	2	2	0	SAEN012c01a
NC_011204	439851	Salmonella enterica subsp. enterica serovar Dublin str. CT_02021853 plasmid pCT02021853_74, complete sequence.	Bacteria; Proteobacteria; Gammaproteobacteria; Enterobacteriales; Enterobacteriaceae; Salmonella; Salmonella enterica subsp. enterica	0	0	0	0	0	0	SAEN012p01a
NC_011294	550537	Salmonella enterica subsp. enterica serovar Enteritidis str. P125109 chromosome, complete genome.	Bacteria; Proteobacteria; Gammaproteobacteria; Enterobacteriales; Enterobacteriaceae; Salmonella; Salmonella enterica subsp. enterica	2	2	0	0	0	0	SAEN014c01a
NC_022221	1225522	Salmonella enterica subsp. enterica serovar Gallinarum/pullorum str. CDC1983-67, complete genome.	Bacteria; Proteobacteria; Gammaproteobacteria; Enterobacteriales; Enterobacteriaceae; Salmonella.	2	2	0	1	1	0	SAEN032c01a
NC_016831	1081093	Salmonella enterica subsp. enterica serovar Gallinarum/pullorum str. RKS5078 chromosome, complete genome.	Bacteria; Proteobacteria; Gammaproteobacteria; Enterobacteriales; Enterobacteriaceae; Salmonella; Salmonella enterica subsp. enterica	2	2	0	1	1	0	SAEN022c01a
NC_011274	550538	Salmonella enterica subsp. enterica serovar Gallinarum str. 287/91 chromosome, complete genome.	Bacteria; Proteobacteria; Gammaproteobacteria; Enterobacteriales; Enterobacteriaceae; Salmonella; Salmonella enterica subsp. enterica	2	2	0	1	1	0	SAEN013c01a
NC_021810	1124936	Salmonella enterica subsp. enterica serovar Heidelberg str. 41578, complete genome.	Bacteria; Proteobacteria; Gammaproteobacteria; Enterobacteriales; Enterobacteriaceae; Salmonella.	2	2	0	1	1	0	SAEN033c01a
NC_021811	1124936	Salmonella enterica subsp. enterica serovar Heidelberg str. 41578 plasmid pSEEH1578_01, complete sequence.	Bacteria; Proteobacteria; Gammaproteobacteria; Enterobacteriales; Enterobacteriaceae; Salmonella.	0	0	0	0	0	0	SAEN033p01a
NC_021841	1124936	Salmonella enterica subsp. enterica serovar Heidelberg str. 41578 plasmid pSEEH1578_02, complete sequence.	Bacteria; Proteobacteria; Gammaproteobacteria; Enterobacteriales; Enterobacteriaceae; Salmonella.	0	0	0	0	0	0	SAEN033p02a
NC_017623	1160717	Salmonella enterica subsp. enterica serovar Heidelberg str. B182 chromosome, complete genome.	Bacteria; Proteobacteria; Gammaproteobacteria; Enterobacteriales; Enterobacteriaceae; Salmonella; Salmonella enterica subsp. enterica	2	2	0	1	1	0	SAEN023c01a
NC_017624	1160717	Salmonella enterica subsp. enterica serovar Heidelberg str. B182 plasmid pB182_37, complete sequence.	Bacteria; Proteobacteria; Gammaproteobacteria; Enterobacteriales; Enterobacteriaceae; Salmonella; Salmonella enterica subsp. enterica	0	0	0	0	0	0	SAEN023p01a
NC_021812	1271864	Salmonella enterica subsp. enterica Serovar Heidelberg str. CFSAN002069, complete genome.	Bacteria; Proteobacteria; Gammaproteobacteria; Enterobacteriales; Enterobacteriaceae; Salmonella.	2	2	0	1	1	0	SAEN027c01a
NC_021813	1271864	Salmonella enterica subsp. enterica Serovar Heidelberg str. CFSAN002069 plasmid pCFSAN002069_01, complete sequence.	Bacteria; Proteobacteria; Gammaproteobacteria; Enterobacteriales; Enterobacteriaceae; Salmonella.	0	0	0	0	0	0	SAEN027p01a
NC_021842	1271864	Salmonella enterica subsp. enterica Serovar Heidelberg str. CFSAN002069 plasmid pCFSAN002069_02, complete sequence.	Bacteria; Proteobacteria; Gammaproteobacteria; Enterobacteriales; Enterobacteriaceae; Salmonella.	0	0	0	0	0	0	SAEN027p02a
NC_011083	454169	Salmonella enterica subsp. enterica serovar Heidelberg str. SL476 chromosome, complete genome.	Bacteria; Proteobacteria; Gammaproteobacteria; Enterobacteriales; Enterobacteriaceae; Salmonella; Salmonella enterica subsp. enterica	2	2	0	1	1	0	SAEN008c01a
NC_011081	454169	Salmonella enterica subsp. enterica serovar Heidelberg str. SL476 plasmid pSL476_91, complete sequence.	Bacteria; Proteobacteria; Gammaproteobacteria; Enterobacteriales; Enterobacteriaceae; Salmonella; Salmonella enterica subsp. enterica	0	0	0	0	0	0	SAEN008p02a
NC_020307	1267753	Salmonella enterica subsp. enterica serovar Javiana str. CFSAN001992, complete genome.	Bacteria; Proteobacteria; Gammaproteobacteria; Enterobacteriales; Enterobacteriaceae; Salmonella.	2	2	0	0	0	0	SAEN034c01a
NC_011080	423368	Salmonella enterica subsp. enterica serovar Newport str. SL254 chromosome, complete genome.	Bacteria; Proteobacteria; Gammaproteobacteria; Enterobacteriales; Enterobacteriaceae; Salmonella; Salmonella enterica subsp. enterica	2	2	0	1	1	0	SAEN007c01a
NC_009140	423368	Salmonella enterica subsp. enterica serovar Newport str. SL254 plasmid pSN254, complete sequence.	Bacteria; Proteobacteria; Gammaproteobacteria; Enterobacteriales; Enterobacteriaceae; Salmonella; Salmonella enterica subsp. enterica	0	0	0	0	0	0	SAEN007p02a
NC_021902	877468	Salmonella enterica subsp. enterica serovar Newport str. USMARC-S3124.1, complete genome.	Bacteria; Proteobacteria; Gammaproteobacteria; Enterobacteriales; Enterobacteriaceae; Salmonella.	2	2	0	1	1	0	SAEN035c01a
NC_011147	554290	Salmonella enterica subsp. enterica serovar Paratyphi A str. AKU_12601 chromosome, complete genome.	Bacteria; Proteobacteria; Gammaproteobacteria; Enterobacteriales; Enterobacteriaceae; Salmonella.	2	2	0	1	1	0	SAEN011c01a
NC_006511	295319	Salmonella enterica subsp. enterica serovar Paratyphi A str. ATCC 9150 chromosome, complete genome.	Bacteria; Proteobacteria; Gammaproteobacteria; Enterobacteriales; Enterobacteriaceae; Salmonella.	2	2	0	1	1	0	SAEN015c01a
NC_010102	1016998	Salmonella enterica subsp. enterica serovar Paratyphi B str. SPB7 chromosome, complete genome.	Bacteria; Proteobacteria; Gammaproteobacteria; Enterobacteriales; Enterobacteriaceae; Salmonella; Salmonella enterica subsp. enterica	2	2	0	0	0	0	SAEN005c01a
NC_012125	476213	Salmonella enterica subsp. enterica serovar Paratyphi C strain RKS4594 chromosome, complete genome.	Bacteria; Proteobacteria; Gammaproteobacteria; Enterobacteriales; Enterobacteriaceae; Salmonella; Salmonella enterica subsp. enterica	2	2	0	1	1	0	SAEN016c01a
NC_021984	1298917	Salmonella enterica subsp. enterica serovar Pullorum str. S06004, complete genome.	Bacteria; Proteobacteria; Gammaproteobacteria; Enterobacteriales; Enterobacteriaceae; Salmonella.	2	2	0	1	1	0	SAEN036c01a
NC_011094	439843	Salmonella enterica subsp. enterica serovar Schwarzengrund str. CVM19633 chromosome, complete genome.	Bacteria; Proteobacteria; Gammaproteobacteria; Enterobacteriales; Enterobacteriaceae; Salmonella.	2	2	0	1	1	0	SAEN009c01a
NC_011092	439843	Salmonella enterica subsp. enterica serovar Schwarzengrund str. CVM19633 plasmid pCVM19633_110, complete sequence.	Bacteria; Proteobacteria; Gammaproteobacteria; Enterobacteriales; Enterobacteriaceae; Salmonella.	0	0	0	0	0	0	SAEN009p02a
NC_022525	1064551	Salmonella enterica subsp. enterica serovar Thompson str. RM6836, complete genome.	Bacteria; Proteobacteria; Gammaproteobacteria; Enterobacteriales; Enterobacteriaceae; Salmonella.	2	2	0	1	1	0	SAEN037c01a
NC_021820	866913	Salmonella enterica subsp. enterica serovar Typhimurium str. 08-1736, complete genome.	Bacteria; Proteobacteria; Gammaproteobacteria; Enterobacteriales; Enterobacteriaceae; Salmonella.	2	2	0	1	1	0	SAEN029c01a
NC_016856	588858	Salmonella enterica subsp. enterica serovar Typhimurium str. 14028S chromosome, complete genome.	Bacteria; Proteobacteria; Gammaproteobacteria; Enterobacteriales; Enterobacteriaceae; Salmonella; Salmonella enterica subsp. enterica	2	2	0	1	1	0	SAEN020c01a
NC_016855	588858	Salmonella enterica subsp. enterica serovar Typhimurium str. 14028S plasmid unnamed, complete sequence.	Bacteria; Proteobacteria; Gammaproteobacteria; Enterobacteriales; Enterobacteriaceae; Salmonella; Salmonella enterica subsp. enterica	0	0	0	0	0	0	SAEN020p01a
NC_017046	1008297	Salmonella enterica subsp. enterica serovar Typhimurium str. 798 chromosome, complete genome.	Bacteria; Proteobacteria; Gammaproteobacteria; Enterobacteriales; Enterobacteriaceae; Salmonella; Salmonella enterica subsp. enterica	2	2	0	1	1	0	SAEN025c01a
NC_017054	1008297	Salmonella enterica subsp. enterica serovar Typhimurium str. 798 plasmid p798_93, complete sequence.	Bacteria; Proteobacteria; Gammaproteobacteria; Enterobacteriales; Enterobacteriaceae; Salmonella; Salmonella enterica subsp. enterica	0	0	0	0	0	0	SAEN025p01a
NC_016854	568708	Salmonella enterica subsp. enterica serovar Typhimurium str. D23580 complete genome.	Bacteria; Proteobacteria; Gammaproteobacteria; Enterobacteriales; Enterobacteriaceae; Salmonella; Salmonella enterica subsp. enterica	2	2	0	1	1	0	SAEN017c01a
NC_022544	568709	Salmonella enterica subsp. enterica serovar Typhimurium str. DT2, complete genome.	Bacteria; Proteobacteria; Gammaproteobacteria; Enterobacteriales; Enterobacteriaceae; Salmonella.	2	2	0	1	1	0	SAEN039c01a
NC_003197	99287	Salmonella enterica subsp. enterica serovar Typhimurium str. LT2 chromosome, complete genome.	Bacteria; Proteobacteria; Gammaproteobacteria; Enterobacteriales; Enterobacteriaceae; Salmonella; Salmonella enterica subsp. enterica	2	2	0	1	1	0	SAEN001c01a
NC_003277	99287	Salmonella typhimurium LT2 plasmid pSLT, complete sequence.	Bacteria; Proteobacteria; Gammaproteobacteria; Enterobacteriales; Enterobacteriaceae; Salmonella; Salmonella enterica subsp. enterica	0	0	0	0	0	0	SAEN001p01a
NC_016810	216597	Salmonella enterica subsp. enterica serovar Typhimurium str. SL1344, complete genome.	Bacteria; Proteobacteria; Gammaproteobacteria; Enterobacteriales; Enterobacteriaceae; Salmonella.	2	2	0	1	1	0	SAEN018c01a
NC_017718	216597	Salmonella enterica subsp. enterica serovar Typhimurium str. SL1344 plasmid pCol1B9_SL1344, complete sequence.	Bacteria; Proteobacteria; Gammaproteobacteria; Enterobacteriales; Enterobacteriaceae; Salmonella; Salmonella enterica subsp. enterica	0	0	0	0	0	0	SAEN018p01a
NC_017720	216597	Salmonella enterica subsp. enterica serovar Typhimurium str. SL1344 plasmid pSLT_SL1344, complete sequence.	Bacteria; Proteobacteria; Gammaproteobacteria; Enterobacteriales; Enterobacteriaceae; Salmonella; Salmonella enterica subsp. enterica	0	0	0	0	0	0	SAEN018p03a
NC_016857	909946	Salmonella enterica subsp. enterica serovar Typhimurium str. ST4/74 chromosome, complete genome.	Bacteria; Proteobacteria; Gammaproteobacteria; Enterobacteriales; Enterobacteriaceae; Salmonella; Salmonella enterica subsp. enterica	2	2	0	1	1	0	SAEN021c01a
NC_016858	909946	Salmonella enterica subsp. enterica serovar Typhimurium str. ST4/74 plasmid TY474p1, complete sequence.	Bacteria; Proteobacteria; Gammaproteobacteria; Enterobacteriales; Enterobacteriaceae; Salmonella; Salmonella enterica subsp. enterica	0	0	0	0	0	0	SAEN021p01a
NC_017675	909946	Salmonella enterica subsp. enterica serovar Typhimurium str. ST4/74 plasmid TY474p2, complete sequence.	Bacteria; Proteobacteria; Gammaproteobacteria; Enterobacteriales; Enterobacteriaceae; Salmonella; Salmonella enterica subsp. enterica	0	0	0	0	0	0	SAEN021p02a
NC_016860	718274	Salmonella enterica subsp. enterica serovar Typhimurium str. T000240, complete genome.	Bacteria; Proteobacteria; Gammaproteobacteria; Enterobacteriales; Enterobacteriaceae; Salmonella; Salmonella enterica subsp. enterica	2	2	0	1	1	0	SAEN019c01a
NC_016861	718274	Salmonella enterica subsp. enterica serovar Typhimurium str. T000240 plasmid pSTMDT12_L, complete sequence.	Bacteria; Proteobacteria; Gammaproteobacteria; Enterobacteriales; Enterobacteriaceae; Salmonella; Salmonella enterica subsp. enterica	0	0	0	0	0	0	SAEN019p01a
NC_021151	1171376	Salmonella enterica subsp. enterica serovar Typhimurium str. U288, complete genome.	Bacteria; Proteobacteria; Gammaproteobacteria; Enterobacteriales; Enterobacteriaceae; Salmonella.	2	2	0	1	1	0	SAEN040c01a
NC_021155	1171376	Salmonella enterica subsp. enterica serovar Typhimurium str. U288 plasmid pSTU288-1, complete sequence.	Bacteria; Proteobacteria; Gammaproteobacteria; Enterobacteriales; Enterobacteriaceae; Salmonella.	0	0	0	0	0	0	SAEN040p01a
NC_016863	990282	Salmonella enterica subsp. enterica serovar Typhimurium str. UK-1 chromosome, complete genome.	Bacteria; Proteobacteria; Gammaproteobacteria; Enterobacteriales; Enterobacteriaceae; Salmonella; Salmonella enterica subsp. enterica	2	2	0	1	1	0	SAEN026c01a
NC_016864	990282	Salmonella enterica subsp. enterica serovar Typhimurium str. UK-1 plasmid pSTUK-100, complete sequence.	Bacteria; Proteobacteria; Gammaproteobacteria; Enterobacteriales; Enterobacteriaceae; Salmonella; Salmonella enterica subsp. enterica	0	0	0	0	0	0	SAEN026p01a
NC_021814	1271862	Salmonella enterica subsp. enterica serovar Typhimurium var. 5- str. CFSAN001921, complete genome.	Bacteria; Proteobacteria; Gammaproteobacteria; Enterobacteriales; Enterobacteriaceae; Salmonella.	2	2	0	1	1	0	SAEN028c01a
NC_021815	1271862	Salmonella enterica subsp. enterica serovar Typhimurium var. 5- str. CFSAN001921 plasmid unnamed, complete sequence.	Bacteria; Proteobacteria; Gammaproteobacteria; Enterobacteriales; Enterobacteriaceae; Salmonella.	0	0	0	0	0	0	SAEN028p01a
NC_003198	220341	Salmonella enterica subsp. enterica serovar Typhi str. CT18 chromosome, complete genome.	Bacteria; Proteobacteria; Gammaproteobacteria; Enterobacteriales; Enterobacteriaceae; Salmonella; Salmonella enterica subsp. enterica	2	2	0	1	1	0	SAEN002c01a
NC_003384	220341	Salmonella enterica subsp. enterica serovar Typhi str. CT18 plasmid pHCM1, complete sequence.	Bacteria; Proteobacteria; Gammaproteobacteria; Enterobacteriales; Enterobacteriaceae; Salmonella; Salmonella enterica subsp. enterica	0	0	0	0	0	0	SAEN002p01a
NC_016832	1132507	Salmonella enterica subsp. enterica serovar Typhi str. P-stx-12 chromosome, complete genome.	Bacteria; Proteobacteria; Gammaproteobacteria; Enterobacteriales; Enterobacteriaceae; Salmonella; Salmonella enterica subsp. enterica	2	2	0	1	1	0	SAEN024c01a
NC_016825	1132507	Salmonella enterica subsp. enterica serovar Typhi str. P-stx-12 plasmid unnamed, complete sequence.	Bacteria; Proteobacteria; Gammaproteobacteria; Enterobacteriales; Enterobacteriaceae; Salmonella; Salmonella enterica subsp. enterica	0	0	0	0	0	0	SAEN024p01a
NC_021176	527001	Salmonella enterica subsp. enterica serovar Typhi str. Ty21a, complete genome.	Bacteria; Proteobacteria; Gammaproteobacteria; Enterobacteriales; Enterobacteriaceae; Salmonella.	2	2	0	1	1	0	SAEN038c01a
NC_004631	209261	Salmonella enterica subsp. enterica serovar Typhi str. Ty2 chromosome, complete genome.	Bacteria; Proteobacteria; Gammaproteobacteria; Enterobacteriales; Enterobacteriaceae; Salmonella; Salmonella enterica subsp. enterica	2	2	0	1	1	0	SAEN003c01a
NC_017068	927704	Selenomonas ruminantium subsp. lactilytica TAM6421, complete genome.	Bacteria; Firmicutes; Negativicutes; Selenomonadales; Veillonellaceae; Selenomonas.	0	0	0	0	0	0	SERU001c01a
NC_015437	546271	Selenomonas sputigena ATCC 35185 chromosome, complete genome.	Bacteria; Firmicutes; Negativicutes; Selenomonadales; Veillonellaceae; Selenomonas.	0	0	0	0	0	0	SESP001c01a
NC_020064	1249634	Serratia marcescens FGI94, complete genome.	Bacteria; Proteobacteria; Gammaproteobacteria; Enterobacteriales; Enterobacteriaceae; Serratia.	1	1	0	2	2	0	SEMA001c01a
NC_020211	435998	Serratia marcescens WW4, complete genome.	Bacteria; Proteobacteria; Gammaproteobacteria; Enterobacteriales; Enterobacteriaceae; Serratia.	0	0	0	2	2	0	SEMA002c01a
NC_021594	682634	Serratia plymuthica 4Rx13 plasmid p75, complete sequence.	Bacteria; Proteobacteria; Gammaproteobacteria; Enterobacteriales; Enterobacteriaceae; Serratia.	0	0	0	0	0	0	SEPL001p01a
NC_015567	768492	Serratia sp. AS9 chromosome, complete genome.	Bacteria; Proteobacteria; Gammaproteobacteria; Enterobacteriales; Enterobacteriaceae; Serratia.	0	0	0	0	0	0	SE09001c01a
NC_009832	399741	Serratia proteamaculans 568 chromosome, complete genome.	Bacteria; Proteobacteria; Gammaproteobacteria; Enterobacteriales; Enterobacteriaceae; Serratia.	0	0	0	2	2	0	SEPR001c01a
NC_015566	768490	Serratia sp. AS12 chromosome, complete genome.	Bacteria; Proteobacteria; Gammaproteobacteria; Enterobacteriales; Enterobacteriaceae; Serratia.	0	0	0	0	0	0	SE12001c01a
NC_017573	768493	Serratia sp. AS13 chromosome, complete genome.	Bacteria; Proteobacteria; Gammaproteobacteria; Enterobacteriales; Enterobacteriaceae; Serratia.	0	0	0	0	0	0	SEAS001c01a
NC_022268	104623	Serratia sp. ATCC 39006 genome.	Bacteria; Proteobacteria; Gammaproteobacteria; Enterobacteriales; Enterobacteriaceae; Serratia.	1	1	0	0	0	0	SEAT001c01a
NC_017571	693974	Shewanella baltica BA175 chromosome, complete genome.	Bacteria; Proteobacteria; Gammaproteobacteria; Alteromonadales; Shewanellaceae; Shewanella.	2	1	-1	1	1	0	SHBA006c01a
NC_017570	693974	Shewanella baltica BA175 plasmid pSBAL17501, complete sequence.	Bacteria; Proteobacteria; Gammaproteobacteria; Alteromonadales; Shewanellaceae; Shewanella.	0	0	0	0	0	0	SHBA006p01a
NC_017572	693974	Shewanella baltica BA175 plasmid pSBAL17502, complete sequence.	Bacteria; Proteobacteria; Gammaproteobacteria; Alteromonadales; Shewanellaceae; Shewanella.	0	0	0	0	0	0	SHBA006p02a
NC_017579	693970	Shewanella baltica OS117 chromosome, complete genome.	Bacteria; Proteobacteria; Gammaproteobacteria; Alteromonadales; Shewanellaceae; Shewanella.	2	1	-1	0	0	0	SHBA007c01a
NC_017577	693970	Shewanella baltica OS117 plasmid pSBAL11701, complete sequence.	Bacteria; Proteobacteria; Gammaproteobacteria; Alteromonadales; Shewanellaceae; Shewanella.	0	0	0	0	0	0	SHBA007p01a
NC_017580	693970	Shewanella baltica OS117 plasmid pSBAL11702, complete sequence.	Bacteria; Proteobacteria; Gammaproteobacteria; Alteromonadales; Shewanellaceae; Shewanella.	0	0	0	0	0	0	SHBA007p03a
NC_009052	325240	Shewanella baltica OS155 chromosome, complete genome.	Bacteria; Proteobacteria; Gammaproteobacteria; Alteromonadales; Shewanellaceae; Shewanella.	1	1	0	0	0	0	SHBA001c01a
NC_009661	402882	Shewanella baltica OS185 plasmid pS18501, complete sequence.	Bacteria; Proteobacteria; Gammaproteobacteria; Alteromonadales; Shewanellaceae; Shewanella.	0	0	0	0	0	0	SHBA003p01a
NC_009997	399599	Shewanella baltica OS195 chromosome, complete genome.	Bacteria; Proteobacteria; Gammaproteobacteria; Alteromonadales; Shewanellaceae; Shewanella.	1	1	0	0	0	0	SHBA002c01a
NC_009998	399599	Shewanella baltica OS195 plasmid pS19501, complete sequence.	Bacteria; Proteobacteria; Gammaproteobacteria; Alteromonadales; Shewanellaceae; Shewanella.	0	0	0	0	0	0	SHBA002p01a
NC_009999	399599	Shewanella baltica OS195 plasmid pS19502, complete sequence.	Bacteria; Proteobacteria; Gammaproteobacteria; Alteromonadales; Shewanellaceae; Shewanella.	0	0	0	0	0	0	SHBA002p02a
NC_010000	399599	Shewanella baltica OS195 plasmid pS19503, complete sequence.	Bacteria; Proteobacteria; Gammaproteobacteria; Alteromonadales; Shewanellaceae; Shewanella.	0	0	0	0	0	0	SHBA002p03a
NC_011664	407976	Shewanella baltica OS223 plasmid pS22301, complete sequence.	Bacteria; Proteobacteria; Gammaproteobacteria; Alteromonadales; Shewanellaceae; Shewanella.	0	0	0	0	0	0	SHBA004p01a
NC_011668	407976	Shewanella baltica OS223 plasmid pS22302, complete sequence.	Bacteria; Proteobacteria; Gammaproteobacteria; Alteromonadales; Shewanellaceae; Shewanella.	0	0	0	0	0	0	SHBA004p03a
NC_011665	407976	Shewanella baltica OS223 plasmid pS22303, complete sequence.	Bacteria; Proteobacteria; Gammaproteobacteria; Alteromonadales; Shewanellaceae; Shewanella.	0	0	0	0	0	0	SHBA004p02a
NC_016901	693973	Shewanella baltica OS678 chromosome, complete genome.	Bacteria; Proteobacteria; Gammaproteobacteria; Alteromonadales; Shewanellaceae; Shewanella.	1	1	0	0	0	0	SHBA005c01a
NC_016905	693973	Shewanella baltica OS678 plasmid pSBAL67801, complete sequence.	Bacteria; Proteobacteria; Gammaproteobacteria; Alteromonadales; Shewanellaceae; Shewanella.	0	0	0	0	0	0	SHBA005p01a
NC_008345	318167	Shewanella frigidimarina NCIMB 400 chromosome, complete genome.	Bacteria; Proteobacteria; Gammaproteobacteria; Alteromonadales; Shewanellaceae; Shewanella.	0	0	0	1	1	0	SHFR001c01a
NC_017566	399804	Shewanella putrefaciens 200 chromosome, complete genome.	Bacteria; Proteobacteria; Gammaproteobacteria; Alteromonadales; Shewanellaceae; Shewanella.	0	0	0	0	0	0	SHPU002c01a
NC_008577	94122	Shewanella sp. ANA-3 chromosome 1, complete sequence.	Bacteria; Proteobacteria; Gammaproteobacteria; Alteromonadales; Shewanellaceae; Shewanella.	0	0	0	0	0	0	SHAN001c01a
NC_008573	94122	Shewanella sp. ANA-3 plasmid 1, complete sequence.	Bacteria; Proteobacteria; Gammaproteobacteria; Alteromonadales; Shewanellaceae; Shewanella.	0	0	0	0	0	0	SHAN001p01a
NC_008750	351745	Shewanella sp. W3-18-1 chromosome, complete genome.	Bacteria; Proteobacteria; Gammaproteobacteria; Alteromonadales; Shewanellaceae; Shewanella.	0	0	0	0	0	0	SHSP002c01a
NC_014012	637905	Shewanella violacea DSS12 chromosome, complete genome.	Bacteria; Proteobacteria; Gammaproteobacteria; Alteromonadales; Shewanellaceae; Shewanella.	1	1	0	0	0	0	SHVI001c01a
NC_010506	392500	Shewanella woodyi ATCC 51908 chromosome, complete genome.	Bacteria; Proteobacteria; Gammaproteobacteria; Alteromonadales; Shewanellaceae; Shewanella.	0	0	0	1	1	0	SHWO001c01a
NC_010660	344609	Shigella boydii CDC 3083-94 plasmid pBS512_211, complete sequence.	Bacteria; Proteobacteria; Gammaproteobacteria; Enterobacteriales; Enterobacteriaceae; Shigella.	1	1	0	0	0	0	SHBO002p03a
NC_010657	344609	Shigella boydii CDC 3083-94 plasmid pBS512_33, complete sequence.	Bacteria; Proteobacteria; Gammaproteobacteria; Enterobacteriales; Enterobacteriaceae; Shigella.	0	0	0	0	0	0	SHBO002p02a
NC_007607	300267	Shigella dysenteriae Sd197 plasmid pSD1_197, complete sequence.	Bacteria; Proteobacteria; Gammaproteobacteria; Enterobacteriales; Enterobacteriaceae; Shigella.	1	1	0	0	0	0	SHDY001p01a
NC_017319	591020	Shigella flexneri 2002017 plasmid pSFxv_1, complete sequence.	Bacteria; Proteobacteria; Gammaproteobacteria; Enterobacteriales; Enterobacteriaceae; Shigella.	1	1	0	0	0	0	SHFL004p01a
NC_004851	198214	Shigella flexneri 2a str. 301 plasmid pCP301, complete sequence.	Bacteria; Proteobacteria; Gammaproteobacteria; Enterobacteriales; Enterobacteriaceae; Shigella.	1	1	0	0	0	0	SHFL001p01a
NC_016822	216599	Shigella sonnei 53G, complete genome.	Bacteria; Proteobacteria; Gammaproteobacteria; Enterobacteriales; Enterobacteriaceae; Shigella.	0	0	0	1	1	0	SHSO002c01a
NC_007384	300269	Shigella sonnei Ss046 chromosome, complete genome.	Bacteria; Proteobacteria; Gammaproteobacteria; Enterobacteriales; Enterobacteriaceae; Shigella.	0	0	0	1	1	0	SHSO001c01a
NC_007385	300269	Shigella sonnei Ss046 plasmid pSS_046, complete sequence.	Bacteria; Proteobacteria; Gammaproteobacteria; Enterobacteriales; Enterobacteriaceae; Shigella.	1	1	0	0	0	0	SHSO001p01a
NC_018868	1117647	Simiduia agarivorans SA1 = DSM 21679, complete genome.	Bacteria; Proteobacteria; Gammaproteobacteria; Simiduia.	0	0	0	1	1	0	SIAG001c01a
NC_015713	331113	Simkania negevensis Z chromosome chromosome gsn.131, complete sequence.	Bacteria; Chlamydiae; Chlamydiales; Simkaniaceae; Simkania.	1	1	0	0	0	0	SINE001c01a
NC_015710	331113	Simkania negevensis Z plasmid pSn, complete sequence.	Bacteria; Chlamydiae; Chlamydiales; Simkaniaceae; Simkania.	0	0	0	0	0	0	SINE001p01a
NC_019892	886293	Singulisphaera acidiphila DSM 18658 chromosome, complete genome.	Bacteria; Planctomycetes; Planctomycetia; Planctomycetales; Planctomycetaceae; Singulisphaera.	0	0	0	1	1	0	SIAC001c01a
NC_016814	1117943	Sinorhizobium fredii HH103 plasmid pSfHH103c, complete sequence.	Bacteria; Proteobacteria; Alphaproteobacteria; Rhizobiales; Rhizobiaceae; Sinorhizobium/Ensifer group; Sinorhizobium.	0	0	0	0	0	0	SIFR001p02a
NC_018294	1117943	Sinorhizobium fredii HH103 plasmid pSfHH103d, partial sequence.	Bacteria; Proteobacteria; Alphaproteobacteria; Rhizobiales; Rhizobiaceae; Sinorhizobium/Ensifer group; Sinorhizobium.	1	1	0	0	0	0	SIFR001p06a
NC_018299	1117943	Sinorhizobium fredii HH103 plasmid pSfHH103d partial sequence, fragment 3.	Bacteria; Proteobacteria; Alphaproteobacteria; Rhizobiales; Rhizobiaceae; Sinorhizobium/Ensifer group; Sinorhizobium.	0	0	0	0	0	0	SIFR001p12a
NC_018299	1117943	Sinorhizobium fredii HH103 plasmid pSfHH103d, partial sequence.	Bacteria; Proteobacteria; Alphaproteobacteria; Rhizobiales; Rhizobiaceae; Sinorhizobium/Ensifer group; Sinorhizobium.	0	0	0	0	0	0	SIFR001p07a
NC_018303	1117943	Sinorhizobium fredii HH103 plasmid pSfHH103d, partial sequence.	Bacteria; Proteobacteria; Alphaproteobacteria; Rhizobiales; Rhizobiaceae; Sinorhizobium/Ensifer group; Sinorhizobium.	0	0	0	0	0	0	SIFR001p08a
NC_016815	1117943	Sinorhizobium fredii HH103 plasmid pSfHH103e, complete sequence.	Bacteria; Proteobacteria; Alphaproteobacteria; Rhizobiales; Rhizobiaceae; Sinorhizobium/Ensifer group; Sinorhizobium.	1	1	0	0	0	0	SIFR001p03a
NC_000914	394	Sinorhizobium fredii NGR234 plasmid pNGR234a, complete sequence.	Bacteria; Proteobacteria; Alphaproteobacteria; Rhizobiales; Rhizobiaceae; Sinorhizobium/Ensifer group; Sinorhizobium.	1	1	0	0	0	0	RHPP001p02a
NC_012586	394	Sinorhizobium fredii NGR234 plasmid pNGR234b, complete sequence.	Bacteria; Proteobacteria; Alphaproteobacteria; Rhizobiales; Rhizobiaceae; Sinorhizobium/Ensifer group; Sinorhizobium.	1	1	0	0	0	0	RHPP001p01a
NC_018000	1185652	Sinorhizobium fredii USDA 257 chromosome, complete genome.	Bacteria; Proteobacteria; Alphaproteobacteria; Rhizobiales; Rhizobiaceae; Sinorhizobium/Ensifer group; Sinorhizobium.	1	1	0	1	1	0	SIFR002c01a
NC_018179	1185652	Sinorhizobium fredii USDA 257 plasmid pUSDA257, complete sequence.	Bacteria; Proteobacteria; Alphaproteobacteria; Rhizobiales; Rhizobiaceae; Sinorhizobium/Ensifer group; Sinorhizobium.	1	1	0	0	0	0	SIFR002p01a
NC_018191	1185652	Sinorhizobium fredii USDA 257 plasmid pUSDA257, complete sequence.	Bacteria; Proteobacteria; Alphaproteobacteria; Rhizobiales; Rhizobiaceae; Sinorhizobium/Ensifer group; Sinorhizobium.	0	0	0	0	0	0	SIFR002p12a
NC_018192	1185652	Sinorhizobium fredii USDA 257 plasmid pUSDA257, complete sequence.	Bacteria; Proteobacteria; Alphaproteobacteria; Rhizobiales; Rhizobiaceae; Sinorhizobium/Ensifer group; Sinorhizobium.	0	0	0	0	0	0	SIFR002p13a
NC_009621	366394	Sinorhizobium medicae WSM419 plasmid pSMED02, complete sequence.	Bacteria; Proteobacteria; Alphaproteobacteria; Rhizobiales; Rhizobiaceae; Sinorhizobium/Ensifer group; Sinorhizobium.	0	0	0	0	0	0	SIMD001p02a
NC_009622	366394	Sinorhizobium medicae WSM419 plasmid pSMED03, complete sequence.	Bacteria; Proteobacteria; Alphaproteobacteria; Rhizobiales; Rhizobiaceae; Sinorhizobium/Ensifer group; Sinorhizobium.	0	0	0	0	0	0	SIMD001p01a
NC_003037	266834	Sinorhizobium meliloti 1021 plasmid pSymA, complete sequence.	Bacteria; Proteobacteria; Alphaproteobacteria; Rhizobiales; Rhizobiaceae; Sinorhizobium/Ensifer group; Sinorhizobium.	0	0	0	0	0	0	SIME001p01a
NC_020527	1286640	Sinorhizobium meliloti 2011 plasmid pSymA, complete sequence.	Bacteria; Proteobacteria; Alphaproteobacteria; Rhizobiales; Rhizobiaceae; Sinorhizobium/Ensifer group; Sinorhizobium.	0	0	0	0	0	0	SIME007p01a
NC_015591	693982	Sinorhizobium meliloti AK83 chromosome 3, complete sequence.	Bacteria; Proteobacteria; Alphaproteobacteria; Rhizobiales; Rhizobiaceae; Sinorhizobium/Ensifer group; Sinorhizobium.	0	0	0	0	0	0	SIME002p02a
NC_017324	698936	Sinorhizobium meliloti BL225C plasmid pSINMEB01, complete sequence.	Bacteria; Proteobacteria; Alphaproteobacteria; Rhizobiales; Rhizobiaceae; Sinorhizobium/Ensifer group; Sinorhizobium.	0	0	0	0	0	0	SIME003p01a
NC_019846	1235461	Sinorhizobium meliloti GR4 plasmid pRmeGR4a, complete sequence.	Bacteria; Proteobacteria; Alphaproteobacteria; Rhizobiales; Rhizobiaceae; Sinorhizobium/Ensifer group; Sinorhizobium.	0	0	0	0	0	0	SIME006p01a
NC_019847	1235461	Sinorhizobium meliloti GR4 plasmid pRmeGR4b, complete sequence.	Bacteria; Proteobacteria; Alphaproteobacteria; Rhizobiales; Rhizobiaceae; Sinorhizobium/Ensifer group; Sinorhizobium.	1	0	-1	0	0	0	SIME006p02a
NC_019848	1235461	Sinorhizobium meliloti GR4 plasmid pRmeGR4c, complete sequence.	Bacteria; Proteobacteria; Alphaproteobacteria; Rhizobiales; Rhizobiaceae; Sinorhizobium/Ensifer group; Sinorhizobium.	1	1	0	0	0	0	SIME006p03a
NC_018682	1230587	Sinorhizobium meliloti Rm41 plasmid pRM41A, complete sequence.	Bacteria; Proteobacteria; Alphaproteobacteria; Rhizobiales; Rhizobiaceae; Sinorhizobium/Ensifer group; Sinorhizobium.	0	0	0	0	0	0	SIME005p01a
NC_018683	1230587	Sinorhizobium meliloti Rm41 plasmid pSYMA, complete sequence.	Bacteria; Proteobacteria; Alphaproteobacteria; Rhizobiales; Rhizobiaceae; Sinorhizobium/Ensifer group; Sinorhizobium.	0	0	0	0	0	0	SIME005p03a
NC_017327	707241	Sinorhizobium meliloti SM11 plasmid pSmeSM11c, complete sequence.	Bacteria; Proteobacteria; Alphaproteobacteria; Rhizobiales; Rhizobiaceae; Sinorhizobium/Ensifer group; Sinorhizobium.	0	0	0	0	0	0	SIME004p02a
NC_007712	343509	Sodalis glossinidius str. 'morsitans' chromosome, complete genome.	Bacteria; Proteobacteria; Gammaproteobacteria; Enterobacteriales; Enterobacteriaceae; Sodalis.	3	3	0	0	0	0	SOGL001c01a
NC_007713	343509	Sodalis glossinidius str. 'morsitans' plasmid pSG1, complete sequence.	Bacteria; Proteobacteria; Gammaproteobacteria; Enterobacteriales; Enterobacteriaceae; Sodalis.	0	0	0	0	0	0	SOGL001p01a
NC_021658	1254432	Sorangium cellulosum So0157-2, complete genome.	Bacteria; Proteobacteria; Deltaproteobacteria; Myxococcales; Sorangiineae; Polyangiaceae; Sorangium.	0	0	0	1	1	0	SOCE002c01a
NC_010162	448385	Sorangium cellulosum 'So ce 56' chromosome, complete genome.	Bacteria; Proteobacteria; Deltaproteobacteria; Myxococcales; Sorangiineae; Polyangiaceae; Sorangium.	0	0	0	2	1	-1	SOCE001c01a
NC_015277	743722	Sphingobacterium sp. 21 chromosome, complete genome.	Bacteria; Bacteroidetes; Sphingobacteriia; Sphingobacteriales; Sphingobacteriaceae; Sphingobacterium.	0	0	0	1	0	-1	SP21001c01a
NC_015593	690566	Sphingobium chlorophenolicum L-1 chromosome 1, complete sequence.	Bacteria; Proteobacteria; Alphaproteobacteria; Sphingomonadales; Sphingomonadaceae; Sphingobium.	0	0	0	0	0	0	SPCH001c01a
NC_015595	690566	Sphingobium chlorophenolicum L-1 plasmid pSPHCH01, complete sequence.	Bacteria; Proteobacteria; Alphaproteobacteria; Sphingomonadales; Sphingomonadaceae; Sphingobium.	0	0	0	0	0	0	SPCH001p01a
NC_014006	452662	Sphingobium japonicum UT26S chromosome 1, complete genome.	Bacteria; Proteobacteria; Alphaproteobacteria; Sphingomonadales; Sphingomonadaceae; Sphingobium.	0	0	0	0	0	0	SPJA001c01a
NC_014007	452662	Sphingobium japonicum UT26S plasmid pCHQ1, complete sequence.	Bacteria; Proteobacteria; Alphaproteobacteria; Sphingomonadales; Sphingomonadaceae; Sphingobium.	0	0	0	0	0	0	SPJA001p02a
NC_015976	627192	Sphingobium sp. SYK-6 chromosome, complete genome.	Bacteria; Proteobacteria; Alphaproteobacteria; Sphingomonadales; Sphingomonadaceae; Sphingobium.	0	0	0	0	0	0	SPSY001c01a
NC_015974	627192	Sphingobium sp. SYK-6 plasmid pSLPG, complete sequence.	Bacteria; Proteobacteria; Alphaproteobacteria; Sphingomonadales; Sphingomonadaceae; Sphingobium.	0	0	0	0	0	0	SPSY001p01a
NC_020561	745310	Sphingomonas sp. MM-1, complete genome.	Bacteria; Proteobacteria; Alphaproteobacteria; Sphingomonadales; Sphingomonadaceae; Sphingomonas.	0	0	0	0	0	0	SPMM001c01a
NC_020542	745310	Sphingomonas sp. MM-1 plasmid pISP0, complete sequence.	Bacteria; Proteobacteria; Alphaproteobacteria; Sphingomonadales; Sphingomonadaceae; Sphingomonas.	0	0	0	0	0	0	SPMM001p01a
NC_020562	745310	Sphingomonas sp. MM-1 plasmid pISP1, complete sequence.	Bacteria; Proteobacteria; Alphaproteobacteria; Sphingomonadales; Sphingomonadaceae; Sphingomonas.	0	0	0	0	0	0	SPMM001p04a
NC_009511	392499	Sphingomonas wittichii RW1 chromosome, complete genome.	Bacteria; Proteobacteria; Alphaproteobacteria; Sphingomonadales; Sphingomonadaceae; Sphingomonas.	0	0	0	0	0	0	SPWI001c01a
NC_009507	392499	Sphingomonas wittichii RW1 plasmid pSWIT01, complete sequence.	Bacteria; Proteobacteria; Alphaproteobacteria; Sphingomonadales; Sphingomonadaceae; Sphingomonas.	0	0	0	0	0	0	SPWI001p01a
NC_009508	392499	Sphingomonas wittichii RW1 plasmid pSWIT02, complete sequence.	Bacteria; Proteobacteria; Alphaproteobacteria; Sphingomonadales; Sphingomonadaceae; Sphingomonas.	0	0	0	0	0	0	SPWI001p02a
NC_008048	317655	Sphingopyxis alaskensis RB2256 chromosome, complete genome.	Bacteria; Proteobacteria; Alphaproteobacteria; Sphingomonadales; Sphingomonadaceae; Sphingopyxis.	0	0	0	0	0	0	SPAL001c01a
NC_021670	1321369	Staphylococcus aureus Bmb9393, complete genome.	Bacteria; Firmicutes; Bacilli; Bacillales; Staphylococcus.	0	0	0	0	0	0	STAU036c01a
NC_021059	1305598	Staphylococcus aureus M1 complete genome.	Bacteria; Firmicutes; Bacilli; Bacillales; Staphylococcus.	0	0	0	0	0	0	STAU039c01a
NC_013450	681288	Staphylococcus aureus subsp. aureus ED98, complete genome.	Bacteria; Firmicutes; Bacillales; Staphylococcus.	0	0	0	0	0	0	STAU016c01a
NC_017763	1074252	Staphylococcus aureus subsp. aureus HO 5096 0412, complete genome.	Bacteria; Firmicutes; Bacillales; Staphylococcus.	0	0	0	0	0	0	STAU028c01a
NC_002952	282458	Staphylococcus aureus subsp. aureus MRSA252 chromosome, complete genome.	Bacteria; Firmicutes; Bacillales; Staphylococcus.	0	0	0	0	0	0	STAU007c01a
NC_016941	985002	Staphylococcus aureus subsp. aureus MSHR1132, complete genome.	Bacteria; Firmicutes; Bacillales; Staphylococcus.	0	0	0	0	0	0	STAU030c01a
NC_009782	418127	Staphylococcus aureus subsp. aureus Mu3, complete genome.	Bacteria; Firmicutes; Bacillales; Staphylococcus.	0	0	0	0	0	0	STAU011c01a
NC_002758	158878	Staphylococcus aureus subsp. aureus Mu50 chromosome, complete genome.	Bacteria; Firmicutes; Bacillales; Staphylococcus.	0	0	0	0	0	0	STAU001c01a
NC_017333	523796	Staphylococcus aureus subsp. aureus S0385, complete genome.	Bacteria; Firmicutes; Bacillales; Staphylococcus.	0	0	0	0	0	0	STAU017c01a
NC_017341	546342	Staphylococcus aureus subsp. aureus str. JKD6008 chromosome, complete genome.	Bacteria; Firmicutes; Bacillales; Staphylococcus.	0	0	0	0	0	0	STAU018c01a
NC_017347	1006543	Staphylococcus aureus subsp. aureus T0131 chromosome, complete genome.	Bacteria; Firmicutes; Bacillales; Staphylococcus.	0	0	0	0	0	0	STAU031c01a
NC_017331	663951	Staphylococcus aureus subsp. aureus TW20, complete genome.	Bacteria; Firmicutes; Bacillales; Staphylococcus.	0	0	0	0	0	0	STAU025c01a
NC_010079	451516	Staphylococcus aureus subsp. aureus USA300_TCH1516 chromosome, complete genome.	Bacteria; Firmicutes; Bacillales; Staphylococcus.	0	0	0	0	0	0	STAU012c01a
NC_022604	1406863	Staphylococcus aureus subsp. aureus Z172, complete genome.	Bacteria; Firmicutes; Bacilli; Bacillales; Staphylococcus.	0	0	0	0	0	0	STAU050c01a
NC_017568	984892	Staphylococcus pseudintermedius ED99 chromosome, complete genome.	Bacteria; Firmicutes; Bacillales; Staphylococcus.	0	0	0	0	0	0	STPS002c01a
NC_014925	937773	Staphylococcus pseudintermedius HKU10-03 chromosome, complete genome.	Bacteria; Firmicutes; Bacillales; Staphylococcus.	0	0	0	0	0	0	STPS001c01a
NC_017671	1163399	Stenotrophomonas maltophilia D457, complete genome.	Bacteria; Proteobacteria; Gammaproteobacteria; Xanthomonadales; Xanthomonadaceae; Stenotrophomonas; Stenotrophomonas maltophilia	0	0	0	0	0	0	STML003c01a
NC_015947	868597	Stenotrophomonas maltophilia JV3 chromosome, complete genome.	Bacteria; Proteobacteria; Gammaproteobacteria; Xanthomonadales; Xanthomonadaceae; Stenotrophomonas; Stenotrophomonas maltophilia	0	0	0	0	0	0	STML004c01a
NC_010943	522373	Stenotrophomonas maltophilia K279a chromosome, complete genome.	Bacteria; Proteobacteria; Gammaproteobacteria; Xanthomonadales; Xanthomonadaceae; Stenotrophomonas; Stenotrophomonas maltophilia	0	0	0	0	0	0	STML001c01a
NC_011071	391008	Stenotrophomonas maltophilia R551-3 chromosome, complete genome.	Bacteria; Proteobacteria; Gammaproteobacteria; Xanthomonadales; Xanthomonadaceae; Stenotrophomonas; Stenotrophomonas maltophilia	0	0	0	0	0	0	STML002c01a
NC_014623	378806	Stigmatella aurantiaca DW4/3-1 chromosome, complete genome.	Bacteria; Proteobacteria; Deltaproteobacteria; Myxococcales; Cystobacterineae; Cystobacteraceae; Stigmatella.	1	0	-1	1	0	-1	STAR001c01a
NC_013515	519441	Streptobacillus moniliformis DSM 12112 chromosome, complete genome.	Bacteria; Fusobacteria; Fusobacteriales; Leptotrichiaceae; Streptobacillus.	0	0	0	0	0	0	STMO001c01a
NC_021485	1309806	Streptococcus agalactiae 09mas018883 complete genome.	Bacteria; Firmicutes; Bacilli; Lactobacillales; Streptococcaceae; Streptococcus.	0	0	0	0	0	0	STAG006c01a
NC_004116	208435	Streptococcus agalactiae 2603V/R chromosome, complete genome.	Bacteria; Firmicutes; Lactobacillales; Streptococcaceae; Streptococcus.	0	0	0	0	0	0	STAG001c01a
NC_021486	1309807	Streptococcus agalactiae ILRI005 complete genome.	Bacteria; Firmicutes; Bacilli; Lactobacillales; Streptococcaceae; Streptococcus.	0	0	0	0	0	0	STAG007c01a
NC_021507	1318615	Streptococcus agalactiae ILRI112 complete genome.	Bacteria; Firmicutes; Bacilli; Lactobacillales; Streptococcaceae; Streptococcus.	0	0	0	0	0	0	STAG008c01a
NC_004368	211110	Streptococcus agalactiae NEM316, complete genome.	Bacteria; Firmicutes; Lactobacillales; Streptococcaceae; Streptococcus.	0	0	0	0	0	0	STAG002c01a
NC_022239	862971	Streptococcus anginosus C238, complete genome.	Bacteria; Firmicutes; Bacilli; Lactobacillales; Streptococcaceae; Streptococcus; Streptococcus anginosus group.	0	0	0	0	0	0	STAN002c01a
NC_022238	862969	Streptococcus constellatus subsp. pharyngis C1050, complete genome.	Bacteria; Firmicutes; Bacilli; Lactobacillales; Streptococcaceae; Streptococcus; Streptococcus anginosus group.	0	0	0	0	0	0	STCN001c01a
NC_022532	1247189	Streptococcus dysgalactiae subsp. equisimilis 167 DNA, complete genome.	Bacteria; Firmicutes; Bacilli; Lactobacillales; Streptococcaceae; Streptococcus.	0	0	0	0	0	0	STDY005c01a
NC_019042	759913	Streptococcus dysgalactiae subsp. equisimilis AC-2713, complete genome.	Bacteria; Firmicutes; Bacilli; Lactobacillales; Streptococcaceae; Streptococcus.	0	0	0	0	0	0	STDY004c01a
NC_017567	663954	Streptococcus dysgalactiae subsp. equisimilis ATCC 12394 chromosome, complete genome.	Bacteria; Firmicutes; Lactobacillales; Streptococcaceae; Streptococcus.	0	0	0	0	0	0	STDY002c01a
NC_018712	617121	Streptococcus dysgalactiae subsp. equisimilis RE378, complete genome.	Bacteria; Firmicutes; Bacilli; Lactobacillales; Streptococcaceae; Streptococcus.	0	0	0	0	0	0	STDY003c01a
NC_017582	1051072	Streptococcus equi subsp. zooepidemicus ATCC 35246 chromosome, complete genome.	Bacteria; Firmicutes; Lactobacillales; Streptococcaceae; Streptococcus.	0	0	0	0	0	0	STEQ004c01a
NC_017576	981539	Streptococcus gallolyticus subsp. gallolyticus ATCC 43143, complete genome.	Bacteria; Firmicutes; Lactobacillales; Streptococcaceae; Streptococcus.	0	0	0	0	0	0	STGA003c01a
NC_015215	990317	Streptococcus gallolyticus subsp. gallolyticus ATCC BAA-2069, complete genome.	Bacteria; Firmicutes; Lactobacillales; Streptococcaceae; Streptococcus.	0	0	0	0	0	0	STGA002c01a
NC_013798	637909	Streptococcus gallolyticus UCN34, complete genome.	Bacteria; Firmicutes; Lactobacillales; Streptococcaceae; Streptococcus.	0	0	0	0	0	0	STGA001c01a
NC_016826	1069533	Streptococcus infantarius subsp. infantarius CJ18 chromosome, complete genome.	Bacteria; Firmicutes; Lactobacillales; Streptococcaceae; Streptococcus.	0	0	0	0	0	0	STIN001c01a
NC_022246	862967	Streptococcus intermedius B196, complete genome.	Bacteria; Firmicutes; Bacilli; Lactobacillales; Streptococcaceae; Streptococcus; Streptococcus anginosus group.	0	0	0	0	0	0	STIT002c01a
NC_022237	862966	Streptococcus intermedius C270, complete genome.	Bacteria; Firmicutes; Bacilli; Lactobacillales; Streptococcaceae; Streptococcus; Streptococcus anginosus group.	0	0	0	0	0	0	STIT003c01a
NC_021900	1076934	Streptococcus lutetiensis 033, complete genome.	Bacteria; Firmicutes; Bacilli; Lactobacillales; Streptococcaceae; Streptococcus.	0	0	0	0	0	0	STLT001c01a
NC_016749	1116231	Streptococcus macedonicus ACA-DC 198, complete genome.	Bacteria; Firmicutes; Lactobacillales; Streptococcaceae; Streptococcus.	0	0	0	0	0	0	STMC001c01a
NC_013853	365659	Streptococcus mitis B6, complete genome.	Bacteria; Firmicutes; Lactobacillales; Streptococcaceae; Streptococcus.	0	0	0	0	0	0	STMI001c01a
NC_004350	210007	Streptococcus mutans UA159 chromosome, complete genome.	Bacteria; Firmicutes; Lactobacillales; Streptococcaceae; Streptococcus.	0	0	0	0	0	0	STMU001c01a
NC_021175	1302863	Streptococcus oligofermentans AS 1.3089, complete genome.	Bacteria; Firmicutes; Bacilli; Lactobacillales; Streptococcaceae; Streptococcus.	0	0	0	0	0	0	STOL001c01a
NC_015291	927666	Streptococcus oralis Uo5, complete genome.	Bacteria; Firmicutes; Lactobacillales; Streptococcaceae; Streptococcus.	0	0	0	0	0	0	STOR001c01a
NC_015678	760570	Streptococcus parasanguinis ATCC 15912 chromosome, complete genome.	Bacteria; Firmicutes; Lactobacillales; Streptococcaceae; Streptococcus.	0	0	0	0	0	0	STPR001c01a
NC_017905	1114965	Streptococcus parasanguinis FW213 chromosome, complete genome.	Bacteria; Firmicutes; Lactobacillales; Streptococcaceae; Streptococcus.	0	0	0	0	0	0	STPR002c01a
NC_015600	981540	Streptococcus pasteurianus ATCC 43144, complete genome.	Bacteria; Firmicutes; Lactobacillales; Streptococcaceae; Streptococcus.	0	0	0	0	0	0	STPT001c01a
NC_014498	189423	Streptococcus pneumoniae 670-6B chromosome, complete genome.	Bacteria; Firmicutes; Lactobacillales; Streptococcaceae; Streptococcus.	0	0	0	0	0	0	STPN014c01a
NC_022655	1408179	Streptococcus pneumoniae A026 genome.	Bacteria; Firmicutes; Bacilli; Lactobacillales; Streptococcaceae; Streptococcus.	0	0	0	0	0	0	STPN021c01a
NC_011900	561276	Streptococcus pneumoniae ATCC 700669, complete genome.	Bacteria; Firmicutes; Lactobacillales; Streptococcaceae; Streptococcus.	0	0	0	0	0	0	STPN007c01a
NC_010582	516950	Streptococcus pneumoniae CGSP14 chromosome, complete genome.	Bacteria; Firmicutes; Lactobacillales; Streptococcaceae; Streptococcus.	0	0	0	0	0	0	STPN005c01a
NC_010380	487214	Streptococcus pneumoniae Hungary19A-6, complete genome.	Bacteria; Firmicutes; Lactobacillales; Streptococcaceae; Streptococcus.	0	0	0	0	0	0	STPN004c01a
NC_012467	488223	Streptococcus pneumoniae P1031, complete genome.	Bacteria; Firmicutes; Lactobacillales; Streptococcaceae; Streptococcus.	0	0	0	0	0	0	STPN008c01a
NC_014251	525381	Streptococcus pneumoniae TCH8431/19A chromosome, complete genome.	Bacteria; Firmicutes; Lactobacillales; Streptococcaceae; Streptococcus.	0	0	0	0	0	0	STPN012c01a
NC_015875	1054460	Streptococcus pseudopneumoniae IS7493 chromosome, complete genome.	Bacteria; Firmicutes; Lactobacillales; Streptococcaceae; Streptococcus.	0	0	0	0	0	0	STPE001c01a
NC_008022	370552	Streptococcus pyogenes MGAS10270 chromosome, complete genome.	Bacteria; Firmicutes; Lactobacillales; Streptococcaceae; Streptococcus.	0	0	0	0	0	0	STPY011c01a
NC_007296	319701	Streptococcus pyogenes MGAS6180 chromosome, complete genome.	Bacteria; Firmicutes; Lactobacillales; Streptococcaceae; Streptococcus.	0	0	0	0	0	0	STPY007c01a
NC_009442	391295	Streptococcus suis 05ZYH33, complete genome.	Bacteria; Firmicutes; Lactobacillales; Streptococcaceae; Streptococcus.	0	0	0	0	0	0	STSU001c01a
NC_009443	391296	Streptococcus suis 98HAH33, complete genome.	Bacteria; Firmicutes; Lactobacillales; Streptococcaceae; Streptococcus.	0	0	0	0	0	0	STSU002c01a
NC_012926	568814	Streptococcus suis BM407 chromosome, complete genome.	Bacteria; Firmicutes; Lactobacillales; Streptococcaceae; Streptococcus.	0	0	0	0	0	0	STSU004c01a
NC_017621	1004952	Streptococcus suis D12 chromosome, complete genome.	Bacteria; Firmicutes; Lactobacillales; Streptococcaceae; Streptococcus.	0	0	0	0	0	0	STSU010c01a
NC_017620	1005042	Streptococcus suis D9 chromosome, complete genome.	Bacteria; Firmicutes; Lactobacillales; Streptococcaceae; Streptococcus.	0	0	0	0	0	0	STSU011c01a
NC_017618	945704	Streptococcus suis JS14 chromosome, complete genome.	Bacteria; Firmicutes; Lactobacillales; Streptococcaceae; Streptococcus.	0	0	0	0	0	0	STSU008c01a
NC_020526	1246365	Streptococcus suis SC070731, complete genome.	Bacteria; Firmicutes; Bacilli; Lactobacillales; Streptococcaceae; Streptococcus.	0	0	0	0	0	0	STSU015c01a
NC_012924	568813	Streptococcus suis SC84, complete genome.	Bacteria; Firmicutes; Lactobacillales; Streptococcaceae; Streptococcus.	0	0	0	0	0	0	STSU005c01a
NC_017619	1005041	Streptococcus suis SS12 chromosome, complete genome.	Bacteria; Firmicutes; Lactobacillales; Streptococcaceae; Streptococcus.	0	0	0	0	0	0	STSU012c01a
NC_022665	1340847	Streptococcus suis T15, complete genome.	Bacteria; Firmicutes; Bacilli; Lactobacillales; Streptococcaceae; Streptococcus.	0	0	0	0	0	0	STSU017c01a
NC_021213	1276647	Streptococcus suis TL13, complete genome.	Bacteria; Firmicutes; Bacilli; Lactobacillales; Streptococcaceae; Streptococcus.	0	0	0	0	0	0	STSU016c01a
NC_013595	479432	Streptosporangium roseum DSM 43021 chromosome, complete genome.	Bacteria; Actinobacteria; Actinobacteridae; Actinomycetales; Streptosporangineae; Streptosporangiaceae; Streptosporangium.	0	0	0	0	0	0	STRO001c01a
NC_007759	56780	Syntrophus aciditrophicus SB chromosome, complete genome.	Bacteria; Proteobacteria; Deltaproteobacteria; Syntrophobacterales; Syntrophaceae; Syntrophus.	0	0	0	0	0	0	SYAC001c01a
NC_016043	1008459	Taylorella asinigenitalis MCE3 chromosome, complete genome.	Bacteria; Proteobacteria; Betaproteobacteria; Burkholderiales; Alcaligenaceae; Taylorella.	0	0	0	1	1	0	TAAS001c01a
NC_018108	743973	Taylorella equigenitalis ATCC 35865 chromosome, complete genome.	Bacteria; Proteobacteria; Betaproteobacteria; Burkholderiales; Alcaligenaceae; Taylorella.	0	0	0	1	1	0	TAEQ002c01a
NC_014914	937774	Taylorella equigenitalis MCE9 chromosome, complete genome.	Bacteria; Proteobacteria; Betaproteobacteria; Burkholderiales; Alcaligenaceae; Taylorella.	0	0	0	1	1	0	TAEQ001c01a
NC_012997	377629	Teredinibacter turnerae T7901 chromosome, complete genome.	Bacteria; Proteobacteria; Gammaproteobacteria; Alteromonadales; Alteromonadales genera incertae sedis; Teredinibacter.	0	0	0	1	1	0	TETU001c01a
NC_014963	401053	Terriglobus saanensis SP1PR4 chromosome, complete genome.	Bacteria; Acidobacteria; Acidobacteriales; Acidobacteriaceae; Terriglobus.	0	0	0	1	1	0	TESA001c01a
NC_020888	1298593	Thalassolituus oleivorans MIL-1 complete genome.	Bacteria; Proteobacteria; Gammaproteobacteria; Oceanospirillales; Thalassolituus.	0	0	0	1	1	0	THOL001c01a
NC_011662	85643	Thauera sp. MZ1T chromosome, complete genome.	Bacteria; Proteobacteria; Betaproteobacteria; Rhodocyclales; Rhodocyclaceae; Thauera.	0	0	0	0	0	0	THSP001c01a
NC_019956	698948	Thermoanaerobacterium thermosaccharolyticum M0795 plasmid pTHETHE01, complete sequence.	Bacteria; Firmicutes; Clostridia; Thermoanaerobacterales; Thermoanaerobacterales Family III. Incertae Sedis;	0	0	0	0	0	0	THTO001p01a
NC_010321	340099	Thermoanaerobacter pseudethanolicus ATCC 33223 chromosome, complete genome.	Bacteria; Firmicutes; Clostridia; Thermoanaerobacterales; Thermoanaerobacteraceae; Thermoanaerobacter.	0	0	0	0	0	0	THPS001c01a
NC_007333	269800	Thermobifida fusca YX chromosome, complete genome.	Bacteria; Actinobacteria; Actinobacteridae; Actinomycetales; Streptosporangineae; Nocardiopsaceae; Thermobifida.	0	0	0	0	0	0	THFU001c01a
NC_014165	469371	Thermobispora bispora DSM 43833 chromosome, complete genome.	Bacteria; Actinobacteria; Actinobacteridae; Actinomycetales; Pseudonocardineae; Pseudonocardiaceae; Thermobispora.	0	0	0	0	0	0	THBI001c01a
NC_015681	667014	Thermodesulfatator indicus DSM 15286 chromosome, complete genome.	Bacteria; Thermodesulfobacteria; Thermodesulfobacteriales; Thermodesulfobacteriaceae; Thermodesulfatator.	0	0	0	0	0	0	THID001c01a
NC_013510	471852	Thermomonospora curvata DSM 43183 chromosome, complete genome.	Bacteria; Actinobacteria; Actinobacteridae; Actinomycetales; Streptosporangineae; Thermomonosporaceae; Thermomonospora.	0	0	0	0	0	0	THCU001c01a
NC_011901	396588	Thioalkalivibrio sulfidophilus HL-EbGr7 chromosome, complete genome.	Bacteria; Proteobacteria; Gammaproteobacteria; Chromatiales; Ectothiorhodospiraceae; Thioalkalivibrio.	0	0	0	0	0	0	THPP001c01a
NC_018012	765911	Thiocystis violascens DSM 198 chromosome, complete genome.	Bacteria; Proteobacteria; Gammaproteobacteria; Chromatiales; Chromatiaceae; Thiocystis.	0	0	0	1	1	0	THVI001c01a
NC_014153	75379	Thiomonas intermedia K12 chromosome, complete genome.	Bacteria; Proteobacteria; Betaproteobacteria; Burkholderiales; Thiomonas.	0	0	0	0	0	0	THIN001c01a
NC_014145	426114	Thiomonas sp. str. 3As chromosome, complete genome.	Bacteria; Proteobacteria; Betaproteobacteria; Burkholderiales; Thiomonas.	0	0	0	0	0	0	TH3A001c01a
NC_014144	426114	Thiomonas sp. str. 3As plasmid pTHI, complete genome.	Bacteria; Proteobacteria; Betaproteobacteria; Burkholderiales; Thiomonas.	0	0	0	0	0	0	TH3A001p01a
NC_017956	1110502	Tistrella mobilis KA081020-065 chromosome, complete genome.	Bacteria; Proteobacteria; Alphaproteobacteria; Rhodospirillales; Rhodospirillaceae; Tistrella.	0	0	0	0	0	0	TIMO001c01a
NC_017957	1110502	Tistrella mobilis KA081020-065 plasmid pTM1, complete sequence.	Bacteria; Proteobacteria; Alphaproteobacteria; Rhodospirillales; Rhodospirillaceae; Tistrella.	0	0	0	1	1	0	TIMO001p02a
NC_017958	1110502	Tistrella mobilis KA081020-065 plasmid pTM3, complete sequence.	Bacteria; Proteobacteria; Alphaproteobacteria; Rhodospirillales; Rhodospirillaceae; Tistrella.	0	0	0	0	0	0	TIMO001p01a
NC_012691	595494	Tolumonas auensis DSM 9187 chromosome, complete genome.	Bacteria; Proteobacteria; Gammaproteobacteria; Aeromonadales; Aeromonadaceae; Tolumonas.	0	0	0	1	1	0	TOAU001c01a
NC_015385	869209	Treponema succinifaciens DSM 2489 chromosome, complete genome.	Bacteria; Spirochaetes; Spirochaetales; Spirochaetaceae; Treponema.	0	0	0	0	0	0	TRSU001c01a
NC_015386	869209	Treponema succinifaciens DSM 2489 plasmid pTRESU01, complete sequence.	Bacteria; Spirochaetes; Spirochaetales; Spirochaetaceae; Treponema.	0	0	0	0	0	0	TRSU001p01a
NC_022247	1246301	Variovorax paradoxus B4 chromosome 1, complete sequence.	Bacteria; Proteobacteria; Betaproteobacteria; Burkholderiales; Comamonadaceae; Variovorax.	0	0	0	2	2	0	VAPA003c01a
NC_022234	1246301	Variovorax paradoxus B4 chromosome 2, complete sequence.	Bacteria; Proteobacteria; Betaproteobacteria; Burkholderiales; Comamonadaceae; Variovorax.	1	1	0	0	0	0	VAPA003c02a
NC_014931	595537	Variovorax paradoxus EPS chromosome, complete genome.	Bacteria; Proteobacteria; Betaproteobacteria; Burkholderiales; Comamonadaceae; Variovorax.	1	1	0	4	4	0	VAPA002c01a
NC_012791	543728	Variovorax paradoxus S110 chromosome 1, complete sequence.	Bacteria; Proteobacteria; Betaproteobacteria; Burkholderiales; Comamonadaceae; Variovorax.	0	0	0	2	2	0	VAPA001c01a
NC_012792	543728	Variovorax paradoxus S110 chromosome 2, complete genome.	Bacteria; Proteobacteria; Betaproteobacteria; Burkholderiales; Comamonadaceae; Variovorax.	0	0	0	0	0	0	VAPA001c02a
NC_008786	391735	Verminephrobacter eiseniae EF01-2 chromosome, complete genome.	Bacteria; Proteobacteria; Betaproteobacteria; Burkholderiales; Comamonadaceae; Verminephrobacter.	0	0	0	0	0	0	VEEI001c01a
NC_008771	391735	Verminephrobacter eiseniae EF01-2 plasmid pVEIS01, complete sequence.	Bacteria; Proteobacteria; Betaproteobacteria; Burkholderiales; Comamonadaceae; Verminephrobacter.	0	0	0	0	0	0	VEEI001p01a
NC_022349	1219076	Vibrio alginolyticus NBRC 15630 = ATCC 17749 chromosome 1, complete sequence.	Bacteria; Proteobacteria; Gammaproteobacteria; Vibrionales; Vibrionaceae; Vibrio.	1	1	0	0	0	0	VIAL001c01a
NC_022359	1219076	Vibrio alginolyticus NBRC 15630 = ATCC 17749 chromosome 2, complete sequence.	Bacteria; Proteobacteria; Gammaproteobacteria; Vibrionales; Vibrionaceae; Vibrio.	0	0	0	2	2	0	VIAL001c02a
NC_015633	882102	Vibrio anguillarum 775 chromosome I, complete sequence.	Bacteria; Proteobacteria; Gammaproteobacteria; Vibrionales; Vibrionaceae; Listonella.	0	0	0	1	1	0	VIAN001c01a
NC_015637	882102	Vibrio anguillarum 775 chromosome II, complete sequence.	Bacteria; Proteobacteria; Gammaproteobacteria; Vibrionales; Vibrionaceae; Listonella.	0	0	0	1	1	0	VIAN001c02a
NC_022269	338187	Vibrio campbellii ATCC BAA-1116 chromosome I, complete sequence.	Bacteria; Proteobacteria; Gammaproteobacteria; Vibrionales; Vibrionaceae; Vibrio.	1	1	0	0	0	0	VICA001c01a
NC_022270	338187	Vibrio campbellii ATCC BAA-1116 chromosome II, complete sequence.	Bacteria; Proteobacteria; Gammaproteobacteria; Vibrionales; Vibrionaceae; Vibrio.	0	0	0	1	1	0	VICA001c02a
NC_022271	338187	Vibrio campbellii ATCC BAA-1116 plasmid, complete sequence.	Bacteria; Proteobacteria; Gammaproteobacteria; Vibrionales; Vibrionaceae; Vibrio.	0	0	0	0	0	0	VICA001p01a
NC_016945	1134456	Vibrio cholerae IEC224 chromosome II, complete sequence.	Bacteria; Proteobacteria; Gammaproteobacteria; Vibrionales; Vibrionaceae; Vibrio.	0	0	0	1	1	0	VICH007c02a
NC_017269	935297	Vibrio cholerae LMA3984-4 chromosome chromosome II, complete sequence.	Bacteria; Proteobacteria; Gammaproteobacteria; Vibrionales; Vibrionaceae; Vibrio.	0	0	0	1	1	0	VICH005c02a
NC_012580	579112	Vibrio cholerae M66-2 chromosome II, complete genome.	Bacteria; Proteobacteria; Gammaproteobacteria; Vibrionales; Vibrionaceae; Vibrio.	0	0	0	1	1	0	VICH004c02a
NC_012668	593588	Vibrio cholerae MJ-1236 chromosome 1, complete genome.	Bacteria; Proteobacteria; Gammaproteobacteria; Vibrionales; Vibrionaceae; Vibrio.	0	0	0	0	0	0	VICH003c01a
NC_012667	593588	Vibrio cholerae MJ-1236 chromosome 2, complete genome.	Bacteria; Proteobacteria; Gammaproteobacteria; Vibrionales; Vibrionaceae; Vibrio.	0	0	0	1	1	0	VICH003c02a
NC_002506	243277	Vibrio cholerae O1 biovar eltor str. N16961 chromosome II, complete sequence.	Bacteria; Proteobacteria; Gammaproteobacteria; Vibrionales; Vibrionaceae; Vibrio.	0	0	0	1	1	0	VICH001c02a
NC_016445	914149	Vibrio cholerae O1 str. 2010EL-1786 chromosome 1, complete sequence.	Bacteria; Proteobacteria; Gammaproteobacteria; Vibrionales; Vibrionaceae; Vibrio.	0	0	0	0	0	0	VICH008c01a
NC_016446	914149	Vibrio cholerae O1 str. 2010EL-1786 chromosome 2, complete sequence.	Bacteria; Proteobacteria; Gammaproteobacteria; Vibrionales; Vibrionaceae; Vibrio.	0	0	0	1	1	0	VICH008c02a
NC_009456	345073	Vibrio cholerae O395 chromosome 1, complete sequence.	Bacteria; Proteobacteria; Gammaproteobacteria; Vibrionales; Vibrionaceae; Vibrio.	0	0	0	1	1	0	VICH002c02a
NC_012583	345073	Vibrio cholerae O395 chromosome chromosome II, complete sequence.	Bacteria; Proteobacteria; Gammaproteobacteria; Vibrionales; Vibrionaceae; Vibrio.	0	0	0	1	1	0	VICH006c02a
NC_006840	312309	Vibrio fischeri ES114 chromosome I, complete sequence.	Bacteria; Proteobacteria; Gammaproteobacteria; Vibrionales; Vibrionaceae; Aliivibrio.	0	0	0	1	1	0	VIFI001c01a
NC_006842	312309	Vibrio fischeri ES114 plasmid pES100, complete sequence.	Bacteria; Proteobacteria; Gammaproteobacteria; Vibrionales; Vibrionaceae; Aliivibrio.	0	0	0	0	0	0	VIFI001p01a
NC_011184	388396	Vibrio fischeri MJ11 chromosome I, complete sequence.	Bacteria; Proteobacteria; Gammaproteobacteria; Vibrionales; Vibrionaceae; Aliivibrio.	0	0	0	1	1	0	VIFI002c01a
NC_011186	388396	Vibrio fischeri MJ11 chromosome II, complete sequence.	Bacteria; Proteobacteria; Gammaproteobacteria; Vibrionales; Vibrionaceae; Aliivibrio.	0	0	0	1	1	0	VIFI002c02a
NC_011185	388396	Vibrio fischeri MJ11 plasmid pMJ100, complete sequence.	Bacteria; Proteobacteria; Gammaproteobacteria; Vibrionales; Vibrionaceae; Aliivibrio.	0	0	0	0	0	0	VIFI002p01a
NC_016628	903510	Vibrio furnissii NCTC 11218 chromosome 2, complete sequence.	Bacteria; Proteobacteria; Gammaproteobacteria; Vibrionales; Vibrionaceae; Vibrio.	0	0	0	2	2	0	VIFU001c02a
NC_009783	338187	Vibrio harveyi ATCC BAA-1116 chromosome I, complete sequence.	Bacteria; Proteobacteria; Gammaproteobacteria; Vibrionales; Vibrionaceae; Vibrio.	1	1	0	0	0	0	VIHA001c01a
NC_009784	338187	Vibrio harveyi ATCC BAA-1116 chromosome II, complete sequence.	Bacteria; Proteobacteria; Gammaproteobacteria; Vibrionales; Vibrionaceae; Vibrio.	0	0	0	1	1	0	VIHA001c02a
NC_009777	338187	Vibrio harveyi ATCC BAA-1116 plasmid pVIBHAR, complete sequence.	Bacteria; Proteobacteria; Gammaproteobacteria; Vibrionales; Vibrionaceae; Vibrio.	0	0	0	0	0	0	VIHA001p01a
NC_022528	28173	Vibrio nigripulchritudo str. SFn1 chromosome, complete genome.	Bacteria; Proteobacteria; Gammaproteobacteria; Vibrionales; Vibrionaceae; Vibrio.	0	0	0	1	1	0	VINI001c01a
NC_022543	28173	Vibrio nigripulchritudo str. SFn1 chromosome, complete genome.	Bacteria; Proteobacteria; Gammaproteobacteria; Vibrionales; Vibrionaceae; Vibrio.	0	0	0	1	1	0	VINI001c02a
NC_019955	1211705	Vibrio parahaemolyticus BB22OP chromosome 1, complete sequence.	Bacteria; Proteobacteria; Gammaproteobacteria; Vibrionales; Vibrionaceae; Vibrio.	1	1	0	1	1	0	VIPA002c01a
NC_019971	1211705	Vibrio parahaemolyticus BB22OP chromosome 2, complete sequence.	Bacteria; Proteobacteria; Gammaproteobacteria; Vibrionales; Vibrionaceae; Vibrio.	1	0	-1	1	1	0	VIPA002c02a
NC_021848	1338032	Vibrio parahaemolyticus O1:K33 str. CDC_K4557 chromosome I, complete sequence.	Bacteria; Proteobacteria; Gammaproteobacteria; Vibrionales; Vibrionaceae; Vibrio.	1	1	0	1	1	0	VIPA003c01a
NC_021822	1338032	Vibrio parahaemolyticus O1:K33 str. CDC_K4557 chromosome II, complete sequence.	Bacteria; Proteobacteria; Gammaproteobacteria; Vibrionales; Vibrionaceae; Vibrio.	0	0	0	1	1	0	VIPA003c02a
NC_021847	1338034	Vibrio parahaemolyticus O1:Kuk str. FDA_R31 chromosome I, complete sequence.	Bacteria; Proteobacteria; Gammaproteobacteria; Vibrionales; Vibrionaceae; Vibrio.	1	1	0	0	0	0	VIPA004c01a
NC_021821	1338034	Vibrio parahaemolyticus O1:Kuk str. FDA_R31 chromosome II, complete sequence.	Bacteria; Proteobacteria; Gammaproteobacteria; Vibrionales; Vibrionaceae; Vibrio.	1	0	-1	1	1	0	VIPA004c02a
NC_004603	223926	Vibrio parahaemolyticus RIMD 2210633 chromosome 1, complete sequence.	Bacteria; Proteobacteria; Gammaproteobacteria; Vibrionales; Vibrionaceae; Vibrio.	1	1	0	1	1	0	VIPA001c01a
NC_004605	223926	Vibrio parahaemolyticus RIMD 2210633 chromosome 2, complete sequence.	Bacteria; Proteobacteria; Gammaproteobacteria; Vibrionales; Vibrionaceae; Vibrio.	1	0	-1	1	1	0	VIPA001c02a
NC_013456	150340	Vibrio sp. Ex25 chromosome 1, complete sequence.	Bacteria; Proteobacteria; Gammaproteobacteria; Vibrionales; Vibrionaceae; Vibrio.	1	1	0	0	0	0	VIEX001c01a
NC_013457	150340	Vibrio sp. Ex25 chromosome 2, complete genome.	Bacteria; Proteobacteria; Gammaproteobacteria; Vibrionales; Vibrionaceae; Vibrio.	0	0	0	2	2	0	VIEX001c02a
NC_011753	575788	Vibrio splendidus LGP32 chromosome 1, complete sequence.	Bacteria; Proteobacteria; Gammaproteobacteria; Vibrionales; Vibrionaceae; Vibrio.	0	0	0	1	1	0	VISP001c01a
NC_011744	575788	Vibrio splendidus LGP32 chromosome 2, complete sequence.	Bacteria; Proteobacteria; Gammaproteobacteria; Vibrionales; Vibrionaceae; Vibrio.	0	0	0	1	1	0	VISP001c02a
NC_004460	216895	Vibrio vulnificus CMCP6 chromosome II, complete sequence.	Bacteria; Proteobacteria; Gammaproteobacteria; Vibrionales; Vibrionaceae; Vibrio.	0	0	0	1	1	0	VIVU001c02a
NC_014966	914127	Vibrio vulnificus MO6-24/O chromosome II, complete sequence.	Bacteria; Proteobacteria; Gammaproteobacteria; Vibrionales; Vibrionaceae; Vibrio.	0	0	0	1	1	0	VIVU003c02a
NC_005140	196600	Vibrio vulnificus YJ016 chromosome II, complete sequence.	Bacteria; Proteobacteria; Gammaproteobacteria; Vibrionales; Vibrionaceae; Vibrio.	0	0	0	1	1	0	VIVU002c02a
NC_005128	196600	Vibrio vulnificus YJ016 plasmid pYJ016, complete sequence.	Bacteria; Proteobacteria; Gammaproteobacteria; Vibrionales; Vibrionaceae; Vibrio.	0	0	0	0	0	0	VIVU002p01a
NC_014225	716544	Waddlia chondrophila WSU 86-1044 chromosome, complete genome.	Bacteria; Chlamydiae; Chlamydiales; Waddliaceae; Waddlia.	1	0	-1	0	0	0	WACH001c01a
NC_010981	570417	Wolbachia endosymbiont of Culex quinquefasciatus Pel chromosome, complete genome.	Bacteria; Proteobacteria; Alphaproteobacteria; Rickettsiales; Anaplasmataceae; Wolbachieae; Wolbachia.	0	0	0	0	0	0	WOPI001c01a
NC_002978	163164	Wolbachia endosymbiont of Drosophila melanogaster, complete genome.	Bacteria; Proteobacteria; Alphaproteobacteria; Rickettsiales; Anaplasmataceae; Wolbachieae; Wolbachia.	0	0	0	0	0	0	WODM001c01a
NC_021089	1236909	Wolbachia endosymbiont of Drosophila simulans wHa, complete genome.	Bacteria; Proteobacteria; Alphaproteobacteria; Rickettsiales; Anaplasmataceae; Wolbachieae; Wolbachia.	0	0	0	0	0	0	WOEN001c01a
NC_018267	100901	Wolbachia endosymbiont of Onchocerca ochengi, complete genome.	Bacteria; Proteobacteria; Alphaproteobacteria; Rickettsiales; Anaplasmataceae; Wolbachieae; Wolbachia.	0	0	0	0	0	0	WOOO001c01a
NC_006833	292805	Wolbachia endosymbiont strain TRS of Brugia malayi, complete genome.	Bacteria; Proteobacteria; Alphaproteobacteria; Rickettsiales; Anaplasmataceae; Wolbachieae; Wolbachia.	0	0	0	0	0	0	WOBM001c01a
NC_012416	66084	Wolbachia sp. wRi, complete genome.	Bacteria; Proteobacteria; Alphaproteobacteria; Rickettsiales; Anaplasmataceae; Wolbachieae; Wolbachia.	0	0	0	0	0	0	WODS001c01a
NC_005090	273121	Wolinella succinogenes DSM 1740 chromosome, complete genome.	Bacteria; Proteobacteria; Epsilonproteobacteria; Campylobacterales; Helicobacteraceae; Wolinella.	0	0	0	0	0	0	WOUC001c01a
NC_009720	78245	Xanthobacter autotrophicus Py2 chromosome, complete genome.	Bacteria; Proteobacteria; Alphaproteobacteria; Rhizobiales; Xanthobacteraceae; Xanthobacter.	0	0	0	0	0	0	XAAU001c01a
NC_009717	78245	Xanthobacter autotrophicus Py2 plasmid pXAUT01, complete sequence.	Bacteria; Proteobacteria; Alphaproteobacteria; Rhizobiales; Xanthobacteraceae; Xanthobacter.	0	0	0	0	0	0	XAAU001p01a
NC_013722	380358	Xanthomonas albilineans GPE PC73 chromosome, complete genome.	Bacteria; Proteobacteria; Gammaproteobacteria; Xanthomonadales; Xanthomonadaceae; Xanthomonas.	1	1	0	0	0	0	XAAL001c01a
NC_017557	380358	Xanthomonas albilineans plasmid plasmI, complete sequence.	Bacteria; Proteobacteria; Gammaproteobacteria; Xanthomonadales; Xanthomonadaceae; Xanthomonas.	0	0	0	0	0	0	XAAL001p01a
NC_017556	380358	Xanthomonas albilineans plasmid plasmII, complete sequence.	Bacteria; Proteobacteria; Gammaproteobacteria; Xanthomonadales; Xanthomonadaceae; Xanthomonas.	0	0	0	0	0	0	XAAL001p02a
NC_017555	380358	Xanthomonas albilineans plasmid plasmIII, complete sequence.	Bacteria; Proteobacteria; Gammaproteobacteria; Xanthomonadales; Xanthomonadaceae; Xanthomonas.	0	0	0	0	0	0	XAAL001p03a
NC_003919	190486	Xanthomonas axonopodis pv. citri str. 306 chromosome, complete genome.	Bacteria; Proteobacteria; Gammaproteobacteria; Xanthomonadales; Xanthomonadaceae; Xanthomonas.	1	1	0	2	1	-1	XAAX001c01a
NC_003922	190486	Xanthomonas axonopodis pv. citri str. 306 plasmid pXAC64, complete sequence.	Bacteria; Proteobacteria; Gammaproteobacteria; Xanthomonadales; Xanthomonadaceae; Xanthomonas.	0	0	0	0	0	0	XAAX001p02a
NC_016010	981368	Xanthomonas axonopodis pv. citrumelo F1 chromosome, complete genome.	Bacteria; Proteobacteria; Gammaproteobacteria; Xanthomonadales; Xanthomonadaceae; Xanthomonas.	1	1	0	3	2	-1	XAAX002c01a
NC_007086	314565	Xanthomonas campestris pv. campestris str. 8004 chromosome, complete genome.	Bacteria; Proteobacteria; Gammaproteobacteria; Xanthomonadales; Xanthomonadaceae; Xanthomonas.	1	1	0	0	0	0	XACA002c01a
NC_003902	190485	Xanthomonas campestris pv. campestris str. ATCC 33913 chromosome, complete genome.	Bacteria; Proteobacteria; Gammaproteobacteria; Xanthomonadales; Xanthomonadaceae; Xanthomonas.	1	1	0	0	0	0	XACA001c01a
NC_010688	509169	Xanthomonas campestris pv. campestris str. B100 chromosome, complete genome.	Bacteria; Proteobacteria; Gammaproteobacteria; Xanthomonadales; Xanthomonadaceae; Xanthomonas.	1	1	0	0	0	0	XACA005c01a
NC_017271	990315	Xanthomonas campestris pv. raphani 756C chromosome, complete genome.	Bacteria; Proteobacteria; Gammaproteobacteria; Xanthomonadales; Xanthomonadaceae; Xanthomonas.	1	1	0	0	0	0	XACA004c01a
NC_007508	316273	Xanthomonas campestris pv. vesicatoria str. 85-10 chromosome, complete genome.	Bacteria; Proteobacteria; Gammaproteobacteria; Xanthomonadales; Xanthomonadaceae; Xanthomonas.	1	1	0	3	2	-1	XACA003c01a
NC_007507	316273	Xanthomonas campestris pv. vesicatoria str. 85-10 plasmid pXCV183, complete sequence.	Bacteria; Proteobacteria; Gammaproteobacteria; Xanthomonadales; Xanthomonadaceae; Xanthomonas.	0	0	0	0	0	0	XACA003p01a
NC_007506	316273	Xanthomonas campestris pv. vesicatoria str. 85-10 plasmid pXCV38, complete sequence.	Bacteria; Proteobacteria; Gammaproteobacteria; Xanthomonadales; Xanthomonadaceae; Xanthomonas.	0	0	0	0	0	0	XACA003p02a
NC_020815	1137651	Xanthomonas citri subsp. citri Aw12879, complete genome.	Bacteria; Proteobacteria; Gammaproteobacteria; Xanthomonadales; Xanthomonadaceae; Xanthomonas.	1	1	0	2	1	-1	XACI001c01a
NC_006834	291331	Xanthomonas oryzae pv. oryzae KACC10331 chromosome, complete genome.	Bacteria; Proteobacteria; Gammaproteobacteria; Xanthomonadales; Xanthomonadaceae; Xanthomonas.	1	1	0	2	1	-1	XAOR001c01a
NC_007705	342109	Xanthomonas oryzae pv. oryzae MAFF 311018 chromosome, complete genome.	Bacteria; Proteobacteria; Gammaproteobacteria; Xanthomonadales; Xanthomonadaceae; Xanthomonas.	1	1	0	2	2	0	XAOR002c01a
NC_010717	360094	Xanthomonas oryzae pv. oryzae PXO99A chromosome, complete genome.	Bacteria; Proteobacteria; Gammaproteobacteria; Xanthomonadales; Xanthomonadaceae; Xanthomonas.	1	1	0	2	2	0	XAOR003c01a
NC_017267	383407	Xanthomonas oryzae pv. oryzicola BLS256 chromosome, complete genome.	Bacteria; Proteobacteria; Gammaproteobacteria; Xanthomonadales; Xanthomonadaceae; Xanthomonas.	1	1	0	2	2	0	XAOR004c01a
NC_013892	406818	Xenorhabdus bovienii SS-2004 chromosome, complete genome.	Bacteria; Proteobacteria; Gammaproteobacteria; Enterobacteriales; Enterobacteriaceae; Xenorhabdus.	0	0	0	2	2	0	XEBO001c01a
NC_014228	406817	Xenorhabdus nematophila ATCC 19061 chromosome, complete genome.	Bacteria; Proteobacteria; Gammaproteobacteria; Enterobacteriales; Enterobacteriaceae; Xenorhabdus.	0	0	0	2	2	0	XENE001c01a
NC_002488	160492	Xylella fastidiosa 9a5c chromosome, complete genome.	Bacteria; Proteobacteria; Gammaproteobacteria; Xanthomonadales; Xanthomonadaceae; Xylella.	0	0	0	0	0	0	XYFA001c01a
NC_002490	160492	Xylella fastidiosa 9a5c plasmid pXF51, complete sequence.	Bacteria; Proteobacteria; Gammaproteobacteria; Xanthomonadales; Xanthomonadaceae; Xylella.	0	0	0	0	0	0	XYFA001p01a
NC_010579	405441	Xylella fastidiosa M23 plasmid pXFAS01, complete sequence.	Bacteria; Proteobacteria; Gammaproteobacteria; Xanthomonadales; Xanthomonadaceae; Xylella.	0	0	0	0	0	0	XYFA004p01a
NC_017561	788929	Xylella fastidiosa subsp. fastidiosa GB514 plasmid unnamed, complete sequence.	Bacteria; Proteobacteria; Gammaproteobacteria; Xanthomonadales; Xanthomonadaceae; Xylella.	0	0	0	0	0	0	XYFA005p01a
NC_008800	393305	Yersinia enterocolitica subsp. enterocolitica 8081 chromosome, complete genome.	Bacteria; Proteobacteria; Gammaproteobacteria; Enterobacteriales; Enterobacteriaceae; Yersinia.	1	1	0	1	1	0	YEEN001c01a
NC_008791	393305	Yersinia enterocolitica subsp. enterocolitica 8081 plasmid pYVe8081, complete sequence.	Bacteria; Proteobacteria; Gammaproteobacteria; Enterobacteriales; Enterobacteriaceae; Yersinia.	1	1	0	0	0	0	YEEN001p01a
NC_015224	994476	Yersinia enterocolitica subsp. palearctica 105.5R(r) chromosome, complete genome.	Bacteria; Proteobacteria; Gammaproteobacteria; Enterobacteriales; Enterobacteriaceae; Yersinia.	1	1	0	1	1	0	YEEN002c01a
NC_015475	994476	Yersinia enterocolitica subsp. palearctica 105.5R(r) plasmid 105.5R(r)p, complete sequence.	Bacteria; Proteobacteria; Gammaproteobacteria; Enterobacteriales; Enterobacteriaceae; Yersinia.	1	1	0	0	0	0	YEEN002p01a
NC_017564	930944	Yersinia enterocolitica subsp. palearctica Y11, complete genome.	Bacteria; Proteobacteria; Gammaproteobacteria; Enterobacteriales; Enterobacteriaceae; Yersinia.	1	1	0	1	1	0	YEEN003c01a
NC_017565	930944	Yersinia enterocolitica subsp. palearctica Y11 plasmid pYV03, complete sequence.	Bacteria; Proteobacteria; Gammaproteobacteria; Enterobacteriales; Enterobacteriaceae; Yersinia.	1	1	0	0	0	0	YEEN003p01a
NC_017168	1035377	Yersinia pestis A1122 chromosome, complete genome.	Bacteria; Proteobacteria; Gammaproteobacteria; Enterobacteriales; Enterobacteriaceae; Yersinia.	1	1	0	5	4	-1	YEPE012c01a
NC_010159	349746	Yersinia pestis Angola chromosome, complete genome.	Bacteria; Proteobacteria; Gammaproteobacteria; Enterobacteriales; Enterobacteriaceae; Yersinia.	1	1	0	4	2	-2	YEPE007c01a
NC_010157	349746	Yersinia pestis Angola plasmid new_pCD, complete sequence.	Bacteria; Proteobacteria; Gammaproteobacteria; Enterobacteriales; Enterobacteriaceae; Yersinia.	1	1	0	0	0	0	YEPE007p01a
NC_008150	360102	Yersinia pestis Antiqua chromosome, complete genome.	Bacteria; Proteobacteria; Gammaproteobacteria; Enterobacteriales; Enterobacteriaceae; Yersinia.	1	1	0	6	4	-2	YEPE004c01a
NC_008122	360102	Yersinia pestis Antiqua plasmid pCD, complete sequence.	Bacteria; Proteobacteria; Gammaproteobacteria; Enterobacteriales; Enterobacteriaceae; Yersinia.	1	1	0	0	0	0	YEPE004p03a
NC_017265	547048	Yersinia pestis biovar Medievalis str. Harbin 35 chromosome, complete genome.	Bacteria; Proteobacteria; Gammaproteobacteria; Enterobacteriales; Enterobacteriaceae; Yersinia.	1	0	-1	6	4	-2	YEPE009c01a
NC_005810	229193	Yersinia pestis biovar Microtus str. 91001 chromosome, complete genome.	Bacteria; Proteobacteria; Gammaproteobacteria; Enterobacteriales; Enterobacteriaceae; Yersinia.	1	1	0	5	3	-2	YEPE003c01a
NC_005813	229193	Yersinia pestis biovar Microtus str. 91001 plasmid pCD1, complete sequence.	Bacteria; Proteobacteria; Gammaproteobacteria; Enterobacteriales; Enterobacteriaceae; Yersinia.	1	1	0	0	0	0	YEPE003p01a
NC_005814	229193	Yersinia pestis biovar Microtus str. 91001 plasmid pCRY, complete sequence.	Bacteria; Proteobacteria; Gammaproteobacteria; Enterobacteriales; Enterobacteriaceae; Yersinia.	0	0	0	0	0	0	YEPE003p02a
NC_003143	214092	Yersinia pestis CO92 chromosome, complete genome.	Bacteria; Proteobacteria; Gammaproteobacteria; Enterobacteriales; Enterobacteriaceae; Yersinia.	1	1	0	5	3	-2	YEPE001c01a
NC_003131	214092	Yersinia pestis CO92 plasmid pCD1, complete sequence.	Bacteria; Proteobacteria; Gammaproteobacteria; Enterobacteriales; Enterobacteriaceae; Yersinia.	1	1	0	0	0	0	YEPE001p03a
NC_017154	637382	Yersinia pestis D106004 chromosome, complete genome.	Bacteria; Proteobacteria; Gammaproteobacteria; Enterobacteriales; Enterobacteriaceae; Yersinia.	1	1	0	5	4	-1	YEPE010c01a
NC_017153	637382	Yersinia pestis D106004 plasmid pCD1, complete sequence.	Bacteria; Proteobacteria; Gammaproteobacteria; Enterobacteriales; Enterobacteriaceae; Yersinia.	1	1	0	0	0	0	YEPE010p01a
NC_017160	637385	Yersinia pestis D182038 chromosome, complete genome.	Bacteria; Proteobacteria; Gammaproteobacteria; Enterobacteriales; Enterobacteriaceae; Yersinia.	1	1	0	5	4	-1	YEPE011c01a
NC_017157	637385	Yersinia pestis D182038 plasmid pCD1, complete sequence.	Bacteria; Proteobacteria; Gammaproteobacteria; Enterobacteriales; Enterobacteriaceae; Yersinia.	1	1	0	0	0	0	YEPE011p01a
NC_004088	187410	Yersinia pestis KIM 10 chromosome, complete genome.	Bacteria; Proteobacteria; Gammaproteobacteria; Enterobacteriales; Enterobacteriaceae; Yersinia.	1	1	0	6	4	-2	YEPE002c01a
NC_008149	377628	Yersinia pestis Nepal516 chromosome, complete genome.	Bacteria; Proteobacteria; Gammaproteobacteria; Enterobacteriales; Enterobacteriaceae; Yersinia.	1	1	0	6	3	-3	YEPE005c01a
NC_009381	386656	Yersinia pestis Pestoides F chromosome, complete genome.	Bacteria; Proteobacteria; Gammaproteobacteria; Enterobacteriales; Enterobacteriaceae; Yersinia.	1	1	0	5	4	-1	YEPE006c01a
NC_009377	386656	Yersinia pestis Pestoides F plasmid CD, complete sequence.	Bacteria; Proteobacteria; Gammaproteobacteria; Enterobacteriales; Enterobacteriaceae; Yersinia.	1	1	0	0	0	0	YEPE006p02a
NC_009378	386656	Yersinia pestis Pestoides F plasmid MT, complete sequence.	Bacteria; Proteobacteria; Gammaproteobacteria; Enterobacteriales; Enterobacteriaceae; Yersinia.	0	0	0	0	0	0	YEPE006p01a
NC_014029	637386	Yersinia pestis Z176003 chromosome, complete genome.	Bacteria; Proteobacteria; Gammaproteobacteria; Enterobacteriales; Enterobacteriaceae; Yersinia.	1	1	0	5	4	-1	YEPE008c01a
NC_014017	637386	Yersinia pestis Z176003 plasmid pCD1, complete sequence.	Bacteria; Proteobacteria; Gammaproteobacteria; Enterobacteriales; Enterobacteriaceae; Yersinia.	1	1	0	0	0	0	YEPE008p03a
NC_009708	349747	Yersinia pseudotuberculosis IP 31758 chromosome, complete genome.	Bacteria; Proteobacteria; Gammaproteobacteria; Enterobacteriales; Enterobacteriaceae; Yersinia.	1	1	0	6	5	-1	YEPS002c01a
NC_009705	349747	Yersinia pseudotuberculosis IP 31758 plasmid_153kb, complete sequence.	Bacteria; Proteobacteria; Gammaproteobacteria; Enterobacteriales; Enterobacteriaceae; Yersinia.	0	0	0	0	0	0	YEPS002p01a
NC_009704	349747	Yersinia pseudotuberculosis IP 31758 plasmid_59kb, complete sequence.	Bacteria; Proteobacteria; Gammaproteobacteria; Enterobacteriales; Enterobacteriaceae; Yersinia.	0	0	0	0	0	0	YEPS002p02a
NC_006155	273123	Yersinia pseudotuberculosis IP 32953 chromosome, complete genome.	Bacteria; Proteobacteria; Gammaproteobacteria; Enterobacteriales; Enterobacteriaceae; Yersinia.	1	1	0	5	4	-1	YEPS001c01a
NC_006154	273123	Yersinia pseudotuberculosis IP 32953 plasmid pYptb32953, complete sequence.	Bacteria; Proteobacteria; Gammaproteobacteria; Enterobacteriales; Enterobacteriaceae; Yersinia.	0	0	0	0	0	0	YEPS001p02a
NC_006153	273123	Yersinia pseudotuberculosis IP 32953 plasmid pYV, complete sequence.	Bacteria; Proteobacteria; Gammaproteobacteria; Enterobacteriales; Enterobacteriaceae; Yersinia.	1	1	0	0	0	0	YEPS001p01a
NC_010634	502801	Yersinia pseudotuberculosis PB1/+ chromosome, complete genome.	Bacteria; Proteobacteria; Gammaproteobacteria; Enterobacteriales; Enterobacteriaceae; Yersinia.	1	1	0	5	4	-1	YEPS004c01a
NC_010635	502801	Yersinia pseudotuberculosis PB1/+ plasmid pYPTS01, complete sequence.	Bacteria; Proteobacteria; Gammaproteobacteria; Enterobacteriales; Enterobacteriaceae; Yersinia.	1	1	0	0	0	0	YEPS004p01a
NC_010465	502800	Yersinia pseudotuberculosis YPIII chromosome, complete genome.	Bacteria; Proteobacteria; Gammaproteobacteria; Enterobacteriales; Enterobacteriaceae; Yersinia.	1	1	0	5	4	-1	YEPS003c01a
NC_013355	622759	Zymomonas mobilis subsp. mobilis NCIMB 11163 chromosome, complete genome.	Bacteria; Proteobacteria; Alphaproteobacteria; Sphingomonadales; Sphingomonadaceae; Zymomonas.	0	0	0	0	0	0	ZYMO002c01a
